# Supplementary material for: Decrypting bacterial polyphenol metabolism in an anoxic wetland soil
Source: Nat Commun. 2021 Apr 29;12:2466. doi: 10.1038/s41467-021-22765-1 (PMC8084988; doi:10.1038/s41467-021-22765-1)
Supplement: Supplementary file 3 — Supplementary Data 1 [file 41467_2021_22765_MOESM3_ESM.xlsx]

## Sheet: LCMS parameters
Mass spectrometer parameters					LC parameters
	Instrument	Thermo Q Exactive			LC stack:	Agilent 1290 UHPLC Infinity I
	data acquisition mode	Full MS -> ddMS2			Autosampler temperature:	4 degrees C
	ion polarity mode	injected 2x: first in positive mode, then in negative mode			Injection volume:	3 uL
Source settings					Injection draw and eject speeds:	20 uL/min @ 1mm draw position with well bottom sensing
	Sheath gas flow rate	55			Additional injection settings:	2 second equilibration time and 5x flush out factor
	Aux gas flow rate	20			Needle wash:	3 seconds, mode = flush port using 50:50 v/v methanol:water
	Sweep gas flow rate	2			Injection notes:	samples injected twice (once in each ion polarity mode) followed by a solvent blank
	Spray voltage ( |kV| )	3			Control notes:	Internal (in all samples) and external (injected every 10 samples) standards were used for quality control purposes
	Capillary temp. (degrees C)	400			Reverse phase chromatography
	S-lens RF level	50			Column Manufacturer:	Agilent
FULL MS settings					Column Model:	959757-902
	resolution	70000			Column serial #:	USDAY46920
	AGC target	3000000			Composition of mobile phase solvent A:	0.1% formic acid in water
	Max. IT	100ms			Composition of mobile phase solvent B:	0.1% formic acid in ACN
	Scan range	70-1050 m/z			Column compartment temperature:	held at 50 degrees C
	Spectrum data type	Centroid			Timetable:	Time (min)	Flow (mL/min)	%A	%B
dd-MS2 settings						0	0.4	100	0
	resolution	17500				1	0.4	100	0
	AGC target	100000				8	0.4	0	100
	Max. IT	50 ms				9.5	0.4	0	100
	Loop count	2				10.5	0.4	100	0
	TopN	2				12	0.4	100	0
	isolation window (m/z)	1			HILIC chromatography
	(N)CE /stepped nce	10,20,40			Column Manufacturer:	Agilent
	Spectrum data type	Centroid			Column Model:	683775-924
dd settings					Column serial #:	USHXG01118
	Min. AGC target	1000			Composition of mobile phase solvent A:	5mM ammonium acetate, 0.2% acetic acid, 5uM methylenediphosphonic acid in water
	Charge exclusion	>3			Composition of mobile phase solvent B:	5mM ammonium acetate, 0.2% acetic acid in 95:5 v:v acetonitrile:water
	Exclude isotope	on			Column compartment temperature:	held at 40 degrees C
	Dynamic exclusion	7 seconds			Timetable:	Time (min)	Flow (mL/min)	%A	%B
						0	0.45	0	100
						1	0.45	0	100
						11	0.45	11	89
						15.75	0.45	30	70
						16.25	0.45	80	20
						18.5	0.45	80	20
						18.6	0.45	0	100
						22.5	0.45	0	100

## Sheet: LCMS Metabolites
COMPOUND ANNOTATION											COMPOUND IDENTIFICATION SCORES								MS1 INTENSITY INFORMATION				MSMS INFORMATION				MSMS EVALUATION	ION INFORMATION			M/Z EVALUATION		CHROMATOGRAPHIC PEAK INFORMATION				RT EVALUATION	Replicate	A	B	C	A	A	B	C	A	B	C	A
Compound #	Peak number	Identified Metabolite	Name of metabolite searched for	Labels of Overlapping Compounds	Inchi Keys of Overlapping Compounds	Molecular Formula	Extract & chromatography	Polarity	Exact Mass	Inchi Key	MSMS Score (0 to 1)	m/z score (0 to 1)	RT score (0 to 1)	Intensity score	Total ID Score (0 to 3)	Mass Spec Inititative Identification Level	Identification notes	Background intensity	Maximum MS1 intensity across all files	Signal to background control ratio	Maximum MS1 intensity across all files	Retention time of max intensity MS1 peak	File with highest MSMS match score	RT of highest matched MSMS scan	Number of ion matches in msms spectra to EMA reference spectra	List of ion matches in msms spectra to EMA reference spectra		Adduct	Theoretical m/z	Measured m/z	mass error (delta Da)	mass error (delta ppm)	Minimum retention time (min.)	Maximum retention time (min.)	Theoretical retention time (min.)	Detected + averaged RT (min.)	RT error (absolute delta min.)	Sample	ExCtrl	ExCtrl	ExCtrl	d00-CT-KilledSoil	d00-CT-Soil	d00-CT-Soil	d00-CT-Soil	d00-no-CT-Soil	d00-no-CT-Soil	d00-no-CT-Soil	d01-CT-KilledSoil
Unique for study	rows belonging to the same peak have the same peak number	Some isomers are not chromatographically or spectrally resolvable.	Name of standard reference compound in library match.	compound with similar mz (abs difference <= 0.005) or monoisotopic molecular weight (abs difference <= 0.005) and RT (min or max within the RT-min-max-range of similar compound)	List of inchi keys that correspond to the compounds listed in the previous column				monoisotopic mass (neutral except for permanently charged molecules)	neutralized version	1 (MSMS matches ref. std.), 0.5 (possible match), 0 (no MSMS collected or no appropriate ref available), -1 (bad match)	1 (delta ppm </= 5 or delta Da </= 0.001), 0.5 (delta ppm 5-10 and delta Da > 0.001), 0 (delta ppm > 10) 1 (delta ppm </= 15 or delta Da </= 0.005), 0.5 (delta ppm 15-20 and delta Da > 0.001), 0 (delta ppm > 20) (NOTE: neg mass accuracy is not as good as pos)	1 (delta RT </= 0.5), 0.5 (delta RT > 0.5 & </= 2), 0 (delta RT > 2 min)	0 = detected (S:C >10 and max_intensity > 1E05), -1 = not detected	sum of m/z, RT and MSMS score	Level 1 = Two independent and orthogonal properties match authentic standard; else = putative [Metabolomics. 2007 Sep; 3(3): 211-221. doi: 10.1007/s11306-007-0082-2]	Isomers have same formula (and m/z) and similar RT - MSMS spectra may be used to differentiate (exceptions) or RT elution order			max intensity / extraction control intensity					mean # of fragment ions matching between compound in sample and reference compound / standard; may include parent and isotope ions and very low intensity background ions (these do not contribute to score)		MSMS score (highest across all samples), scale of 0 to 1 based on an algorithm. 0 = no match, 1 = perfect match. If no score, then no MSMS was acquired for that compound (@ m/z & RT window).	More than one may be detectable; the one evaluated is listed	theoretical m/z for a given compound / adduct pair	average m/z within 20ppm of theoretical detected across all samples @ RT peak	absolute difference between theoretical and detected m/z	ppm difference between theoretical and detected m/z	Retention range including start and end of detection of an m/z value (Note: Peak Height is calculated as the highest intensity of an m/z within the min/max RT range. Peak Area is calculated as the integrated area under the curve for an m/z within the mix/max RT range.)		theoretical retention time for a compound based upon reference standard at highest intensity point of peak	average retention time for a detected compound at highest intensity point of peak across all samples	absolute difference between theoretical and detected RT peak	C18 file	20181121_JJ_BBM_CondTann_SoilEnrich_20180709-EtAc_QE144_EPC18_USDAY46920_NEG_MSMS-v2_ExtractionBlank-A_IR02__097.h5	20181121_JJ_BBM_CondTann_SoilEnrich_20180709-EtAc_QE144_EPC18_USDAY46920_NEG_MSMS-v2_ExtractionBlank-B_IR02__094.h5	20181121_JJ_BBM_CondTann_SoilEnrich_20180709-EtAc_QE144_EPC18_USDAY46920_NEG_MSMS-v2_ExtractionBlank-C_IR02__262.h5	20181121_JJ_BBM_CondTann_SoilEnrich_20180709-EtAc_QE144_EPC18_USDAY46920_NEG_MSMS-v2_d00-CT-abiotic-_IR02__166.h5	20181121_JJ_BBM_CondTann_SoilEnrich_20180709-EtAc_QE144_EPC18_USDAY46920_NEG_MSMS-v2_d00-CT-biotic-A_IR02__058.h5	20181121_JJ_BBM_CondTann_SoilEnrich_20180709-EtAc_QE144_EPC18_USDAY46920_NEG_MSMS-v2_d00-CT-biotic-B_IR02__211.h5	20181121_JJ_BBM_CondTann_SoilEnrich_20180709-EtAc_QE144_EPC18_USDAY46920_NEG_MSMS-v2_d00-CT-biotic-C_IR02__199.h5	20181121_JJ_BBM_CondTann_SoilEnrich_20180709-EtAc_QE144_EPC18_USDAY46920_NEG_MSMS-v2_d00-no-CT-biotic-A_IR02__124.h5	20181121_JJ_BBM_CondTann_SoilEnrich_20180709-EtAc_QE144_EPC18_USDAY46920_NEG_MSMS-v2_d00-no-CT-biotic-B_IR02__031.h5	20181121_JJ_BBM_CondTann_SoilEnrich_20180709-EtAc_QE144_EPC18_USDAY46920_NEG_MSMS-v2_d00-no-CT-biotic-C_IR02__037.h5	20181121_JJ_BBM_CondTann_SoilEnrich_20180709-EtAc_QE144_EPC18_USDAY46920_NEG_MSMS-v2_d01-CT-abiotic-_IR02__169.h5
index	PEAK_NUMBER	identified_metabolite	label	overlapping_compound	overlapping_inchi_keys	formula		polarity	exact_mass	inchi_key	msms_quality	mz_quality	rt_quality	intensity	total_score	msi_level	identification_notes	extraction_control_intensity	max_intensity		max_intensity_file	ms1_rt_peak	msms_file	msms_rt	msms_numberofions	msms_matchingions	msms_score	mz_adduct	mz_theoretical	mz_measured	mz_error	mz_ppmerror	rt_min	rt_max	rt_theoretical	rt_measured	rt_error	HILIC file	20181126_JJ_BBM_CondTann_SoilEnrich_ 20180709-Aq_QE144_Ag68377-924_USHXG01118_NEG_MSMS-v2_73_ExCtrl-NA-NA_A__163.h5	20181126_JJ_BBM_CondTann_SoilEnrich_ 20180709-Aq_QE144_Ag68377-924_USHXG01118_NEG_MSMS-v2_74_ExCtrl-NA-NA_B__160.h5	20181126_JJ_BBM_CondTann_SoilEnrich_ 20180709-Aq_QE144_Ag68377-924_USHXG01118_NEG_MSMS-v2_75_ExCtrl-NA-NA_C__368.h5	20181126_JJ_BBM_CondTann_SoilEnrich_ 20180709-Aq_QE144_Ag68377-924_USHXG01118_NEG_MSMS-v2_7_d00-CT-KilledSoil_A__243.h5	20181126_JJ_BBM_CondTann_SoilEnrich_ 20180709-Aq_QE144_Ag68377-924_USHXG01118_NEG_MSMS-v2_1_d00-CT-Soil_A_2ReInj_120.h5	20181126_JJ_BBM_CondTann_SoilEnrich_ 20180709-Aq_QE144_Ag68377-924_USHXG01118_NEG_MSMS-v2_2_d00-CT-Soil_B__293.h5	20181126_JJ_BBM_CondTann_SoilEnrich_ 20180709-Aq_QE144_Ag68377-924_USHXG01118_NEG_MSMS-v2_3_d00-CT-Soil_C__281.h5	20181126_JJ_BBM_CondTann_SoilEnrich_ 20180709-Aq_QE144_Ag68377-924_USHXG01118_NEG_MSMS-v2_4_d00-noCT-Soil_A__201.h5	20181126_JJ_BBM_CondTann_SoilEnrich_ 20180709-Aq_QE144_Ag68377-924_USHXG01118_NEG_MSMS-v2_5_d00-noCT-Soil_B_2ReInj_093.h5	20181126_JJ_BBM_CondTann_SoilEnrich_ 20180709-Aq_QE144_Ag68377-924_USHXG01118_NEG_MSMS-v2_6_d00-noCT-Soil_C_2ReInj_099.h5	20181126_JJ_BBM_CondTann_SoilEnrich_ 20180709-Aq_QE144_Ag68377-924_USHXG01118_NEG_MSMS-v2_16_d01-CT-KilledSoil_A__246.h5
0	1	C6H6O2 such as hydroquinone	hydroquinone			C6H6O2	EtOAc on C18	negative	110.037	QIGBRXMKCJKVMJ-UHFFFAOYSA-N	0.5	1	1	0	2.5	Level 1+	partial match to metlin ID 505	15011.9	27200000	1811.9	20181121_JJ_BBM_CondTann_SoilEnrich_20180709-EtAc_QE144_EPC18_USDAY46920_NEG_MSMS-v2_d20-CT-biotic-C_IR02__256.h5	2.16						[M-H]-	109.029	109.028	0.0014	13.1911	2.05	2.25	2.16	2.11	0.05	0000_hydroquinone_negative_M-H109p0295_2p16	8461.9	7570.57	29003.1	330541	214589	294731	225443	7678.65	13764	13619.3	390898
1	2	C8H8O2 such as 2-Hydroxy-2-phenylacetic acid	2-Hydroxy-2-phenylacetic acid			C8H8O3	EtOAc on C18	negative	152.047	IWYDHOAUDWTVEP-ZETCQYMHSA-N	0.5	1	1	0	2.5	Level 1+	partial match	8376.55	3380000	403.507	20181121_JJ_BBM_CondTann_SoilEnrich_20180709-EtAc_QE144_EPC18_USDAY46920_NEG_MSMS-v2_d20-CT-media-_IR02__034.h5	2.38632	20181121_JJ_BBM_CondTann_SoilEnrich_20180709-EtAc_QE144_EPC18_USDAY46920_NEG_MSMS-v2_d20-CT-biotic-A_IR02__157.h5	2.34	2	121.028,151.039	0.6823	[M-H]-	151.04	151.039	0.0012	7.7806	2.31	2.37	2.39	2.33	0.06	0001_2-Hydroxy-2-phenylacetic_acid_negative_M-H151p0400_2p39	8084.31	9475.94	7569.41	363756	227212	132336	192535	14630.7	10242.8	10042	498230
2	3	C8H8O3 such as 1-acetyl-3,5-dihydroxybenzene and/or 4-HYDROXYPHENYLACETATE	1-acetyl-3,5-dihydroxybenzene	1-acetyl-3,5-dihydroxybenzene//4-HYDROXYPHENYLACETATE	WQXWIKCZNIGMAP-UHFFFAOYSA-N//XQXPVVBIMDBYFF-UHFFFAOYSA-N	C8H8O3	EtOAc on C18	negative	152.047	WQXWIKCZNIGMAP-UHFFFAOYSA-N	0	1	1	0	2	Level 1	MSMS not collected	12556.6	316000	25.166	20181121_JJ_BBM_CondTann_SoilEnrich_20180709-EtAc_QE144_EPC18_USDAY46920_NEG_MSMS-v2_d07-CT-media-_IR02__130.h5	2.49687						[M-H]-	151.04	151.039	0.0012	7.6554	2.44	2.55	2.5	2.5	0	0002_1-acetyl-3_5-dihydroxybenzene_negative_M-H151p0400_2p50	11926.3	13353.7	12389.9	132902	125123	105742	109374	12354	12843.2	13110.3	92487.4
3	3	C8H8O3 such as 1-acetyl-3,5-dihydroxybenzene and/or 4-HYDROXYPHENYLACETATE	4-HYDROXYPHENYLACETATE	1-acetyl-3,5-dihydroxybenzene//4-HYDROXYPHENYLACETATE	WQXWIKCZNIGMAP-UHFFFAOYSA-N//XQXPVVBIMDBYFF-UHFFFAOYSA-N	C8H8O3	EtOAc on C18	negative	152.047	XQXPVVBIMDBYFF-UHFFFAOYSA-N	0	1	1	0	2	Level 1	MSMS not collected	12556.6	316000	25.166	20181121_JJ_BBM_CondTann_SoilEnrich_20180709-EtAc_QE144_EPC18_USDAY46920_NEG_MSMS-v2_d07-CT-media-_IR02__130.h5	2.53046						[M-H]-	151.04	151.039	0.0012	7.6554	2.44	2.55	2.53	2.5	0.03	0003_4-HYDROXYPHENYLACETATE_negative_M-H151p0400_2p53	11926.3	13353.7	12389.9	132902	125123	105742	109374	12354	12843.2	13110.3	92487.4
4	4	C8H8O3 such as 3-HYDROXYPHENYLACETATE	3-HYDROXYPHENYLACETATE	2-hydroxyphenylacetic acid//3-HYDROXYPHENYLACETATE	CCVYRRGZDBSHFU-UHFFFAOYSA-N//FVMDYYGIDFPZAX-UHFFFAOYSA-N	C8H8O3	EtOAc on C18	negative	152.047	FVMDYYGIDFPZAX-UHFFFAOYSA-N	0.5	1	1	0	2.5	Level 1+	partial match	16309.2	3140000	192.529	20181121_JJ_BBM_CondTann_SoilEnrich_20180709-EtAc_QE144_EPC18_USDAY46920_NEG_MSMS-v2_d03-CT-abiotic-_IR02__061.h5	2.67364	20181121_JJ_BBM_CondTann_SoilEnrich_20180709-EtAc_QE144_EPC18_USDAY46920_NEG_MSMS-v2_d05-no-CT-abiotic-_IR02__055.h5	2.65	4	106.990,108.020,109.028,151.039	0.2707	[M-H]-	151.04	151.039	0.0011	7.4255	2.6	2.69	2.67	2.65	0.02	0004_3-HYDROXYPHENYLACETATE_negative_M-H151p0400_2p67	13521.3	18480.1	16926.3	2333033	1841758	1466871	1265455	21246.6	27430.2	27909.4	2389598
5	5	2-hydroxyphenylacetic acid	2-hydroxyphenylacetic acid	2-hydroxyphenylacetic acid//3-HYDROXYPHENYLACETATE	CCVYRRGZDBSHFU-UHFFFAOYSA-N//FVMDYYGIDFPZAX-UHFFFAOYSA-N	C8H8O3	EtOAc on C18	negative	152.047	CCVYRRGZDBSHFU-UHFFFAOYSA-N	1	1	1	0	3	Level 1+		10752.5	144000000	13392.3	20181121_JJ_BBM_CondTann_SoilEnrich_20180709-EtAc_QE144_EPC18_USDAY46920_NEG_MSMS-v2_d20-CT-biotic-B_IR02__259.h5	2.78	20181121_JJ_BBM_CondTann_SoilEnrich_20180709-EtAc_QE144_EPC18_USDAY46920_NEG_MSMS-v2_d14-CT-biotic-C_IR02__247.h5	2.76	2	107.049,151.039	0.3013	[M-H]-	151.04	151.039	0.0012	7.6172	2.69	2.8	2.78	2.72	0.06	0005_2-hydroxyphenylacetic_acid_negative_M-H151p0400_2p78	11961	9554.77	10741.6	53479.4	43035.9	32512.6	30618.7	8751.89	13317.2	10576	95896.7
6	6	C8H8O3 such as 4-Hydroxy-3-methoxybenzaldehyde	4-Hydroxy-3-methoxybenzaldehyde			C8H8O3	EtOAc on C18	negative	152.047	MWOOGOJBHIARFG-UHFFFAOYSA-N	0	1	1	0	2	Level 1	msms not collected	12436.1	272000	21.8718	20181121_JJ_BBM_CondTann_SoilEnrich_20180709-EtAc_QE144_EPC18_USDAY46920_NEG_MSMS-v2_d20-no-CT-abiotic-_IR02__121.h5	3.00451						[M-H]-	151.04	151.039	0.0011	7.5867	3	3.08	3	3.04	0.04	0006_4-Hydroxy-3-methoxybenzaldehyde_negative_M-H151p0400_3p00	10941.8	17124.4	9242.08	107493	114099	67673.1	59560.6	12486.1	12661.1	11759.5	119585
7	7	not detected	2',4'-DIHYDROXYACETOPHENONE			C8H8O3	EtOAc on C18	negative	152.047	SULYEHHGGXARJS-UHFFFAOYSA-N	0	1	1	-1	1	NA	signal at background level	27776.4	149000	5.36426	20181121_JJ_BBM_CondTann_SoilEnrich_20180709-EtAc_QE144_EPC18_USDAY46920_NEG_MSMS-v2_d20-CT-biotic-C_IR02__256.h5	3.38815						[M-H]-	151.04	151.039	0.0012	7.6414	3.35	3.48	3.39	3.41	0.02	0007_2_4DIHYDROXYACETOPHENONE_negative_M-H151p0400_3p39	26918.5	26140.2	30270.6	71274.6	70071.6	53576.4	45187.7	24712.3	24027.7	28181.2	62875.2
8	8	C8H8O3 such as 4-methoxybenzoic acid	4-Methoxybenzoic acid			C8H8O3	EtOAc on C18	negative	152.047	ZEYHEAKUIGZSGI-UHFFFAOYSA-N	0	1	1	0	2	Level 1	msms not collected	16802	263000	15.6529	20181121_JJ_BBM_CondTann_SoilEnrich_20180709-EtAc_QE144_EPC18_USDAY46920_NEG_MSMS-v2_d20-CT-media-_IR02__034.h5	3.5439						[M-H]-	151.04	151.039	0.0012	7.7115	3.52	3.59	3.54	3.55	0.01	0008_4-Methoxybenzoic_acid_negative_M-H151p0400_3p54	14385	14481.1	21540	168874	152762	139966	108310	18077.7	20338.8	14339.6	178459
9	9	not detected	3,4-dihydroxybenzoic acid			C7H6O4	EtOAc on C18	negative	154.027	YQUVCSBJEUQKSH-UHFFFAOYSA-N	0	1	1	-1	1	NA	msms not collected	8283.79	78800	9.51256	20181121_JJ_BBM_CondTann_SoilEnrich_20180709-EtAc_QE144_EPC18_USDAY46920_NEG_MSMS-v2_d20-CT-media-_IR02__034.h5	1.4						[M-H]-	153.019	153.018	0.0011	7.4448	0.9	1.7	1.4	1.25	0.15	0009_3_4-dihydroxybenzoic_acid_negative_M-H153p0193_1p40	7425.26	7269.03	10157.1	44400.2	47216.3	35982.8	56933.8	6113.19	10847.7	12917.3	41293.5
10	10	3,5-dihydroxybenzoic acid	3,5-dihydroxybenzoic acid			C7H6O4	EtOAc on C18	negative	154.027	UYEMGAFJOZZIFP-UHFFFAOYSA-N	1	1	1	0	3	Level 1+		21187.9	200000000	9439.36	20181121_JJ_BBM_CondTann_SoilEnrich_20180709-EtAc_QE144_EPC18_USDAY46920_NEG_MSMS-v2_d20-CT-media-_IR02__034.h5	1.97298						[M-H]-	153.019	153.018	0.0012	7.783	1.9	2.1	1.97	1.98	0.01	0010_3_5-dihydroxybenzoic_acid_negative_M-H153p0193_1p97	16516.5	24941.4	22105.7	88988416	73867224	67510904	60513368	134499	137270	153905	81916168
11	11	C7H6O4 such as 2,4-dihydroxybenzoic acid and/or 2,6-dihydroxybenzoic acid	2,6-dihydroxybenzoic acid	2,4-dihydroxybenzoic acid//2,6-dihydroxybenzoic acid	UIAFKZKHHVMJGS-UHFFFAOYSA-N//AKEUNCKRJATALU-UHFFFAOYSA-N	C7H6O4	EtOAc on C18	negative	154.027	AKEUNCKRJATALU-UHFFFAOYSA-N	0.5	1	1	0	2.5	Level 1+	partial match	22081.9	4740000	214.656	20181121_JJ_BBM_CondTann_SoilEnrich_20180709-EtAc_QE144_EPC18_USDAY46920_NEG_MSMS-v2_d14-CT-biotic-B_IR02__028.h5	2.53214						[M-H]-	153.019	153.018	0.0012	7.645	2.35	2.5	2.53	2.39	0.14	0011_2_6-dihydroxybenzoic_acid_negative_M-H153p0193_2p53	32453.2	17629.9	16162.6	416139	331824	404897	304452	27510.5	51852.1	21137	482175
12	11	C7H6O4 such as 2,4-dihydroxybenzoic acid and/or 2,6-dihydroxybenzoic acid	2,4-dihydroxybenzoic acid	2,4-dihydroxybenzoic acid//2,6-dihydroxybenzoic acid	UIAFKZKHHVMJGS-UHFFFAOYSA-N//AKEUNCKRJATALU-UHFFFAOYSA-N	C7H6O4	EtOAc on C18	negative	154.027	UIAFKZKHHVMJGS-UHFFFAOYSA-N	0.5	1	1	0	2.5	Level 1+	partial match	22081.9	4740000	214.656	20181121_JJ_BBM_CondTann_SoilEnrich_20180709-EtAc_QE144_EPC18_USDAY46920_NEG_MSMS-v2_d14-CT-biotic-B_IR02__028.h5	2.58231	20181121_JJ_BBM_CondTann_SoilEnrich_20180709-EtAc_QE144_EPC18_USDAY46920_NEG_MSMS-v2_d05-CT-biotic-B_IR02__214.h5	2.4	4	64.997,108.987,109.028,153.018	0.5601	[M-H]-	153.019	153.018	0.0012	7.645	2.35	2.5	2.58	2.39	0.19	0012_2_4-dihydroxybenzoic_acid_negative_M-H153p0193_2p58	32453.2	17629.9	16162.6	416139	331824	404897	304452	27510.5	51852.1	21137	482175
13	12	C7H6O4 such as 2,3-dihydroxybenzoic acid	2,3-dihydroxybenzoic acid			C7H6O4	EtOAc on C18	negative	154.027	GLDQAMYCGOIJDV-UHFFFAOYSA-N	0	1	1	0	2	Level 1	msms not collected	9098.73	581000	63.8551	20181121_JJ_BBM_CondTann_SoilEnrich_20180709-EtAc_QE144_EPC18_USDAY46920_NEG_MSMS-v2_d20-CT-biotic-B_IR02__259.h5	2.65203						[M-H]-	153.019	153.018	0.0012	7.585	2.7	2.81	2.65	2.75	0.09	0013_2_3-dihydroxybenzoic_acid_negative_M-H153p0193_2p65	7469.86	9030.34	10796	80550.6	66263.6	59619.3	59591.3	9467.18	9945.25	9057.36	70848.8
14	13	3,4-Dihydroxyphenylethanol	3,4-Dihydroxyphenylethanol			C8H10O3	EtOAc on C18	negative	154.063	JUUBCHWRXWPFFH-UHFFFAOYSA-N	1	1	1	0	3	Level 1+	split peak, similar in standard, relative intensities similar between files	4508.82	13100000	2905.41	20181121_JJ_BBM_CondTann_SoilEnrich_20180709-EtAc_QE144_EPC18_USDAY46920_NEG_MSMS-v2_d20-CT-biotic-B_IR02__259.h5	2.04	20181121_JJ_BBM_CondTann_SoilEnrich_20180709-EtAc_QE144_EPC18_USDAY46920_NEG_MSMS-v2_d20-CT-biotic-B_IR02__259.h5	2.11	5	108.987,109.028,121.028,123.044,153.054	0.7281	[M-H]-	153.056	153.054	0.0012	7.521	2.07	2.23	2.04	2.17	0.13	0014_3_4-Dihydroxyphenylethanol_negative_M-H153p0557_2p04	4598.98	4597.87	4329.62	9840.03	6690.66	6926.03	5520.9	10274.8	4838.61	5632.16	11642.2
15	14	poor match, row included for comparison w other isomeric standards	DL-Phenyllactic Acid	3-(2-HYDROXYPHENYL)PROPANOATE//3-(3-hydroxyphenyl)propionic acid//DL-Phenyllactic Acid	CJBDUOMQLFKVQC-UHFFFAOYSA-N//QVWAEZJXDYOKEH-UHFFFAOYSA-N//VOXXWSYKYCBWHO-UHFFFAOYSA-N	C9H10O3	EtOAc on C18	negative	166.063	VOXXWSYKYCBWHO-UHFFFAOYSA-N	0.5	1	1	0	2.5	Level 1+	partial match	66814.2	1290000000	19307.3	20181121_JJ_BBM_CondTann_SoilEnrich_20180709-EtAc_QE144_EPC18_USDAY46920_NEG_MSMS-v2_d20-CT-biotic-C_IR02__256.h5	3.07385	20181121_JJ_BBM_CondTann_SoilEnrich_20180709-EtAc_QE144_EPC18_USDAY46920_NEG_MSMS-v2_d20-CT-biotic-A_IR02__157.h5	3.09	4	119.049,121.028,164.895,165.055	0.4853	[M-H]-	165.056	165.055	0.0011	6.7881	3.05	3.2	3.07	3.13	0.06	0015_DL-Phenyllactic_Acid_negative_M-H165p0557_3p07	35435.8	35850.2	129156	87399.3	69518.4	53335.5	43136.9	42438.8	43109.8	33549.8	86844.4
16	14	3-(3-hydroxyphenyl)propionic acid	3-(3-hydroxyphenyl)propionic acid	3-(2-HYDROXYPHENYL)PROPANOATE//3-(3-hydroxyphenyl)propionic acid//DL-Phenyllactic Acid	CJBDUOMQLFKVQC-UHFFFAOYSA-N//QVWAEZJXDYOKEH-UHFFFAOYSA-N//VOXXWSYKYCBWHO-UHFFFAOYSA-N	C9H10O3	EtOAc on C18	negative	166.063	QVWAEZJXDYOKEH-UHFFFAOYSA-N	1	1	1	0	3	Level 1+		66814.2	1290000000	19307.3	20181121_JJ_BBM_CondTann_SoilEnrich_20180709-EtAc_QE144_EPC18_USDAY46920_NEG_MSMS-v2_d20-CT-biotic-C_IR02__256.h5	3.11441						[M-H]-	165.056	165.055	0.0011	6.7881	3.05	3.2	3.11	3.13	0.02	0016_33-hydroxyphenyl_propionic_acid_negative_M-H165p0557_3p11	35435.8	35850.2	129156	87399.3	69518.4	53335.5	43136.9	42438.8	43109.8	33549.8	86844.4
17	14	poor match, row included for comparison w other isomeric standards	3-(2-HYDROXYPHENYL)PROPANOATE	3-(2-HYDROXYPHENYL)PROPANOATE//3-(3-hydroxyphenyl)propionic acid//DL-Phenyllactic Acid	CJBDUOMQLFKVQC-UHFFFAOYSA-N//QVWAEZJXDYOKEH-UHFFFAOYSA-N//VOXXWSYKYCBWHO-UHFFFAOYSA-N	C9H10O3	EtOAc on C18	negative	166.063	CJBDUOMQLFKVQC-UHFFFAOYSA-N	0.5	1	1	0	2.5	Level 1+	intensity ratios differ from standard, other isomer at same RT has better match	66814.2	1290000000	19307.3	20181121_JJ_BBM_CondTann_SoilEnrich_20180709-EtAc_QE144_EPC18_USDAY46920_NEG_MSMS-v2_d20-CT-biotic-C_IR02__256.h5	3.24	20181121_JJ_BBM_CondTann_SoilEnrich_20180709-EtAc_QE144_EPC18_USDAY46920_NEG_MSMS-v2_d10-CT-biotic-B_IR02__142.h5	3.1	3	119.049,121.064,165.054	0.5979	[M-H]-	165.056	165.055	0.0011	6.7881	3.05	3.2	3.24	3.13	0.11	0017_32-HYDROXYPHENYL_PROPANOATE_negative_M-H165p0557_3p24	35435.8	35850.2	129156	87399.3	69518.4	53335.5	43136.9	42438.8	43109.8	33549.8	86844.4
18	15	catechin	(?)-Catechin hydrate (Trans isomer)			C15H14O6	EtOAc on C18	negative	290.079	PFTAWBLQPZVEMU-UHFFFAOYSA-N	1	1	1	0	3	Level 1+	split peak	14603.8	178000000	12188.6	20181121_JJ_BBM_CondTann_SoilEnrich_20180709-EtAc_QE144_EPC18_USDAY46920_NEG_MSMS-v2_d07-CT-media-_IR02__130.h5	2.45						[M-H]-	289.072	289.072	0	0.095	2.44	2.6	2.45	2.53	0.08	0018Catechin_hydrate_Trans_isomer_negative_M-H289p0717_2p45	13100.7	15641.2	15069.4	50266520	54780324	43459524	51582196	13957.1	15997	17762.7	24962664
19	16	epicatechin	(-)-Epicatechin			C15H14O6	EtOAc on C18	negative	290.079	PFTAWBLQPZVEMU-UKRRQHHQSA-N	1	1	1	0	3	Level 1+		4123.52	5450000	1321.69	20181121_JJ_BBM_CondTann_SoilEnrich_20180709-EtAc_QE144_EPC18_USDAY46920_NEG_MSMS-v2_d10-CT-biotic-C_IR02__244.h5	2.73398	20181121_JJ_BBM_CondTann_SoilEnrich_20180709-EtAc_QE144_EPC18_USDAY46920_NEG_MSMS-v2_d07-CT-media-_IR02__130.h5	2.74	28	81.033,95.049,97.028,109.028,123.044,125.023,135.044,137.023,139.039,149.023,151.039,161.060,162.031,164.010,165.018,167.034,179.034,187.039,188.046,202.063,203.034,203.070,205.050,221.081,227.070,245.082,271.060,289.072	0.8104	[M-H]-	289.072	289.072	0	0.05	2.7	2.8	2.73	2.75	0.02	0019Epicatechin_negative_M-H289p0717_2p73	5641.75	0	6728.81	947489	1042295	796710	929122	0	3804.11	3862.45	457182
20	17	C15H10O7 such as robinetin	Robinetin			C15H10O7	EtOAc on C18	negative	302.043	SOEDEYVDCDYMMH-UHFFFAOYSA-N	0.5	1	1	0	2.5	Level 1+	partial match	1	902000	902000	20181121_JJ_BBM_CondTann_SoilEnrich_20180709-EtAc_QE144_EPC18_USDAY46920_NEG_MSMS-v2_d07-CT-media-_IR02__130.h5	3.12297	20181121_JJ_BBM_CondTann_SoilEnrich_20180709-EtAc_QE144_EPC18_USDAY46920_NEG_MSMS-v2_d10-CT-biotic-A_IR02__223.h5	3.22	2	273.040,301.035	0.6464	[M-H]-	301.035	301.035	0	0.0919	3.15	3.25	3.12	3.21	0.08	0020_Robinetin_negative_M-H301p0354_3p12	0	0	0	631085	638726	652574	502796	0	4833.17	4634.91	686962
21	18	C15H10O7 such as morin	Morin hydrate			C15H10O7	EtOAc on C18	negative	302.043	YXOLAZRVSSWPPT-UHFFFAOYSA-N	0	1	1	0	2	Level 1	msms not collected, multiple nearby peaks	1	170000	170000	20181121_JJ_BBM_CondTann_SoilEnrich_20180709-EtAc_QE144_EPC18_USDAY46920_NEG_MSMS-v2_d07-CT-media-_IR02__130.h5	3.59205						[M-H]-	301.035	301.035	0	0.0702	3.55	3.6	3.59	3.56	0.03	0021_Morin_hydrate_negative_M-H301p0354_3p59	0	0	0	62939	113215	55164.8	63454.9	0	0	0	50063.6
22	19	quercetin	Quercetin?2H2O			C15H10O7	EtOAc on C18	negative	302.043	REFJWTPEDVJJIY-UHFFFAOYSA-N	1	1	1	0	3	Level 1+		11780	1550000	131.579	20181121_JJ_BBM_CondTann_SoilEnrich_20180709-EtAc_QE144_EPC18_USDAY46920_NEG_MSMS-v2_d20-CT-media-_IR02__034.h5	3.8	20181121_JJ_BBM_CondTann_SoilEnrich_20180709-EtAc_QE144_EPC18_USDAY46920_NEG_MSMS-v2_d01-CT-biotic-C_IR02__106.h5	3.85	5	107.012,121.028,151.002,178.998,301.035	0.841	[M-H]-	301.035	301.036	0.0007	2.4811	3.82	3.95	3.8	3.85	0.05	0022_Quercetin_2H2O_negative_M-H301p0354_3p80	7830.5	14761	12748.5	503256	305091	434294	379639	88896.3	18361.5	17067.8	648583
0	1	C7H8O2 such as 4-methylcatechol	4-methylcatechol			C7H8O2	Aq on HILIC	negative	124.052	ZBCATMYQYDCTIZ-UHFFFAOYSA-N	0.5	1	0.5	0	2	Level 1	partial match, intensity ratios differ from standard	118377	294000000	2483.58	20181126_JJ_BBM_CondTann_SoilEnrich_ 20180709-Aq_QE144_Ag68377-924_USHXG01118_NEG_MSMS-v2_56_d14-CT-Soil_B_2ReInj_090.h5	4.23	20181126_JJ_BBM_CondTann_SoilEnrich_ 20180709-Aq_QE144_Ag68377-924_USHXG01118_NEG_MSMS-v2_66_d20-CT-Soil_C__356.h5	5.32	6	93.033,95.013,108.020,122.036,123.008,123.044	0.5745	[M-H]-	123.045	123.044	0.0014	11.0552	4.5	5.75	4.23	5.28	1.05	0000_4-methylcatechol_negative_M-H123p0452_4p23	133242	141992	79898.9	792270	1708208	1574747	866189	72056.1	186140	229472	869673
1	2	not detected - peak at 1.06 is probable in-source fragment of 4-hydroxyphenylacetic acid	4-hydroxybenzoic acid			C7H6O3	Aq on HILIC	negative	138.032	FJKROLUGYXJWQN-UHFFFAOYSA-N	0.5	1	1	0	2.5	Level 1+	ion intensity ratios are disimilar, RT shifted	1.23542e+07	3300000000	267.115	20181126_JJ_BBM_CondTann_SoilEnrich_ 20180709-Aq_QE144_Ag68377-924_USHXG01118_NEG_MSMS-v2_72_d20-CT-NoSoil_A_2ReInj_096.h5	1.39	20181126_JJ_BBM_CondTann_SoilEnrich_ 20180709-Aq_QE144_Ag68377-924_USHXG01118_NEG_MSMS-v2_23_d03-noCT-Soil_B__287.h5	1.07	2	93.033,137.023	0.0749	[M-H]-	137.024	137.023	0.0013	9.4692	1.04	1.13	1.39	1.06	0.33	0001_4-hydroxybenzoic_acid_negative_M-H137p0244_1p39	11049821	14675820	11337060	1880000000	2250000000	1870000000	1350000000	19939798	28613926	33711216	1620000000
2	3	not detected - no peak, tail of earlier peak	2-hydroxybenzoic acid			C7H6O3	Aq on HILIC	negative	138.032	YGSDEFSMJLZEOE-UHFFFAOYSA-N	0	1	1	0	2	Level 1	No peak, msms from tail of earlier peak	2872419	56900000	19.8091	20181126_JJ_BBM_CondTann_SoilEnrich_ 20180709-Aq_QE144_Ag68377-924_USHXG01118_NEG_MSMS-v2_56_d14-CT-Soil_B_2ReInj_090.h5	1.83206	20181126_JJ_BBM_CondTann_SoilEnrich_ 20180709-Aq_QE144_Ag68377-924_USHXG01118_NEG_MSMS-v2_47_d10-CT-Soil_B__219.h5	1.95	5	60.041,65.038,93.033,136.891,137.023	0.4697	[M-H]-	137.024	137.023	0.0012	8.7318	1.53	2.13	1.83	1.6	0.24	0002_2-hydroxybenzoic_acid_negative_M-H137p0244_1p83	3036765	3154828	2425664	20252134	30344482	26549604	20087602	3066656	5309882	5407355	17153760
3	4	not detected - no peak, tail of earlier peak	3-hydroxybenzoic acid			C7H6O3	Aq on HILIC	negative	138.032	IJFXRHURBJZNAO-UHFFFAOYSA-N	0	1	1	0	2	Level 1	No peak, msms from tail of earlier peak	2.338e+06	29100000	12.4465	20181126_JJ_BBM_CondTann_SoilEnrich_ 20180709-Aq_QE144_Ag68377-924_USHXG01118_NEG_MSMS-v2_56_d14-CT-Soil_B_2ReInj_090.h5	2.59158	20181126_JJ_BBM_CondTann_SoilEnrich_ 20180709-Aq_QE144_Ag68377-924_USHXG01118_NEG_MSMS-v2_6_d00-noCT-Soil_C_2ReInj_099.h5	2.55	4	93.033,108.020,109.028,137.023	0.4352	[M-H]-	137.024	137.023	0.0012	8.6582	2.29	2.89	2.59	2.73	0.14	0003_3-hydroxybenzoic_acid_negative_M-H137p0244_2p59	2437674	2676613	1899718	5117049	7394817	5576985	5415021	2370970	3580091	4076241	4891317
4	5	C8H8O3 such as 2-hydroxyphenylacetic acid	2-hydroxyphenylacetic acid			C8H8O3	Aq on HILIC	negative	152.047	CCVYRRGZDBSHFU-UHFFFAOYSA-N	-1	1	1	0	1	NA	bad msms	3.7438e+06	1740000000	464.768	20181126_JJ_BBM_CondTann_SoilEnrich_ 20180709-Aq_QE144_Ag68377-924_USHXG01118_NEG_MSMS-v2_37_d07-CT-Soil_A_2ReInj_084.h5	1.2591	20181126_JJ_BBM_CondTann_SoilEnrich_ 20180709-Aq_QE144_Ag68377-924_USHXG01118_NEG_MSMS-v2_34_d05-CT-KilledSoil_A_2ReInj_108.h5	1.07	1	151.039	0	[M-H]-	151.04	151.039	0.0012	7.8943	1.02	1.13	1.26	1.05	0.21	0004_2-hydroxyphenylacetic_acid_negative_M-H151p0400_1p26	4465823	3913344	2852244	835000000	1230000000	509000000	706000000	3540553	8458772	8915728	781000000
5	6	not detected	4-hydroxyphenylacetic acid			C8H8O3	Aq on HILIC	negative	152.047	XQXPVVBIMDBYFF-UHFFFAOYSA-N	0	1	1	-1	1	NA	No peak, msms from tail of earlier peak	852009	6230000	7.31213	20181126_JJ_BBM_CondTann_SoilEnrich_ 20180709-Aq_QE144_Ag68377-924_USHXG01118_NEG_MSMS-v2_37_d07-CT-Soil_A_2ReInj_084.h5	1.8	20181126_JJ_BBM_CondTann_SoilEnrich_ 20180709-Aq_QE144_Ag68377-924_USHXG01118_NEG_MSMS-v2_9_d00-CT-NoSoil_A__141.h5	1.56	9	81.033,93.033,95.012,95.049,107.049,108.020,121.028,123.044,151.039	0.498	[M-H]-	151.04	151.039	0.0011	7.1639	1.5	2.1	1.8	1.58	0.22	0005_4-hydroxyphenylacetic_acid_negative_M-H151p0400_1p80	913771	1011603	630653	2375884	3738160	2265466	2735686	619437	1348898	1692552	2246852
6	7	not detected	3-hydroxyphenylacetic acid	2-Hydroxy-2-phenylacetic acid//3-hydroxyphenylacetic acid	IWYDHOAUDWTVEP-ZETCQYMHSA-N//FVMDYYGIDFPZAX-UHFFFAOYSA-N	C8H8O3	Aq on HILIC	negative	152.047	FVMDYYGIDFPZAX-UHFFFAOYSA-N	0	1	1	-1	1	NA	No peak, msms from tail of earlier peak	618472	2950000	4.76982	20181126_JJ_BBM_CondTann_SoilEnrich_ 20180709-Aq_QE144_Ag68377-924_USHXG01118_NEG_MSMS-v2_56_d14-CT-Soil_B_2ReInj_090.h5	2.66233	20181126_JJ_BBM_CondTann_SoilEnrich_ 20180709-Aq_QE144_Ag68377-924_USHXG01118_NEG_MSMS-v2_56_d14-CT-Soil_B_2ReInj_090.h5	2.84	7	93.033,95.049,107.049,108.020,109.028,121.028,151.039	0.3578	[M-H]-	151.04	151.039	0.0011	7.0425	2.36	2.96	2.66	2.81	0.15	0006_3-hydroxyphenylacetic_acid_negative_M-H151p0400_2p66	684057	742112	429246	1223385	1416914	1174362	1223317	515801	969845	1202727	1166621
7	7	not detected	2-Hydroxy-2-phenylacetic acid	2-Hydroxy-2-phenylacetic acid//3-hydroxyphenylacetic acid	IWYDHOAUDWTVEP-ZETCQYMHSA-N//FVMDYYGIDFPZAX-UHFFFAOYSA-N	C8H8O3	Aq on HILIC	negative	152.047	IWYDHOAUDWTVEP-ZETCQYMHSA-N	0	1	1	-1	1	NA	No peak, msms from tail of earlier peak	618472	2950000	4.76982	20181126_JJ_BBM_CondTann_SoilEnrich_ 20180709-Aq_QE144_Ag68377-924_USHXG01118_NEG_MSMS-v2_56_d14-CT-Soil_B_2ReInj_090.h5	2.67068	20181126_JJ_BBM_CondTann_SoilEnrich_ 20180709-Aq_QE144_Ag68377-924_USHXG01118_NEG_MSMS-v2_72_d20-CT-NoSoil_A_2ReInj_096.h5	2.72	2	121.028,151.039	0.5756	[M-H]-	151.04	151.039	0.0011	7.0447	2.37	2.97	2.67	2.83	0.16	0007_2-Hydroxy-2-phenylacetic_acid_negative_M-H151p0400_2p67	684057	742112	429246	1223385	1416914	1174362	1223317	515801	969845	1202727	1166621
8	8	2,6-dihydroxybenzoic acid	2,6-dihydroxybenzoic acid			C7H6O4	Aq on HILIC	negative	154.027	AKEUNCKRJATALU-UHFFFAOYSA-N	1	1	1	0	3	Level 1+	split peak at shifted RT	2511325	296000000	117.866	20181126_JJ_BBM_CondTann_SoilEnrich_ 20180709-Aq_QE144_Ag68377-924_USHXG01118_NEG_MSMS-v2_39_d07-CT-Soil_C__216.h5	1.525						[M-H]-	153.019	153.018	0.0012	7.6339	1.05	1.15	1.53	1.12	0.41	0008_2_6-dihydroxybenzoic_acid_negative_M-H153p0193_1p53	2700322	2523297	2310356	160000000	224000000	239000000	176000000	2496877	5449714	5702861	170000000
9	9	2,4, 2,3 or 3,4 - dihydroxybenzoic acid	2,4-dihydroxybenzoic acid	2,3-dihydroxybenzoic acid//2,4-dihydroxybenzoic acid//3,4-dihydroxybenzoic acid	GLDQAMYCGOIJDV-UHFFFAOYSA-N//UIAFKZKHHVMJGS-UHFFFAOYSA-N//YQUVCSBJEUQKSH-UHFFFAOYSA-N	C7H6O4	Aq on HILIC	negative	154.027	UIAFKZKHHVMJGS-UHFFFAOYSA-N	1	1	0.5	0	2.5	Level 1+	broad peak	2.46917e+06	437000000	176.982	20181126_JJ_BBM_CondTann_SoilEnrich_ 20180709-Aq_QE144_Ag68377-924_USHXG01118_NEG_MSMS-v2_72_d20-CT-NoSoil_A_2ReInj_096.h5	3.36492	20181126_JJ_BBM_CondTann_SoilEnrich_ 20180709-Aq_QE144_Ag68377-924_USHXG01118_NEG_MSMS-v2_30_d05-CT-Soil_C__210.h5	4.65	2	109.028,153.018	0.9469	[M-H]-	153.019	153.018	0.0011	7.0499	3.35	4.75	3.36	4.01	0.65	0009_2_4-dihydroxybenzoic_acid_negative_M-H153p0193_3p36	2661297	2590479	2155741	107000000	308000000	194000000	123000000	2980594	5341326	5921919	122000000
10	9	2,4, 2,3 or 3,4 - dihydroxybenzoic acid	2,3-dihydroxybenzoic acid	2,3-dihydroxybenzoic acid//2,4-dihydroxybenzoic acid//3,4-dihydroxybenzoic acid	GLDQAMYCGOIJDV-UHFFFAOYSA-N//UIAFKZKHHVMJGS-UHFFFAOYSA-N//YQUVCSBJEUQKSH-UHFFFAOYSA-N	C7H6O4	Aq on HILIC	negative	154.027	GLDQAMYCGOIJDV-UHFFFAOYSA-N	1	1	0.5	0	2.5	Level 1+	broad peak	2.46917e+06	437000000	176.982	20181126_JJ_BBM_CondTann_SoilEnrich_ 20180709-Aq_QE144_Ag68377-924_USHXG01118_NEG_MSMS-v2_72_d20-CT-NoSoil_A_2ReInj_096.h5	3.48772	20181126_JJ_BBM_CondTann_SoilEnrich_ 20180709-Aq_QE144_Ag68377-924_USHXG01118_NEG_MSMS-v2_30_d05-CT-Soil_C__210.h5	4.65	2	109.028,153.018	0.9609	[M-H]-	153.019	153.018	0.0011	7.0499	3.35	4.75	3.49	4.01	0.52	0010_2_3-dihydroxybenzoic_acid_negative_M-H153p0193_3p49	2661297	2590479	2155741	107000000	308000000	194000000	123000000	2980594	5341326	5921919	122000000
11	9	2,4, 2,3 or 3,4 - dihydroxybenzoic acid	3,4-dihydroxybenzoic acid	2,3-dihydroxybenzoic acid//2,4-dihydroxybenzoic acid//3,4-dihydroxybenzoic acid	GLDQAMYCGOIJDV-UHFFFAOYSA-N//UIAFKZKHHVMJGS-UHFFFAOYSA-N//YQUVCSBJEUQKSH-UHFFFAOYSA-N	C7H6O4	Aq on HILIC	negative	154.027	YQUVCSBJEUQKSH-UHFFFAOYSA-N	1	1	1	0	3	Level 1+	broad peak	2.46917e+06	437000000	176.982	20181126_JJ_BBM_CondTann_SoilEnrich_ 20180709-Aq_QE144_Ag68377-924_USHXG01118_NEG_MSMS-v2_72_d20-CT-NoSoil_A_2ReInj_096.h5	3.81	20181126_JJ_BBM_CondTann_SoilEnrich_ 20180709-Aq_QE144_Ag68377-924_USHXG01118_NEG_MSMS-v2_9_d00-CT-NoSoil_A__141.h5	3.8	2	109.028,153.018	0.9808	[M-H]-	153.019	153.018	0.0011	7.0499	3.35	4.75	3.81	4.01	0.2	0011_3_4-dihydroxybenzoic_acid_negative_M-H153p0193_3p81	2661297	2590479	2155741	107000000	308000000	194000000	123000000	2980594	5341326	5921919	122000000
12	10	not detected	3,5-dihydroxybenzoic acid			C7H6O4	Aq on HILIC	negative	154.027	UYEMGAFJOZZIFP-UHFFFAOYSA-N	0	1	1	-1	1	NA	No peak, msms from noise, standard has 4 peaks, seems like it was not pure, 7.4 was highest intensity, but could be wrong, pk at 3.3 also, matches w others	1.5932e+06	2000000	1.25534	20181126_JJ_BBM_CondTann_SoilEnrich_ 20180709-Aq_QE144_Ag68377-924_USHXG01118_NEG_MSMS-v2_65_d20-CT-Soil_B__365.h5	7.44037						[M-H]-	153.019	153.018	0.0011	7.1507	7.14	7.74	7.44	7.66	0.22	0012_3_5-dihydroxybenzoic_acid_negative_M-H153p0193_7p44	1603561	1694050	1481978	1435357	1109720	1660073	1311710	702151	907174	1104527	1226100
13	11	C8H8O4 such as vanillic acid	vanillic acid			C8H8O4	Aq on HILIC	negative	168.042	WKOLLVMJNQIZCI-UHFFFAOYSA-N	0.5	1	1	0	2.5	Level 1+	partial match	1.04485e+06	3530000000	3378.47	20181126_JJ_BBM_CondTann_SoilEnrich_ 20180709-Aq_QE144_Ag68377-924_USHXG01118_NEG_MSMS-v2_39_d07-CT-Soil_C__216.h5	1.17	20181126_JJ_BBM_CondTann_SoilEnrich_ 20180709-Aq_QE144_Ag68377-924_USHXG01118_NEG_MSMS-v2_10_d01-CT-Soil_A__353.h5	1.1	2	123.044,167.034	0.6134	[M-H]-	167.035	167.034	0.0011	6.7289	1.06	1.2	1.17	1.13	0.04	0013_vanillic_acid_negative_M-H167p0350_1p17	1037234	1293389	803933	1990000000	3350000000	2800000000	1970000000	879846	4026165	5049527	2060000000
14	12	caffeic acid	caffeic acid			C9H8O4	Aq on HILIC	negative	180.042	QAIPRVGONGVQAS-RQOWECAXSA-N	1	1	1	0	3	Level 1+	low intensity, signal drop out	104700	7040000	67.2398	20181126_JJ_BBM_CondTann_SoilEnrich_ 20180709-Aq_QE144_Ag68377-924_USHXG01118_NEG_MSMS-v2_37_d07-CT-Soil_A_2ReInj_084.h5	2.93	20181126_JJ_BBM_CondTann_SoilEnrich_ 20180709-Aq_QE144_Ag68377-924_USHXG01118_NEG_MSMS-v2_37_d07-CT-Soil_A_2ReInj_084.h5	2.9	2	135.044,179.034	0.8321	[M-H]-	179.035	179.034	0.0007	3.9012	2.5	3.35	2.93	3.18	0.25	0014_caffeic_acid_negative_M-H179p0350_2p93	101895	146336	65869.4	3497259	4569560	4751120	3235765	91085.1	144682	258439	3571441
15	13	C9H10O4 such as 3-hydroxy-4methoxyphenylacetic acid or homovanillic acid	homovanillic acid	3-hydroxy-4methoxyphenylacetic acid//homovanillic acid	BWXLCOBSWMQCGP-UHFFFAOYSA-N//QRMZSPFSDQBLIX-UHFFFAOYSA-N	C9H10O4	Aq on HILIC	negative	182.058	QRMZSPFSDQBLIX-UHFFFAOYSA-N	0	1	1	0	2	Level 1	msms not collected	85589.8	4300000	50.2396	20181126_JJ_BBM_CondTann_SoilEnrich_ 20180709-Aq_QE144_Ag68377-924_USHXG01118_NEG_MSMS-v2_66_d20-CT-Soil_C__356.h5	1.44155						[M-H]-	181.051	181.05	0.0009	5.1956	1.45	1.7	1.44	1.59	0.15	0015_homovanillic_acid_negative_M-H181p0506_1p44	94223.9	100967	61578.8	1988128	1961076	2362267	1661800	54823.3	128553	182272	1316952
16	13	C9H10O4 such as 3-hydroxy-4methoxyphenylacetic acid or homovanillic acid	3-hydroxy-4methoxyphenylacetic acid	3-hydroxy-4methoxyphenylacetic acid//homovanillic acid	BWXLCOBSWMQCGP-UHFFFAOYSA-N//QRMZSPFSDQBLIX-UHFFFAOYSA-N	C9H10O4	Aq on HILIC	negative	182.058	BWXLCOBSWMQCGP-UHFFFAOYSA-N	0	1	1	0	2	Level 1	msms not collected	85589.8	4300000	50.2396	20181126_JJ_BBM_CondTann_SoilEnrich_ 20180709-Aq_QE144_Ag68377-924_USHXG01118_NEG_MSMS-v2_66_d20-CT-Soil_C__356.h5	1.69789						[M-H]-	181.051	181.05	0.0009	5.1956	1.45	1.7	1.7	1.59	0.11	0016_3-hydroxy-4methoxyphenylacetic_acid_negative_M-H181p0506_1p70	94223.9	100967	61578.8	1988128	1961076	2362267	1661800	54823.3	128553	182272	1316952
17	14	not detected	3,4-dihydroxyhydrocinnamic acid			C9H10O4	Aq on HILIC	negative	182.058	DZAUWHJDUNRCTF-UHFFFAOYSA-N	0	1	1	-1	1	NA	msms not collected	344667	406000	1.17795	20181126_JJ_BBM_CondTann_SoilEnrich_ 20180709-Aq_QE144_Ag68377-924_USHXG01118_NEG_MSMS-v2_65_d20-CT-Soil_B__365.h5	2.16265						[M-H]-	181.051	181.05	0.0006	3.3711	2.06	2.26	2.16	2.1	0.06	0017_3_4-dihydroxyhydrocinnamic_acid_negative_M-H181p0506_2p16	332111	403424	298466	148541	172893	160297	160102	23654.5	52273.2	75340.4	134966
18	15	3-(4-hydroxyphenyl)lactic acid	3-(4-hydroxyphenyl)lactic acid			C9H10O4	Aq on HILIC	negative	182.058	JVGVDSSUAVXRDY-UHFFFAOYSA-N	0	1	1	0	2	Level 1	msms not collected	65532.3	1500000	22.8895	20181126_JJ_BBM_CondTann_SoilEnrich_ 20180709-Aq_QE144_Ag68377-924_USHXG01118_NEG_MSMS-v2_47_d10-CT-Soil_B__219.h5	5.49						[M-H]-	181.051	181.05	0.0009	5.1917	5.55	6.1	5.49	5.73	0.24	0018_34-hydroxyphenyl_lactic_acid_negative_M-H181p0506_5p49	63941.2	75285.9	57369.8	169552	128672	136692	173367	27802.2	95771.9	123438	105581
19	16	3,4-dihydroxy-phenylalanine	3,4-dihydroxy-phenylalanine			C9H11NO4	Aq on HILIC	negative	197.069	WTDRDQBEARUVNC-LURJTMIESA-N	0	1	1	0	2	Level 1	msms too low for matching	10803.8	14600000	1351.38	20181126_JJ_BBM_CondTann_SoilEnrich_ 20180709-Aq_QE144_Ag68377-924_USHXG01118_NEG_MSMS-v2_66_d20-CT-Soil_C__356.h5	12.8						[M-H]-	196.061	196.061	0.0008	3.8827	12.6	13	12.8	12.76	0.04	0019_3_4-dihydroxy-phenylalanine_negative_M-H196p0615_12p80			10803.8	10088.1	13689.9		11928.8				9760.43
20	17	not detected	sucrose			C12H22O11	Aq on HILIC	negative	342.116	CZMRCDWAGMRECN-UGDNZRGBSA-N	1	1	1	-1	2	Level 1	disaccharides all have similar fragmentation, matched to M+Na since the m/z was not collected in M-H	2.04724e+06	6900000	3.37039	20181126_JJ_BBM_CondTann_SoilEnrich_ 20180709-Aq_QE144_Ag68377-924_USHXG01118_NEG_MSMS-v2_34_d05-CT-KilledSoil_A_2ReInj_108.h5	12.96						[M-H]-	341.109	341.109	0	0.0066	12.4	12.8	12.96	12.6	0.36	0020_sucrose_negative_M-H341p1089_12p96	514480	2085206	3542042	6303365	2897303	2919457	2629982	1595267	766076	2071866	4898266
21	18	disaccharide peak 2 (ex. palatinose, maltose, sucrose)	sucrose	lactose//maltose//palatinose//sucrose	GUBGYTABKSRVRQ-QKKXKWKRSA-N//GUBGYTABKSRVRQ-PICCSMPSSA-N//PVXPPJIGRGXGCY-TZLCEDOOSA-N//CZMRCDWAGMRECN-UGDNZRGBSA-N	C12H22O11	Aq on HILIC	negative	342.116	CZMRCDWAGMRECN-UGDNZRGBSA-N	1	1	1	0	3	Level 1+	disaccharides all have similar fragmentation, matched to M+Na since the m/z was not collected in M-H	71052	1150000	16.1853	20181126_JJ_BBM_CondTann_SoilEnrich_ 20180709-Aq_QE144_Ag68377-924_USHXG01118_NEG_MSMS-v2_42_d07-noCT-Soil_C__332.h5	12.96						[M-H]-	341.109	341.109	0	0.1046	12.9	13.5	12.96	13.31	0.35	0021_sucrose_negative_M-H341p1089_12p96	56280.7	63884.6	92990.7	177979	212066	168906	111182	116818	190834	165891	164540
22	18	disaccharide peak 2 (ex. palatinose, maltose, sucrose)	palatinose	lactose//maltose//palatinose//sucrose	GUBGYTABKSRVRQ-QKKXKWKRSA-N//GUBGYTABKSRVRQ-PICCSMPSSA-N//PVXPPJIGRGXGCY-TZLCEDOOSA-N//CZMRCDWAGMRECN-UGDNZRGBSA-N	C12H22O11	Aq on HILIC	negative	342.116	PVXPPJIGRGXGCY-TZLCEDOOSA-N	1	1	1	0	3	Level 1+	disaccharides all have similar fragmentation, matched to M+Na since the m/z was not collected in M-H	71052	1150000	16.1853	20181126_JJ_BBM_CondTann_SoilEnrich_ 20180709-Aq_QE144_Ag68377-924_USHXG01118_NEG_MSMS-v2_42_d07-noCT-Soil_C__332.h5	13.2091						[M-H]-	341.109	341.109	0	0.1046	12.9	13.5	13.21	13.31	0.1	0022_palatinose_negative_M-H341p1089_13p21	56280.7	63884.6	92990.7	177979	212066	168906	111182	116818	190834	165891	164540
23	18	unlikely to be in soil	lactose	lactose//maltose//palatinose//sucrose	GUBGYTABKSRVRQ-QKKXKWKRSA-N//GUBGYTABKSRVRQ-PICCSMPSSA-N//PVXPPJIGRGXGCY-TZLCEDOOSA-N//CZMRCDWAGMRECN-UGDNZRGBSA-N	C12H22O11	Aq on HILIC	negative	342.116	GUBGYTABKSRVRQ-QKKXKWKRSA-N	1	1	1	0	3	Level 1+	disaccharides all have similar fragmentation, matched to M+Na since the m/z was not collected in M-H	71052	1150000	16.1853	20181126_JJ_BBM_CondTann_SoilEnrich_ 20180709-Aq_QE144_Ag68377-924_USHXG01118_NEG_MSMS-v2_42_d07-noCT-Soil_C__332.h5	13.5058						[M-H]-	341.109	341.109	0	0.1046	12.9	13.5	13.51	13.31	0.19	0023_lactose_negative_M-H341p1089_13p51	56280.7	63884.6	92990.7	177979	212066	168906	111182	116818	190834	165891	164540
24	18	disaccharide peak 2 (ex. palatinose, maltose, sucrose)	maltose	lactose//maltose//palatinose//sucrose	GUBGYTABKSRVRQ-QKKXKWKRSA-N//GUBGYTABKSRVRQ-PICCSMPSSA-N//PVXPPJIGRGXGCY-TZLCEDOOSA-N//CZMRCDWAGMRECN-UGDNZRGBSA-N	C12H22O11	Aq on HILIC	negative	342.116	GUBGYTABKSRVRQ-PICCSMPSSA-N	1	1	1	0	3	Level 1+	disaccharides all have similar fragmentation, matched to M+Na since the m/z was not collected in M-H	71052	1150000	16.1853	20181126_JJ_BBM_CondTann_SoilEnrich_ 20180709-Aq_QE144_Ag68377-924_USHXG01118_NEG_MSMS-v2_42_d07-noCT-Soil_C__332.h5	13.5589						[M-H]-	341.109	341.109	0	0.1046	12.9	13.5	13.56	13.31	0.25	0024_maltose_negative_M-H341p1089_13p56	56280.7	63884.6	92990.7	177979	212066	168906	111182	116818	190834	165891	164540
25	19	disaccharide peak 3 (ex. trehalose)	trehalose			C12H22O11	Aq on HILIC	negative	342.116	HDTRYLNUVZCQOY-LIZSDCNHSA-N	1	1	1	0	3	Level 1+	disaccharides all have similar fragmentation, matched to M+Na since the m/z was not collected in M-H	116131	2530000	21.7857	20181126_JJ_BBM_CondTann_SoilEnrich_ 20180709-Aq_QE144_Ag68377-924_USHXG01118_NEG_MSMS-v2_35_d05-noCT-KilledSoil_A_2ReInj_117.h5	13.9388						[M-H]-	341.109	341.109	0	0.0239	13.75	14	13.94	13.89	0.05	0025_trehalose_negative_M-H341p1089_13p94	119877	107318	121198	1512629	1302399	924453	753169	683319	1043163	955107	1594551
26	20	not detected	melibiose			C12H22O11	Aq on HILIC	negative	342.116	DLRVVLDZNNYCBX-ABXHMFFYSA-N	1	1	1	-1	2	Level 1	disaccharides all have similar fragmentation, matched to M+Na since the m/z was not collected in M-H	42022.8	164000	3.90264	20181126_JJ_BBM_CondTann_SoilEnrich_ 20180709-Aq_QE144_Ag68377-924_USHXG01118_NEG_MSMS-v2_43_d07-CT-KilledSoil_A_2ReInj_132.h5	14.2508						[M-H]-	341.109	341.109	0.0001	0.3879	14.15	14.3	14.25	14.19	0.06	0026_melibiose_negative_M-H341p1089_14p25	33525.7	47508.4	45034.4	108313	81080.6	88073.4	64751.5	50368.9	48732	52815.8	117915
[truncated: 48 more columns]

## Sheet: NMR metabolites
	CAS Registry	InChI	KEGG Compound ID	Formula	Weight	Database	01_Day00_CT_tnnoesy_nt512_600B_3mm_20181213_for.cnx	01_Day01_CT_tnnoesy_nt512_600B_3mm_20181214_fit.cnx	01_Day03_CT_tnnoesy_nt512_600B_3mm_20190129_fit.cnx	01_Day05_CT_tnnoesy_nt512_600B_3mm_20181214_fit.cnx	01_Day07_CT_tnnoesy_nt512_600B_3mm_20190130_fit.cnx	01_Day10_CT_tnnoesy_nt512_600B_3mm_20181214_fit.cnx	01_Day14_CT_tnnoesy_nt512_600B_3mm_20190129_fit.cnx	01_Day20_CT_tnnoesy_nt512_600B_3mm_20181214_fit.cnx	02_Day00_CT_tnnoesy_nt512_600B_3mm_20190328_fit.cnx	02_Day01_CT_tnnoesy_nt512_600B_3mm_20190328_fit.cnx	02_Day03_CT_tnnoesy_nt512_600B_3mm_20190327_fit.cnx	02_Day05_CT_tnnoesy_nt512_600B_3mm_20190329_fit.cnx	02_Day07_CT_tnnoesy_nt512_600B_3mm_20190327_Fit.cnx	02_Day10_CT_tnnoesy_nt512_600B_3mm_20190328_fit.cnx	02_Day14_CT_tnnoesy_nt512_600B_3mm_20190412_fit.cnx	02_Day20_CT_tnnoesy_nt512_600B_3mm_20190411_fit.cnx	03_Day00_CT_tnnoesy_nt512_600B_3mm_20190328_fit.cnx	03_Day01_CT_tnnoesy_nt512_600B_3mm_20190329_fit.cnx	03_Day03_CT_tnnoesy_nt512_600B_3mm_20190401_fit.cnx	03_Day05_CT_tnnoesy_nt512_600B_3mm_20190402_RESHIM_fit.cnx	03_Day07_CT_tnnoesy_nt512_600B_3mm_20190330_fit.cnx	03_Day10_CT_tnnoesy_nt512_600B_3mm_20190328_fit.cnx	03_Day14_CT_tnnoesy_nt512_600B_3mm_20190327_fit.cnx	03_Day20_CT_tnnoesy_nt512_600B_3mm_20190402_fit.cnx	05_Day00_CT_tnnoesy_nt512_600B_3mm_20190129_fit.cnx	05_Day01_CT_tnnoesy_nt512_600B_3mm_20190128_fit.cnx	05_Day03_CT_tnnoesy_nt512_600B_3mm_20190125_fit.cnx	05_Day05_CT_tnnoesy_nt512_600B_3mm_20190130_fit.cnx	05_Day07_CT_tnnoesy_nt512_600B_3mm_20190124_fit.cnx	05_Day10_CT_tnnoesy_nt512_600B_3mm_20190124_fit.cnx	05_Day14_CT_tnnoesy_nt512_600B_3mm_20190130_fit.cnx	05_Day20_CT_tnnoesy_nt512_600B_3mm_20190128_fit.cnx	06_Day00_CT_tnnoesy_nt512_600B_3mm_20190401_fit.cnx	06_Day01_CT_tnnoesy_nt512_600B_3mm_20190402_fit.cnx	06_Day03_CT_tnnoesy_nt512_600B_3mm_20190401_fit.cnx	06_Day05_CT_tnnoesy_nt512_600B_3mm_20190329_fit.cnx	06_Day07_CT_tnnoesy_nt512_600B_3mm_20190401_fit.cnx	06_Day10_CT_tnnoesy_nt512_600B_3mm_20190327_fit.cnx	06_Day14_CT_tnnoesy_nt512_600B_3mm_20190326_fit.cnx	06_Day20_CT_tnnoesy_nt512_600B_3mm_20190402_fit.cnx	07_Day00_CT_tnnoesy_nt512_600B_3mm_20190402_fit.cnx	07_Day01_CT_tnnoesy_nt512_600B_3mm_20190329_fit.cnx	07_Day03_CT_tnnoesy_nt512_600B_3mm_20190328_fit.cnx
3,4-Dihydroxybenzeneacetate	102-32-9	InChIKey=CFFZDZCDUFSOFZ-UHFFFAOYSA-N	C01161	C8H8O4	168.147	Chenomx	ND	ND	ND	ND	ND	ND	ND	47.2	ND	ND	ND	ND	ND	39	122.7	64.2	ND	ND	ND	ND	ND	ND	ND	D	ND	ND	ND	ND	ND	ND	ND	ND	ND	ND	ND	ND	ND	ND	ND	ND	ND	ND	ND
3-Hydroxyphenylacetate	621-37-4	InChIKey=FVMDYYGIDFPZAX-UHFFFAOYSA-N	C05593	C8H8O3	152.147	Chenomx	ND	ND	ND	ND	ND	ND	D	47.4	ND	ND	ND	ND	ND	D	81.7	149.74	ND	ND	ND	ND	ND	ND	D	49.8	ND	ND	ND	ND	ND	ND	ND	ND	ND	ND	ND	ND	ND	ND	ND	ND	ND	ND	ND
3-Phenylpropionate	501-52-0	InChIKey=XMIIGOLPHOKFCH-UHFFFAOYSA-N	C05629	C9H10O2	150.174	Chenomx	ND	ND	ND	ND	ND	ND	D	D	ND	ND	ND	ND	ND	D	D	17.1	ND	ND	ND	ND	ND	ND	ND	ND	ND	ND	ND	ND	ND	ND	ND	ND	ND	ND	ND	ND	ND	ND	ND	ND	ND	ND	ND
Acetate	64-19-7	InChIKey=QTBSBXVTEAMEQO-UHFFFAOYSA-N	C00033	C2H4O2	60.052	Chenomx	10.1	9.8	40.8	43.8	61.4	117.2	335.4	622.3	D	5	21.6	25.3	33.5	339.8	801.5	819.4	D	11.9	48	60.8	69.6	123.8	336.1	698.5	ND	4.9	12.9	16.9	20.4	25.1	28.3	33.1	ND	ND	13.8	14.4	18.3	27	34.6	44.2	ND	ND	13.3
Acetone	67-64-1	InChIKey=CSCPPACGZOOCGX-UHFFFAOYSA-N	C00207	C3H6O	58.0791	Chenomx	4	3.3	2.9	4.2	D	D	3.3	5.4	D	D	D	1.8	D	D	D	D	D	D	D	3.3	D	D	D	D	D	D	D	D	D	3.7	2.4	D	D	D	D	D	D	D	D	D	D	ND	D
Butyrate	107-92-6	InChIKey=FERIUCNNQQJTOY-UHFFFAOYSA-N	C00246	C4H8O2	88.1051	Chenomx	ND	ND	ND	ND	ND	ND	27	63.3	ND	ND	ND	ND	ND	D	D	D	ND	ND	ND	ND	ND	ND	30.9	86.4	ND	ND	ND	ND	ND	ND	ND	ND	ND	ND	ND	ND	ND	ND	ND	ND	ND	ND	ND
Diacetonealcohol	123-42-2	InChIKey=SWXVUIWOUIDPGS-UHFFFAOYSA-N		C6H12O2	116.16	Custom	130.5	126.5	119.4	140.5	82.9	84.7	86.8	76.4	58.6	65.5	66.2	67.2	45.7	41.5	75.4	57.8	115.8	108.1	128	118.5	95	89.6	89.4	81.4	ND	ND	ND	ND	ND	ND	ND	ND	ND	ND	ND	ND	ND	ND	ND	ND	ND	ND	ND
Ethanol	64-17-5	InChIKey=LFQSCWFLJHTTHZ-UHFFFAOYSA-N	C00469	C2H6O	46.0684	Chenomx	17.4	15.4	16.9	15.2	D	D	D	ND	D	D	9.4	7.9	D	D	42	26.2	D	D	19.2	18.2	D	D	ND	ND	ND	ND	ND	ND	ND	ND	ND	ND	ND	ND	ND	ND	ND	ND	ND	ND	ND	ND	ND
Formate	64-18-6	InChIKey=BDAGIHXWWSANSR-UHFFFAOYSA-N	C00058	CH2O2	46.0254	Chenomx	D	D	38.6	35.7	68.5	D	D	ND	D	D	18	35.3	D	D	ND	ND	D	D	46.5	108.7	75	D	ND	ND	ND	ND	ND	ND	ND	ND	ND	ND	ND	ND	ND	ND	ND	ND	ND	ND	ND	ND	ND
Methanol	67-56-1	InChIKey=OKKJLVBELUTLKV-UHFFFAOYSA-N	C00132	CH4O	32.0419	Chenomx	ND	D	D	D	ND	ND	D	ND	ND	ND	D	ND	ND	ND	D	D	ND	ND	D	D	ND	ND	ND	ND	ND	ND	ND	ND	ND	ND	ND	ND	ND	ND	ND	ND	ND	ND	ND	ND	ND	ND	ND
Propionate	79-09-4	InChIKey=XBDQKXXYIPTUBI-UHFFFAOYSA-N	C00163	C3H6O2	74.0785	Chenomx	ND	ND	ND	D	D	D	13.3	D	ND	ND	ND	D	D	D	D	D	ND	ND	ND	D	D	D	D	D	ND	ND	ND	ND	ND	ND	ND	ND	ND	ND	ND	ND	ND	ND	ND	ND	ND	ND	ND
Threonate	7306-96-9	InChIKey=JPIJQSOTBSSVTP-GBXIJSLDSA-N	C01620	C4H8O5	136.103	Chenomx	ND	ND	ND	ND	ND	ND	ND	ND	ND	ND	ND	ND	ND	ND	ND	ND	ND	ND	ND	ND	ND	ND	ND	ND	ND	ND	ND	ND	ND	ND	ND	ND	ND	ND	ND	ND	ND	ND	ND	ND	ND	ND	ND
DSS-d6 (Chemical Shape Indicator)		InChIKey=TVZRAEYQIKYCPH-KETLRHEYSA-N		C6H10D6O3SSi	202.377	Chenomx	499.1	499.5	499.2	499.5	499.2	498.4	499.1	498.1	498.3	499.4	499.1	499.2	497.7	497.8	496.7	500	498.5	499.1	499.5	498.9	498.4	497.5	497.2	499.1	499.4	499.4	499.7	498.9	498.9	500	499.4	499.4	499.1	499	499.7	499.6	499.2	499.9	499.2	498.9	502.9	496.4	499.5
Metadata
	Treatment	Day
01_Day00_CT_tnnoesy_nt512_600B_3mm_20181213_for.cnx	soil + CT	0
01_Day01_CT_tnnoesy_nt512_600B_3mm_20181214_fit.cnx	soil + CT	1
01_Day03_CT_tnnoesy_nt512_600B_3mm_20190129_fit.cnx	soil + CT	3
01_Day05_CT_tnnoesy_nt512_600B_3mm_20181214_fit.cnx	soil + CT	5
01_Day07_CT_tnnoesy_nt512_600B_3mm_20190130_fit.cnx	soil + CT	7
01_Day10_CT_tnnoesy_nt512_600B_3mm_20181214_fit.cnx	soil + CT	10
01_Day14_CT_tnnoesy_nt512_600B_3mm_20190129_fit.cnx	soil + CT	14
01_Day20_CT_tnnoesy_nt512_600B_3mm_20181214_fit.cnx	soil + CT	20
02_Day00_CT_tnnoesy_nt512_600B_3mm_20190328_fit.cnx	soil + CT	0
02_Day01_CT_tnnoesy_nt512_600B_3mm_20190328_fit.cnx	soil + CT	1
02_Day03_CT_tnnoesy_nt512_600B_3mm_20190327_fit.cnx	soil + CT	3
02_Day05_CT_tnnoesy_nt512_600B_3mm_20190329_fit.cnx	soil + CT	5
02_Day07_CT_tnnoesy_nt512_600B_3mm_20190327_Fit.cnx	soil + CT	7
02_Day10_CT_tnnoesy_nt512_600B_3mm_20190328_fit.cnx	soil + CT	10
02_Day14_CT_tnnoesy_nt512_600B_3mm_20190412_fit.cnx	soil + CT	14
02_Day20_CT_tnnoesy_nt512_600B_3mm_20190411_fit.cnx	soil + CT	20
03_Day00_CT_tnnoesy_nt512_600B_3mm_20190328_fit.cnx	soil + CT	0
03_Day01_CT_tnnoesy_nt512_600B_3mm_20190329_fit.cnx	soil + CT	1
03_Day03_CT_tnnoesy_nt512_600B_3mm_20190401_fit.cnx	soil + CT	3
03_Day05_CT_tnnoesy_nt512_600B_3mm_20190402_RESHIM_fit.cnx	soil + CT	5
03_Day07_CT_tnnoesy_nt512_600B_3mm_20190330_fit.cnx	soil + CT	7
03_Day10_CT_tnnoesy_nt512_600B_3mm_20190328_fit.cnx	soil + CT	10
03_Day14_CT_tnnoesy_nt512_600B_3mm_20190327_fit.cnx	soil + CT	14
03_Day20_CT_tnnoesy_nt512_600B_3mm_20190402_fit.cnx	soil + CT	20
05_Day00_CT_tnnoesy_nt512_600B_3mm_20190129_fit.cnx	soil	0
05_Day01_CT_tnnoesy_nt512_600B_3mm_20190128_fit.cnx	soil	1
05_Day03_CT_tnnoesy_nt512_600B_3mm_20190125_fit.cnx	soil	3
05_Day05_CT_tnnoesy_nt512_600B_3mm_20190130_fit.cnx	soil	5
05_Day07_CT_tnnoesy_nt512_600B_3mm_20190124_fit.cnx	soil	7
05_Day10_CT_tnnoesy_nt512_600B_3mm_20190124_fit.cnx	soil	10
05_Day14_CT_tnnoesy_nt512_600B_3mm_20190130_fit.cnx	soil	14
05_Day20_CT_tnnoesy_nt512_600B_3mm_20190128_fit.cnx	soil	20
06_Day00_CT_tnnoesy_nt512_600B_3mm_20190401_fit.cnx	soil	0
06_Day01_CT_tnnoesy_nt512_600B_3mm_20190402_fit.cnx	soil	1
06_Day03_CT_tnnoesy_nt512_600B_3mm_20190401_fit.cnx	soil	3
06_Day05_CT_tnnoesy_nt512_600B_3mm_20190329_fit.cnx	soil	5
06_Day07_CT_tnnoesy_nt512_600B_3mm_20190401_fit.cnx	soil	7
06_Day10_CT_tnnoesy_nt512_600B_3mm_20190327_fit.cnx	soil	10
06_Day14_CT_tnnoesy_nt512_600B_3mm_20190326_fit.cnx	soil	14
06_Day20_CT_tnnoesy_nt512_600B_3mm_20190402_fit.cnx	soil	20
07_Day00_CT_tnnoesy_nt512_600B_3mm_20190402_fit.cnx	soil	0
07_Day01_CT_tnnoesy_nt512_600B_3mm_20190329_fit.cnx	soil	1
07_Day03_CT_tnnoesy_nt512_600B_3mm_20190328_fit.cnx	soil	3
07_Day05_CT_tnnoesy_nt512_600B_3mm_20190401_fit.cnx	soil	5
07_Day07_CT_tnnoesy_nt512_600B_3mm_20190330_fit.cnx	soil	7
07_Day10_CT_tnnoesy_nt512_600B_3mm_20190401_fit.cnx	soil	10
07_Day14_CT_tnnoesy_nt512_600B_3mm_20190329_Fit.cnx	soil	14
07_Day20_tnnoesy_nt512_600H_3mm_20190403_fit.cnx	soil	20
09_Day00_CT_tnnoesy_nt512_600B_3mm_20190130_fit.cnx	autoclaved soil + CT	0
09_Day01_CT_tnnoesy_nt512_600B_3mm_20190130_fit.cnx	autoclaved soil + CT	1
09_Day03_CT_RESHIM_tnnoesy_nt512_600B_3mm_20190125_fit.cnx	autoclaved soil + CT	3
09_Day05_CT_tnnoesy_nt512_600B_3mm_20190130_fit.cnx	autoclaved soil + CT	5
09_Day07_CT_tnnoesy_nt512_600B_3mm_20190129_fit.cnx	autoclaved soil + CT	7
09_Day10_CT_tnnoesy_nt512_600B_3mm_20190125_fit.cnx	autoclaved soil + CT	10
09_Day14_CT_tnnoesy_nt512_600B_3mm_20190130_fit.cnx	autoclaved soil + CT	14
09_Day20_CT_tnnoesy_nt512_600B_3mm_20190128_fit.cnx	autoclaved soil + CT	20
[truncated: 13 more columns]

## Sheet: LIMMA_statistics
compound	timepoint	adj.P	log2FC
3-hydroxyphenyl)propionate	day_10	0.000104398	11.6967
2hydroxyphenylacetate	day_10	0.000571439	5.75318
epicatechin	day_10	0.000571439	3.40698
quercetin	day_10	0.0110074	1.63673
dopa	day_10	0.0167009	5.4776
catechin	day_10	0.0173146	2.55594
3,4Dihydroxyphenylethanol	day_10	0.038787	4.67741
3-hydroxyphenyl)propionate	day_7	9.85847e-05	11.7501
2hydroxyphenylacetate	day_14	3.54795e-06	9.16519
3-hydroxyphenyl)propionate	day_14	9.5129e-05	11.1436
3,4Dihydroxyphenylethanol	day_14	0.00445308	7.12306
dopa	day_14	0.00445308	6.71371
2hydroxyphenylacetate	day_20	7.00305e-07	10.2398
3-hydroxyphenyl)propionate	day_20	3.81977e-06	14.2396
3,4Dihydroxyphenylethanol	day_20	6.02729e-05	10.8604
dopa	day_20	9.59342e-05	9.62869
