# Supplementary material for: Decrypting bacterial polyphenol metabolism in an anoxic wetland soil
Source: Nat Commun. 2021 Apr 29;12:2466. doi: 10.1038/s41467-021-22765-1 (PMC8084988; doi:10.1038/s41467-021-22765-1)
Supplement: Supplementary file 4 — Supplementary Data 2 [file 41467_2021_22765_MOESM4_ESM.xlsx]

## Sheet: metagenomes
Sample	treatment	timepoint	total sequencing (bp)	read length	reads	NCBI BioProject ID	NCBI BioSample ID Reads	SRA #	JGI GOLD ID
CT_day5	CT	5	78975272852	151	523015052	PRJNA638681	SAMN11528611	SRP213589	Gp0344149
CT_day10	CT	10	96862325152	151	641472352	PRJNA638681	SAMN11532596	SRP213591	Gp0344151
CT_day20	CT	20	87978692246	151	582640346	PRJNA638681	SAMN11529770	SRP213594	Gp0344153
noCT_day5	no CT	5	81548222856	151	540054456	PRJNA638681	SAMN12814447	SRP241070	Gp0344150
noCT_day10	no CT	10	75895863110	151	502621610	PRJNA638681	SAMN11533372	SRP213592	Gp0344152
noCT_day20	no CT	20	78427961574	151	519390474	PRJNA638681	SAMN12814003	SRP241054	Gp0344154

## Sheet: assemblies
Metagenome	Note	Assembler	DNA assembly length (bp)	# of trimmed reads that went into assembly	# trimmed reads mapped to assembled scaffolds >2.5kb	# of trimmed reads that map back to assembly	# trimmed reads that map to dRep bins	# reads recrutied to metaP database	N50	Longest contig length	# scaffolds >10kb	% of reads that map back to assembly	% of total reads that map to scaffolds >2.5kb	% of total reads that map to scaffolds >2.5kb without Kosakonia, Holophaga, UBA7701	%total reads that map to dRep bins	% total reads recruited to dRep bins without Kosakonia, Holophaga, UBA7701	% total reads recruited to metaP database	% reads recruited to metaP database without Kosakonia, Holophaga, UBA7701	NCBI BioSample ID
CT_day5	round 1	IDBA-UD	3076702290	523015052	241462350	285981039	201160345	196154214	652	388407	4116	54.6793	46.1674	15.6211	38.4617	12.3217	37.5045	16.4366	SAMN15717947
CT_day10	round 1	IDBA-UD	459812630	641472352	284469790	319381446	281996682	205566186	485	586920	2354	49.7888	44.3464	10.2372	43.9608	4.41085	32.046	18.2645	SAMN15717948
CT_day20	round 1	IDBA-UD	2032684305	582640346	338992506	347754780	278979209	287340234	683	385864	4317	59.686	58.1821	28.0794	47.8819	11.5819	49.3169	30.8868	SAMN15717949
noCT_day5	round 1	IDBA-UD	5571421510	540054456	130972238	205284550	56012120	114787748	612	183542	6980	38.0118	24.2517	27.3311	10.3716	10.3716	21.2548	21.2548	SAMN15717950
noCT_day10	round 1	IDBA-UD	5063350938	502621610	131584818	196364035	63402819	111808860	629	534583	7482	39.068	26.1797	26.8611	12.6144	12.6144	22.2451	22.2451	SAMN15717951
noCT_day20	round 1	IDBA-UD	5286294091	519390474	135266790	210133630	69359514	117022748	620	429483	6837	40.4577	26.0434	26.6966	13.354	13.327	22.5308	22.5308	SAMN15717952
CT_25sub	25% subassembly of all CT reads combined	IDBA-UD	1582538083	261477886	--	75882661	--		732	168403	2455	29.0207	--	--	--	--		--	--
CT_day10_round2	iterative assembly round 2--mapped to round 1 scaffolds >3kb	IDBA-UD	341267765	405593736	--	97596647	--		479	304365	770	24.0627	--	--	--	--		--	--
CT_day10_round3	iterative assembly round 3--mapped to round 2 scaffolds >3kb	IDBA-UD	275822641	360772724	--	66388104	--		438	85109	53	18.4016	--	--	--	--		--	--
CT_day5_round2	iterative assembly round 2--mapped to round 1 scaffolds >3kb	IDBA-UD	265496502	199112558	--	7822555	--		492	4903	0	3.92871	--	--	--	--		--	--
CT_day20_round2	iterative assembly round 2--mapped to round 1 scaffolds >3kb	IDBA-UD	2162095032	391867326	--	165392185	--		679	326535	4119	42.2062	--	--	--	--		--	--
CT_day20_round3	iterative assembly round 3--mapped to round 1 scaffolds >3kb	IDBA-UD	2129930265	359627210	--	134744481	--		684	245516	3902	37.4678	--	--	--	--		--	--

## Sheet: MAGs
Name	GTDB Taxonomy	MiMAG quality	recruits peptides in MetaP	checkM Completeness	checkM Contamination	AMPHORA Completion	AMPHORA Contamination	checkM Strain heterogeneity	Genome size (bp)	# scaffolds	N50 (scaffolds)	Mean scaffold length (bp)	Longest scaffold (bp)	GC	5S rRNA	16S rRNA	23S rRNA	tRNA count	NCBI BioSample ID	Day_5_CT	Day_10_CT	Day_20_CT	Day_5_noCT	Day_10_noCT	Day_20_noCT	MAG presence
CTSoil_001	d__Archaea;p__Thermoplasmatota;c__E2;o__DHVEG-1;f__DHVEG-1;g__SM1-50;s__	MQ	yes	53.69	1.6			0	1025309	159	6959	6448	23990	45.7	0	0	0	16	SAMN15717953	8.10559	19.3035	5.49548	6.71563	6.02375	5.1544	both
CTSoil_002	d__Bacteria;p__Acidobacteriota;c__Aminicenantia;o__Aminicenantales;f__RBG-16-66-30;g__RBG-16-66-30;s__	MQ	yes	58.75	13.53	48.3871	9.67742	10.34	2817247	722	3844	3902	15221	66.8	0	0	0	15	SAMN15717954	22.6862	0	16.3016	19.8646	19.1551	19.3853	both
CTSoil_003	d__Bacteria;p__Acidobacteriota;c__Aminicenantia;o__Aminicenantales;f__RBG-16-66-30;g__RBG-16-66-30;s__	MQ	no	35.34	0			0	1316918	328	3930	4014	12582	66.3	CT_coA_bin.63_renamed, (6152, 6241)	0	0	15	SAMN15717955	38.9211	22.0647	27.9338	30.319	29.6016	30.7794	both
CTSoil_004	d__Bacteria;p__Acidobacteriota;c__Aminicenantia;o__Aminicenantales;f__RBG-16-66-30;g__RBG-16-66-30;s__	MQ	no	14.43	0	61.2903	0	0	223426	53	4221	4215	9807	66	0	0	0	7	SAMN15717956	50.715	31.0075	37.551	40.0286	38.1444	39.5906	both
CTSoil_005	d__Bacteria;p__Acidobacteriota;c__Aminicenantia;o__Aminicenantales;f__UBA8522;g__UBA8522;s__	MQ	yes	66.55	6.81	77.4194	11.6005	15.38	3360938	563	6704	5969	30628	60.3	noCT_day10_bin.129_renamed, (420, 529)	0	0	32	SAMN15717957	5.32549	0	6.43408	12.3548	12.794	11.5939	both
CTSoil_006	d__Bacteria;p__Acidobacteriota;c__Holophagae;o__Holophagales;f__Holophagaceae;g__Geothrix;s__	HQ	yes	90.22	0	41.9355	0	0	3226663	258	17044	12506	87927	68.6	noCT_day20_bin.47_renamed, (30071, 30170)	0	0	40	SAMN15717958	0	0	0	0	0	25.849	noCT
CTSoil_007	d__Bacteria;p__Acidobacteriota;c__Holophagae;o__Holophagales;f__Holophagaceae;g__Holophaga;s__	HQ	yes	95.61	0.18	96.7742	0	0	3762762	224	25423	16798	82548	62.8	0	0	0	47	SAMN15717959	3.15691	3436.97	1172.65	0	0	0	CT
CTSoil_008	d__Bacteria;p__Acidobacteriota;c__Mor1;o__J045;f__J045;g__;s__	MQ	no	40.67	0			0	1136182	274	4156	4146	12748	73.9	0	0	0	13	SAMN15717960	28.6188	0	24.0497	40.4691	38.3015	37.2399	both
CTSoil_009	d__Bacteria;p__Acidobacteriota;c__Thermoanaerobaculia;o__Thermoanaerobaculales;f__Thermoanaerobaculaceae;g__;s__	MQ	yes	66.88	16.31	41.9355	9.67742	7.69	2617455	571	4636	4583	37888	72.4	0	0	0	26	SAMN15717961	22.4691	0	14.7688	40.4157	37.5436	36.3011	both
CTSoil_010	d__Bacteria;p__Acidobacteriota;c__Thermoanaerobaculia;o__UBA5704;f__UBA5704;g__;s__	HQ	yes	90.81	5.13	100	0	0	3276508	319	14752	10271	67706	73.8	0	0	0	38	SAMN15717962	16.9513	0	9.94644	29.0083	25.0226	22.8004	both
CTSoil_011	d__Bacteria;p__Acidobacteriota;c__UBA6911;o__UBA6911;f__UBA6911;g__;s__	MQ	yes	68	14.1	83.871	6.45161	0	3429430	667	5376	5141	24486	52.2	0	0	0	29	SAMN15717963	9.7763	0	5.52769	14.5699	13.4068	12.7353	both
CTSoil_012	d__Bacteria;p__Acidobacteriota;c__UBA6911;o__UBA6911;f__UBA6911;g__;s__	MQ	yes	86.27	6.32	83.871	0	0	6048759	715	11250	8459	56055	60.5	0	0	0	40	SAMN15717964	11.5308	0	6.11396	19.2343	18.0295	16.5444	both
CTSoil_013	d__Bacteria;p__Acidobacteriota;c__UBA6911;o__UBA6911;f__;g__;s__	MQ	yes	75.16	1.71			0	3062895	633	5199	4838	23406	61.1	0	2 present	0	25	SAMN15717965	38.8175	22.8194	31.8012	54.7917	50.2957	51.0169	both
CTSoil_014	d__Bacteria;p__Acidobacteriota;c__UBA6911;o__UBA6911;f__UBA6911;g__UBA6911;s__	MQ	yes	57.11	17.09	38.7097	6.45161	17.14	3473844	884	3960	3929	15041	56.8	0	0	0	16	SAMN15717966	16.3129	0	11.0601	17.6295	16.4196	15.1594	both
CTSoil_015	d__Bacteria;p__Acidobacteriota;c__Vicinamibacteria;o__Vicinamibacterales;f__;g__;s__	MQ	yes	78.22	2.66	51.6129	0	20	3271865	522	7379	6267	38404	68.3	0	0	0	19	SAMN15717967	31.5955	15.2781	22.7815	39.0132	35.35	38.1904	both
CTSoil_016	d__Bacteria;p__Acidobacteriota;c__Vicinamibacteria;o__Vicinamibacterales;f__;g__;s__	MQ	yes	54.22	15.71	64.5161	9.67742	6.06	1713166	415	4350	4128	14699	69.4	0	0	0	7	SAMN15717968	50.9508	22.766	32.3377	151.411	144.783	156.843	both
CTSoil_017	d__Bacteria;p__Acidobacteriota;c__Vicinamibacteria;o__Vicinamibacterales;f__Fen-181;g__;s__	MQ	yes	86.21	12.69	90.3226	11.6005	10	4014025	596	8251	6734	53718	72	noCT_day20_bin.87_renamed, (511, 620)	0	0	27	SAMN15717969	12.6685	0	0	33.433	37.3988	58.7607	both
CTSoil_018	d__Bacteria;p__Actinobacteriota;c__Acidimicrobiia;o__UBA5794;f__UBA11373;g__;s__	MQ	no	54.01	16.67	58.0645	6.45161	17.86	1406854	410	3344	3431	10976	72.7	0	0	0	23	SAMN15717970	6.70458	0	3.9893	17.121	13.737	12.1902	both
CTSoil_019	d__Bacteria;p__Bacteroidota;c__Bacteroidia;o__Bacteroidales;f__Bacteroidaceae;g__Bacteroides;s__	MQ	no	38.39	0.27	64.5161	0	100	1745199	234	9128	7458	60639	36.1	0	0	0	22	SAMN15717971	0	0	0	36.0003	65.2629	42.6861	noCT
CTSoil_020	d__Bacteria;p__Bacteroidota;c__Bacteroidia;o__Bacteroidales;f__Bacteroidaceae;g__Bacteroides;s__Bacteroides sp002307035	HQ	yes	99.2	1.14	100	0	0	4266002	137	56846	31138	160614	39.9	0	0	0	57	SAMN15717972	0	420.053	634.22	0	0	0	CT
CTSoil_021	d__Bacteria;p__Bacteroidota;c__Bacteroidia;o__Bacteroidales;f__Dysgonomonadaceae;g__UBA1309;s__UBA1309 sp002307185	HQ	yes	100	0.55	100	0.961538	0	3687825	41	122400	89946	587123	42.4	0	0	0	44	SAMN15717973	0	210.106	0	0	0	0	CT
CTSoil_022	d__Bacteria;p__Bacteroidota;c__Bacteroidia;o__Bacteroidales;f__P3;g__;s__	HQ	yes	98.39	1.61	100	2.88462	0	2925095	111	159417	26352	327635	32.5	0	0	0	41	SAMN15717974	0	0	0	0	0	22.5357	noCT
CTSoil_023	d__Bacteria;p__Bacteroidota;c__Bacteroidia;o__Bacteroidales;f__P3;g__UBA10566;s__	HQ	yes	98.39	1.08	100	0.961538	0	2580568	72	56292	35841	154388	30.4	0	noCT_day20_bin.52_renamed, (1, 669)	0	34	SAMN15717975	0	0	0	0	0	28.5246	noCT
CTSoil_024	d__Bacteria;p__Bacteroidota;c__Bacteroidia;o__Bacteroidales;f__Paludibacteraceae;g__Paludibacter_A;s__	HQ	yes	98.92	1.08	100	0.961538	0	3388860	25	188645	135554	316676	43.3	0	0	0	46	SAMN15717976	0	0	69.2711	0	0	0	CT
CTSoil_025	d__Bacteria;p__Bacteroidota;c__Bacteroidia;o__Bacteroidales;f__Paludibacteraceae;g__H1;s__	MQ	no	36.84	0.54	67.7419	0	0	1176064	258	4639	4558	24308	36.1	0	0	0	14	SAMN15717977	0	0	0	12.5974	27.0189	24.8959	noCT
CTSoil_026	d__Bacteria;p__Bacteroidota;c__Bacteroidia;o__Bacteroidales;f__Paludibacteraceae;g__;s__	MQ	yes	74.01	0.13	100	0.961538	100	2404005	301	10036	7986	49642	40.4	0	0	0	31	SAMN15717978	0	0	0	7.96379	88.7113	107.013	noCT
CTSoil_027	d__Bacteria;p__Bacteroidota;c__Bacteroidia;o__Bacteroidales;f__Paludibacteraceae;g__Paludibacter;s__	MQ	yes	87.63	0	58.0645	0.961538	0	3272060	113	49025	28956	183542	40.8	0	0	0	41	SAMN15717979	0	0	0	15.7456	109.005	125.202	noCT
CTSoil_028	d__Bacteria;p__Bacteroidota;c__Bacteroidia;o__Bacteroidales;f__UBA5072;g__UBA5072;s__	MQ	yes	82.98	1.82	93.5484	3.22581	50	3010984	459	7502	6559	34872	46	CT_day5_bin.8_renamed, (418, 521)	0	0	23	SAMN15717980	12.6248	16.9778	6.10372	14.386	12.2382	10.8283	both
CTSoil_029	d__Bacteria;p__Bacteroidota;c__Bacteroidia;o__Bacteroidales;f__UBA932;g__Bact-08;s__	MQ	yes	75.64	1.87	87.0968	0	16.67	1769248	280	7056	6318	24802	40.7	0	0	0	23	SAMN15717981	0	0	0	0	15.3553	129.884	noCT
CTSoil_030	d__Bacteria;p__Bacteroidota;c__Bacteroidia;o__Bacteroidales;f__VadinHA17;g__LD21;s__	MQ	yes	39.66	6.9			0	2392121	661	3549	3618	10204	41.7	0	0	0	7	SAMN15717982	16.8628	29.4858	8.07797	15.5596	12.7399	8.97508	both
CTSoil_031	d__Bacteria;p__Bacteroidota;c__Bacteroidia;o__Bacteroidales;f__VadinHA17;g__LD21;s__	MQ	yes	47.57	4.62	64.5161	7.41315	6.25	1648815	340	5145	4849	18405	42	0	0	0	5	SAMN15717983	17.172	21.08	7.64701	18.3492	14.9455	10.6801	both
CTSoil_032	d__Bacteria;p__Bacteroidota;c__Bacteroidia;o__Bacteroidales;f__WCHB1-69;g__UBA5429;s__	MQ	no	68.33	0.27	54.8387	0	0	2011803	46	78410	43734	165929	34.1	0	0	0	23	SAMN15717984	0	0	0	0	0	37.4254	noCT
CTSoil_033	d__Bacteria;p__Bacteroidota;c__Bacteroidia;o__Chitinophagales;f__Chitinophagaceae;g__Chitinophaga;s__Chitinophaga sp001975825	MQ	yes	71.93	0.66			100	3788779	682	6020	5555	23570	44.7	CT_coA_bin.39_renamed, (7095, 7180)	0	0	19	SAMN15717985	0	0	42.6349	0	0	0	CT
CTSoil_034	d__Bacteria;p__Bacteroidota;c__Ignavibacteria;o__Ignavibacteriales;f__Ignavibacteriaceae;g__;s__	MQ	yes	36.84	10.57			30.23	1153236	342	3316	3372	7776	35.5	0	0	0	8	SAMN15717986	22.2196	29.9631	12.8021	23.1698	20.6927	19.0522	both
CTSoil_035	d__Bacteria;p__Bacteroidota;c__UBA10030;o__UBA10030;f__UBA6906;g__;s__	MQ	yes	51.8	12.02	51.6129	6.45161	7.41	1857010	487	3766	3813	12171	64.3	0	0	0	13	SAMN15717987	8.87976	0	7.03272	14.2282	13.9218	15.7821	both
CTSoil_036	d__Bacteria;p__Bacteroidota;c__UBA10030;o__UBA10030;f__UBA6906;g__;s__	MQ	yes	42.99	5.66	51.6129	3.22581	38.46	1457067	373	3775	3906	15326	64.6	0	0	0	7	SAMN15717988	10.302	0	8.30534	15.5102	16.8399	16.0437	both
CTSoil_037	d__Bacteria;p__Bacteroidota;c__UBA10030;o__UBA10030;f__UBA6906;g__;s__	MQ	yes	78.05	5.17			33.33	3553665	549	7469	6472	29325	57.5	0	CT_coA_mapped_bin.23_renamed, (10787, 11225)	0	28	SAMN15717989	10.9583	11.8666	8.0969	15.3128	15.7	17.3255	both
CTSoil_038	d__Bacteria;p__Bacteroidota;c__UBA10030;o__UBA10030;f__UBA6906;g__;s__	MQ	yes	83.56	3.84	90.3226	4.18734	25	3944462	395	14068	9985	85218	58.1	0	0	0	29	SAMN15717990	5.32496	0	3.54517	18.9962	20.3088	28.0274	both
CTSoil_039	d__Bacteria;p__Bacteroidota;c__UBA10030;o__UBA10030;f__UBA6906;g__;s__	MQ	no	38.71	2.73	54.8387	0.961538	40	1411953	342	4084	4128	16739	59.5	0	0	0	11	SAMN15717991	7.09553	0	3.69791	11.5284	9.66945	10.7095	both
CTSoil_040	d__Bacteria;p__Desulfobacterota_B;c__Binatia;o__HRBIN30;f__;g__;s__	MQ	yes	86.72	3.87	87.0968	4.18734	33.33	5795670	601	14872	9643	62439	64	noCT_day5_bin.82_renamed, (281, 390)	0	0	45	SAMN15717992	0	0	0	17.1133	15.7495	15.4144	noCT
CTSoil_041	d__Bacteria;p__Desulfobacterota_B;c__Binatia;o__UTPRO1;f__UTPRO1;g__UTPRO1;s__	MQ	yes	50.11	1.34			0	1120992	263	4248	4262	13110	66.9	0	0	0	16	SAMN15717993	17.7087	0	13.2645	22.2652	20.5413	19.2625	both
CTSoil_042	d__Bacteria;p__Campylobacterota;c__Campylobacteria;o__Campylobacterales;f__Sulfurospirillaceae;g__Sulfurospirillum;s__	HQ	yes	99.62	0.91	100	3.22581	40	2789988	32	176843	87187	326535	40.1	0	CT_day20_sulfurospirillum_manual_renamed, (7, 1512)	CT_day20_sulfurospirillum_manual_renamed, (1990, 4895)	37	SAMN15717994	11.6335	32.2066	122.438	0	0	0	CT
CTSoil_043	d__Bacteria;p__Chloroflexota;c__Ellin6529;o__CSP1-4;f__CSP1-4;g__;s__	MQ	yes	74.67	2.97	64.5161	0	0	2024207	260	9764	7785	29260	73.3	0	0	0	26	SAMN15717995	7.33118	0	5.11199	9.30927	12.8185	29.593	both
CTSoil_044	d__Bacteria;p__Chloroflexota;c__Anaerolineae;o__Anaerolineales;f__UBA4823;g__;s__	MQ	yes	62.27	5.79	90.3226	4.18734	69.23	2600972	412	6995	6313	27274	52.3	0	0	0	22	SAMN15717996	3.62015	0	0	20.5269	17.8404	20.8209	both
CTSoil_045	d__Bacteria;p__Chloroflexota;c__Anaerolineae;o__Anaerolineales;f__UBA4823;g__;s__	MQ	yes	79.95	2	96.7742	0	0	3354341	509	7366	6590	39151	54.3	noCT_day10_bin.126_renamed, (8697, 8775)	0	0	25	SAMN15717997	5.59859	0	3.33715	16.8753	15.4796	18.8807	both
CTSoil_046	d__Bacteria;p__Chloroflexota;c__Dehalococcoidia;o__Dehalococcoidales;f__UBA3254;g__UBA3254;s__	MQ	yes	71.18	2.2	48.3871	6.45161	0	1879606	317	6691	5929	20809	52.1	noCT_day10_bin.83_renamed, (526, 637)	0	0	10	SAMN15717998	7.09391	0	4.32063	14.6607	12.7917	7.88964	both
CTSoil_047	d__Bacteria;p__Desulfobacterota;c__BSN033;o__BSN033;f__UBA1163;g__;s__	MQ	yes	25.75	3.34	51.6129	4.18734	9.09	715441	184	3922	3888	8535	53.9	0	0	0	7	SAMN15717999	23.2707	26.5438	20.2163	31.1339	29.2842	26.8889	both
CTSoil_048	d__Bacteria;p__Desulfobacterota;c__BSN033;o__BSN033;f__UBA1163;g__;s__	MQ	yes	59.87	20	64.5161	10.639	25	5449425	1054	5485	5170	44759	48.9	CT_day5_bin.11_renamed, (3066, 3153)	0	0	30	SAMN15718000	32.8351	40.0147	23.1763	33.2369	28.8332	27.9488	both
CTSoil_049	d__Bacteria;p__Desulfobacterota;c__BSN033;o__SM23-61;f__SM23-61;g__;s__	MQ	no	73.9	23.72	45.1613	9.67742	55	4362888	964	4652	4525	23195	53.4	0	0	0	26	SAMN15718001	11.2982	0	8.56064	20.4018	19.7437	18.5733	both
CTSoil_050	d__Bacteria;p__Desulfobacterota;c__BSN033;o__SM23-61;f__SM23-61;g__;s__	MQ	yes	66.29	7.2	74.1935	4.18734	18.75	3612166	778	4818	4642	19406	53.4	0	0	0	21	SAMN15718002	8.67115	0	6.47514	16.2213	14.6533	15.6967	both
CTSoil_051	d__Bacteria;p__Desulfobacterota;c__BSN033;o__SM23-61;f__SM23-61;g__;s__	MQ	yes	46.52	5.05	51.6129	11.6005	43.75	2274855	550	4078	4136	15719	56.7	0	0	0	6	SAMN15718003	10.4037	0	7.56721	16.3888	14.8339	14.4286	both
CTSoil_052	d__Bacteria;p__Desulfobacterota;c__BSN033;o__UBA8473;f__;g__;s__	MQ	no	36.36	2.58			25	863895	197	4485	4385	13701	56.2	0	0	0	7	SAMN15718004	32.1208	27.9401	21.8159	47.3401	43.9317	38.1739	both
CTSoil_053	d__Bacteria;p__Desulfobacterota;c__BSN033;o__UBA8473;f__;g__;s__	MQ	no	26.26	0	54.8387	3.22581	0	383805	91	4372	4217	10556	43.6	0	0	0	11	SAMN15718005	14.0954	13.469	10.0604	15.4075	13.4395	9.70432	both
CTSoil_054	d__Bacteria;p__Desulfobacterota;c__BSN033;o__;f__;g__;s__	MQ	no	15.08	0	51.6129	0	0	287289	72	3966	3990	10455	42.3	0	0	0	3	SAMN15718006	11.6416	0	6.85176	12.7658	11.0419	8.94419	both
CTSoil_055	d__Bacteria;p__Desulfobacterota;c__Desulfobacteria;o__Desulfatiglandales;f__HGW-15;g__;s__	MQ	yes	65.4	20.67	35.4839	5.14888	26.83	4734159	1095	4328	4323	22966	53.3	2 present	0	0	29	SAMN15718007	33.1285	33.4416	24.945	47.3557	43.9737	41.5575	both
CTSoil_056	d__Bacteria;p__Desulfobacterota;c__Syntrophia;o__Syntrophales;f__Smithellaceae;g__UBA8904;s__	MQ	yes	72.74	1.61	74.1935	0	0	1885502	341	5762	5529	21719	49	0	0	0	34	SAMN15718008	3.18689	0	0	5.31723	12.0733	112.439	noCT
CTSoil_057	d__Bacteria;p__Desulfobacterota;c__Syntrophia;o__Syntrophales;f__UBA2192;g__;s__	MQ	yes	36.9	0.32	58.0645	0	0	778631	191	4162	4076	12634	57.5	0	0	0	7	SAMN15718009	22.3058	0	13.1781	27.0086	24.1189	22.7808	both
CTSoil_058	d__Bacteria;p__Desulfobacterota;c__Syntrophobacteria;o__BM002;f__BM002;g__;s__	MQ	yes	81.97	1.47	61.2903	0	75	2850603	473	6644	6026	31298	60.6	0	noCT_day5_bin.124_renamed, (6785, 7655)	0	28	SAMN15718010	12.799	0	9.81065	23.4519	21.7771	26.1862	both
CTSoil_059	d__Bacteria;p__Desulfobacterota;c__Syntrophorhabdia;o__Syntrophorhabdales;f__Syntrophorhabdaceae;g__Delta-02;s__	MQ	yes	88.53	12.29	83.871	1.92308	28	3440918	457	9886	7529	59301	50.2	noCT_day20_bin.64_renamed, (10197, 10307)	0	0	33	SAMN15718011	6.7246	0	4.31166	8.73219	10.2007	17.9699	both
CTSoil_060	d__Bacteria;p__Desulfobacterota;c__Syntrophorhabdia;o__Syntrophorhabdales;f__Syntrophorhabdaceae;g__Syntrophorhabdus;s__	MQ	yes	52.46	21.76	38.7097	10.639	32.14	2072394	463	4447	4476	15290	47.1	0	0	0	17	SAMN15718012	11.8652	0	7.09427	15.9436	14.1823	13.4327	both
CTSoil_061	d__Bacteria;p__Desulfobacterota;c__Syntrophorhabdia;o__Syntrophorhabdales;f__Syntrophorhabdaceae;g__Syntrophorhabdus;s__	MQ	yes	62.35	9.37	61.2903	9.67742	48.28	1867643	362	5508	5159	18884	45.1	0	0	0	24	SAMN15718013	16.3701	20.4612	9.10062	18.8238	16.9569	17.49	both
CTSoil_062	d__Bacteria;p__Desulfobacterota;c__Syntrophorhabdia;o__Syntrophorhabdales;f__;g__;s__	MQ	yes	78.15	10.67	64.5161	9.67742	11.11	3887011	695	6140	5592	26143	55.3	0	0	0	37	SAMN15718014	10.2751	0	8.41076	17.964	16.9185	17.2402	both
CTSoil_063	d__Bacteria;p__Desulfobacterota;c__Desulfuromonadia;o__Geobacterales;f__;g__;s__	MQ	yes	81.27	0.81	45.1613	0	50	1875902	294	7579	6380	25343	56.5	0	0	0	26	SAMN15718015	0	0	0	9.08929	12.5217	13.1791	noCT
CTSoil_064	d__Bacteria;p__Desulfobacterota;c__Desulfuromonadia;o__Geobacterales;f__Geobacteraceae;g__;s__	HQ	yes	96.45	0.65	96.7742	0	0	2455618	225	15020	10913	65314	52.5	0	0	0	44	SAMN15718016	6.08208	0	4.17977	24.6206	19.2907	17.9305	both
CTSoil_065	d__Bacteria;p__Firmicutes_A;c__Clostridia;o__Clostridiales;f__Clostridiaceae;g__UBA699;s__	MQ	yes	84.73	4.6	45.1613	3.22581	9.09	2333182	104	38569	22434	104028	47	4 present	0	0	39	SAMN15718017	0	0	0	19.7736	8.20216	4.45787	noCT
CTSoil_066	d__Bacteria;p__Firmicutes_A;c__Clostridia;o__Lachnospirales;f__Lachnospiraceae;g__Herbinix;s__	MQ	yes	88.16	1.01	54.8387	4.18734	0	3701685	442	11047	8374	35856	40.8	0	0	0	39	SAMN15718018	0	0	0	11.1729	13.8005	9.69068	noCT
CTSoil_067	d__Bacteria;p__Firmicutes_A;c__Clostridia;o__Oscillospirales;f__Oscillospiraceae;g__;s__	MQ	yes	68.57	0	80.6452	0	0	1687559	26	114826	64906	204265	53.8	0	0	0	9	SAMN15718019	0	0	14.6124	0	0	0	CT
CTSoil_068	d__Bacteria;p__Firmicutes_A;c__Clostridia;o__Oscillospirales;f__Oscillospiraceae;g__Evtepia;s__	MQ	no	71.06	0.56	48.3871	3.22581	50	1265596	152	10468	8326	24401	53.8	noCT_day10_bin.74_renamed, (4874, 4962)	0	0	22	SAMN15718020	0	0	0	0	18.7111	23.0597	noCT
CTSoil_069	d__Bacteria;p__Firmicutes_A;c__Clostridia;o__Saccharofermentanales;f__UBA5734;g__;s__	MQ	no	36.76	0.35	58.0645	0	0	564575	124	4616	4553	15541	56.3	0	0	0	8	SAMN15718021	0	0	0	8.46771	8.08632	4.01026	noCT
CTSoil_070	d__Bacteria;p__Firmicutes_B;c__Desulfitobacteriia;o__Desulfitobacteriales;f__Desulfitobacteriaceae;g__Desulfosporosinus;s__	MQ	yes	46.41	0.93	83.871	3.22581	0	1244038	211	6238	5895	28574	43.1	0	0	0	13	SAMN15718022	0	0	0	0	12.0391	18.6882	noCT
CTSoil_071	d__Bacteria;p__Firmicutes_B;c__Syntrophomonadia;o__Syntrophomonadales;f__Syntrophomonadaceae;g__Syntrophomonas_B;s__	MQ	yes	71.2	2.81	87.0968	0	8.33	2339067	431	5698	5427	24941	45.4	2 present	0	0	15	SAMN15718023	0	0	0	0	0	8.71572	noCT
CTSoil_072	d__Bacteria;p__Firmicutes_C;c__Negativicutes;o__;f__;g__;s__	MQ	yes	82.95	3.89			41.67	2946598	358	10406	8230	78933	46.4	0	0	0	32	SAMN15718024	0	0	68.3821	0	0	0	CT
CTSoil_073	d__Bacteria;p__Firmicutes_C;c__Negativicutes;o__;f__;g__;s__	HQ	yes	99.17	1.87	87.0968	0	0	3266747	50	125250	65334	299220	45.3	3 present	0	0	55	SAMN15718025	0	0	84.2533	8.21287	22.2227	11.5747	both
CTSoil_074	d__Bacteria;p__Firmicutes_C;c__Negativicutes;o__;f__;g__;s__	MQ	yes	37.93	0			0	2303677	175	22878	13163	105373	41.3	0	0	0	36	SAMN15718026	0	147.452	215.87	0	0	0	CT
CTSoil_075	d__Bacteria;p__Firmicutes_C;c__Negativicutes;o__Propionisporales;f__Pelosinaceae;g__;s__	MQ	yes	76.72	3.45			50	4241183	134	59862	31650	214797	39.3	4 present	0	0	80	SAMN15718027	11.4117	55.9764	15.5672	0	0	0	CT
CTSoil_076	d__Bacteria;p__Firmicutes_C;c__Negativicutes;o__Propionisporales;f__Pelosinaceae;g__Pelosinus;s__	MQ	yes	62.23	3.48			22.22	4611228	661	8523	6976	81561	38.8	CT_coA_bin.30_renamed, (3393, 3481)	0	0	43	SAMN15718028	41.5001	87.8488	40.6816	0	0	0	CT
CTSoil_077	d__Bacteria;p__Firmicutes_C;c__Negativicutes;o__Selenomonadales;f__Massilibacillaceae;g__;s__	MQ	yes	60.27	9.48			57.14	4918303	271	25429	18148	127768	36.8	2 present	0	0	70	SAMN15718029	27.0865	18.5542	9.27633	0	0	0	CT
CTSoil_078	d__Bacteria;p__Firmicutes_C;c__Negativicutes;o__Sporomusales;f__Sporomusaceae;g__Sporomusa_C;s__	MQ	yes	67.4	2.59			0	2691352	382	7727	7045	45370	42.9	2 present	0	0	34	SAMN15718030	0	107.141	157.732	0	0	0	CT
CTSoil_079	d__Bacteria;p__Firmicutes_C;c__Negativicutes;o__Sporomusales;f__Sporomusaceae;g__Sporomusa_C;s__	MQ	yes	85.52	0	45.1613	0	0	5005158	154	86590	32501	229472	43.7	4 present	0	0	85	SAMN15718031	0	0	29.9235	0	0	0	CT
CTSoil_080	d__Bacteria;p__Firmicutes_C;c__Negativicutes;o__Sporomusales;f__UBA7701;g__;s__	HQ	yes	98.96	5.03	100	0	9.09	4536269	152	56153	29843	258248	42.4	2 present	0	0	65	SAMN15718032	0	138.705	104.389	0	0	0	CT
CTSoil_081	d__Bacteria;p__Firmicutes_C;c__Negativicutes;o__Sporomusales;f__UBA7701;g__;s__	HQ	yes	97.47	1.58	100	0	0	3296750	113	48036	29174	251957	42.1	3 present	0	0	50	SAMN15718033	0	419.412	834.888	0	0	0	CT
CTSoil_082	d__Bacteria;p__Firmicutes_C;c__Negativicutes;o__Sporomusales;f__UBA7701;g__;s__	MQ	yes	58.14	1.27	80.6452	0	0	1793266	108	27108	16604	112528	45.3	CT_day20_bin.48_renamed, (7822, 7899)	0	0	30	SAMN15718034	0	139.9	228.9	0	0	0	CT
CTSoil_083	d__Bacteria;p__Firmicutes_C;c__Negativicutes;o__UBA1444;f__UBA1444;g__UBA1444;s__	MQ	yes	55.89	3.19			20	2533454	536	4828	4726	35090	50.4	CT_coA_bin.56_renamed, (3548, 3637)	0	0	15	SAMN15718035	0	0	43.4136	0	0	0	CT
CTSoil_084	d__Bacteria;p__Gemmatimonadota;c__Gemmatimonadetes;o__Gemmatimonadales;f__GWC2-71-9;g__;s__	MQ	no	70.92	0.63			0	2793122	251	15446	11127	58511	68.9	0	0	0	35	SAMN15718036	14.3151	0	11.4954	18.8072	17.0957	15.669	both
CTSoil_085	d__Bacteria;p__Krumholzibacteriota;c__Krumholzibacteria;o__;f__;g__;s__	MQ	yes	61.94	5.49	48.3871	7.41315	0	1810897	456	3934	3971	13668	63.8	0	0	0	18	SAMN15718037	9.81314	0	7.00852	11.8535	11.2217	10.6788	both
CTSoil_086	d__Bacteria;p__Desulfobacterota;c__MBNT15;o__MBNT15;f__MBNT15;g__CG2-30-66-27;s__	MQ	yes	63.17	17.37	77.4194	9.67742	26.92	2691664	650	4130	4141	19003	66.1	noCT_day20_bin.61_renamed, (2945, 3054)	0	0	35	SAMN15718038	50.891	0	32.0124	124.703	120.241	109.357	both
CTSoil_087	d__Bacteria;p__Desulfobacterota;c__MBNT15;o__MBNT15;f__MBNT15;g__;s__	MQ	yes	88.66	1.26			0	1983329	264	9757	7512	45904	67.1	0	0	0	32	SAMN15718039	54.0416	22.6953	37.0677	110.894	105.044	97.4764	both
CTSoil_088	d__Bacteria;p__Desulfobacterota;c__MBNT15;o__MBNT15;f__MBNT15;g__CG2-30-66-27;s__	MQ	no	59.92	14.39	38.7097	6.45161	36.36	2297073	570	3959	4029	19949	66	0	0	0	26	SAMN15718040	68.1709	0	42.7988	164.524	158.921	142.323	both
CTSoil_089	d__Bacteria;p__Desulfobacterota;c__MBNT15;o__MBNT15;f__MBNT15;g__CG2-30-66-27;s__	MQ	yes	55.18	13.5	38.7097	0	30.77	2683869	657	4040	4085	16112	65.7	0	0	0	31	SAMN15718041	42.2853	0	0	101.265	96.5711	86.6858	both
CTSoil_090	d__Bacteria;p__Desulfobacterota;c__MBNT15;o__MBNT15;f__MBNT15;g__CG2-30-66-27;s__	MQ	no	51.74	13.03	45.1613	3.22581	32	2030795	548	3600	3705	9965	66.3	0	0	0	37	SAMN15718042	41.9868	0	27.129	100.216	96.0952	87.093	both
CTSoil_091	d__Bacteria;p__Desulfobacterota;c__MBNT15;o__MBNT15;f__MBNT15;g__UBA2219;s__	MQ	yes	78.4	20.17	54.8387	3.22581	18.75	3356713	699	5027	4802	23582	66	0	0	0	38	SAMN15718043	19.6977	0	13.0722	45.384	47.1676	48.93	both
CTSoil_092	d__Bacteria;p__c;c__Methylomirabilia;o__Methylomirabilales;f__2-02-FULL-66-22;g__;s__	MQ	no	54.01	9.93			8	2840580	800	3392	3550	10633	65.9	0	CT_coA_bin.57_renamed, (4420, 5968)	2 present	22	SAMN15718044	28.5764	0	22.6164	44.3656	40.7628	42.0335	both
CTSoil_093	d__Bacteria;p__Methylomirabilota;c__Methylomirabilia;o__Methylomirabilales;f__2-02-FULL-66-22;g__;s__	MQ	yes	50.85	6.41	38.7097	7.41315	33.33	5443928	1234	4430	4411	25009	64.9	noCT_day20_bin.166_renamed, (2819, 2930)	0	0	34	SAMN15718045	14.3544	0	9.0516	27.8026	24.505	24.8457	both
CTSoil_094	d__Bacteria;p__Methylomirabilota;c__Methylomirabilia;o__Methylomirabilales;f__2-02-FULL-66-22;g__;s__	MQ	no	41.02	1.21	54.8387	9.67742	66.67	1893655	526	3472	3600	17185	66.5	0	0	0	12	SAMN15718046	20.7945	0	14.1084	36.7215	33.0748	33.7677	both
CTSoil_095	d__Bacteria;p__Myxococcota;c__Myxococcia;o__Myxococcales;f__Anaeromyxobacteraceae;g__;s__	MQ	yes	40.91	8.77			66.67	3169049	824	3827	3845	11237	72	0	0	0	19	SAMN15718047	32.755	15.1282	27.1308	42.7756	40.4462	40.703	both
CTSoil_096	d__Bacteria;p__Myxococcota;c__Myxococcia;o__Myxococcales;f__Myxococcaceae;g__;s__	MQ	yes	78.59	2.35	64.5161	0.961538	33.33	5574905	1058	5741	5269	21625	69.6	0	0	0	30	SAMN15718048	0	0	0	10.4314	9.03131	8.1549	noCT
CTSoil_097	d__Bacteria;p__Myxococcota;c__Polyangia;o__Haliangiales;f__Haliangiaceae;g__;s__	MQ	yes	88.7	5.4	35.4839	1.92308	28.57	7765183	780	15116	9955	71876	69	0	0	0	33	SAMN15718049	4.26903	0	0	20.7366	18.2197	17.8362	both
CTSoil_098	d__Bacteria;p__Myxococcota_A;c__UBA9160;o__UBA9160;f__UBA9160;g__PR03;s__	MQ	yes	79.17	2.65			12.5	3488489	439	10135	7946	28233	69.8	CT_coA_bin.44_renamed, (8899, 8963)	CT_coA_bin.44_renamed, (13126, 14098)	0	22	SAMN15718050	36.1908	0	30.977	34.9515	31.4241	29.7295	both
CTSoil_099	d__Bacteria;p__Nitrospirota;c__Thermodesulfovibrionia;o__Thermodesulfovibrionales;f__SM23-35;g__UBA2194;s__	MQ	no	66.61	2.9	67.7419	6.45161	50	1812022	354	5383	5118	21915	45.5	0	0	0	31	SAMN15718051	6.85575	0	4.91444	16.979	17.4087	12.5343	both
CTSoil_100	d__Bacteria;p__Nitrospirota;c__Thermodesulfovibrionia;o__Thermodesulfovibrionales;f__UBA6898;g__GW-Nitrospira-1;s__	MQ	yes	53.53	2.47			60	1416029	268	5768	5283	19040	47.8	CT_coA_bin.12_renamed, (3656, 3766)	0	0	19	SAMN15718052	21.0816	26.468	13.087	29.1992	25.9462	23.9006	both
CTSoil_101	d__Bacteria;p__Nitrospirota;c__Thermodesulfovibrionia;o__Thermodesulfovibrionales;f__UBA6898;g__GW-Nitrospira-1;s__	MQ	no	58.03	1.82	61.2903	0	0	1173879	228	5477	5148	15797	47.8	0	0	0	16	SAMN15718053	13.949	0	9.80971	20.1616	17.8355	16.4574	both
CTSoil_102	d__Bacteria;p__Nitrospirota;c__Thermodesulfovibrionia;o__UBA6902;f__;g__;s__	MQ	no	28.52	0	51.6129	0	0	453220	106	4203	4275	16292	44.5	noCT_day5_bin.62_renamed, (2941, 3051)	0	0	14	SAMN15718054	6.4562	0	4.77535	8.61448	6.98161	5.82084	both
CTSoil_103	d__Bacteria;p__Nitrospirota;c__UBA9217;o__UBA9217;f__UBA9217;g__;s__	MQ	no	51.01	3.16	64.5161	9.67742	57.14	1235586	281	4485	4397	11091	60.2	0	0	0	18	SAMN15718055	11.0068	0	7.69674	13.1573	12.0964	13.3828	both
CTSoil_104	d__Bacteria;p__Nitrospirota;c__UBA9217;o__UBA9217;f__;g__;s__	MQ	yes	39.48	0.05	61.2903	3.22581	0	955311	227	4297	4208	12924	60.6	0	0	0	7	SAMN15718056	16.1818	23.1955	12.9802	19.6563	17.9154	18.1484	both
CTSoil_105	d__Bacteria;p__Nitrospirota;c__UBA9217;o__UBA9217;f__UBA9217;g__;s__	MQ	yes	32.88	0	64.5161	3.22581	0	867745	207	4282	4192	11282	60.8	0	0	0	8	SAMN15718057	13.4348	18.5285	8.22009	13.8042	12.4236	12.9233	both
CTSoil_106	d__Bacteria;p__Proteobacteria;c__Alphaproteobacteria;o__Rhizobiales;f__Pleomorphomonadaceae;g__Pleomorphomonas;s__	HQ	yes	90.12	4.44	45.1613	3.22581	55.56	4402175	295	23581	14922	99544	65	0	0	0	39	SAMN15718058	0	0	24.4757	0	0	0	CT
CTSoil_107	d__Bacteria;p__Proteobacteria;c__Alphaproteobacteria;o__Rhizobiales;f__Pleomorphomonadaceae;g__Pleomorphomonas;s__	HQ	yes	91.17	1.1			40	5278597	257	30648	20539	134888	63.2	0	0	0	42	SAMN15718059	53.571	19.8283	93.5868	0	0	0	CT
CTSoil_108	d__Bacteria;p__Proteobacteria;c__Gammaproteobacteria;o__Burkholderiales;f__Burkholderiaceae;g__QZKY01;s__	MQ	yes	77.07	2.59	41.9355	3.22581	0	2176323	160	18700	13602	45478	57.3	0	0	0	32	SAMN15718060	7.67252	14.1786	18.1796	0	0	0	CT
CTSoil_109	d__Bacteria;p__Proteobacteria;c__Gammaproteobacteria;o__Burkholderiales;f__Burkholderiaceae;g__;s__	MQ	yes	54.2	2.16	35.4839	0	50	2814458	576	5040	4886	31507	65.5	0	0	0	23	SAMN15718061	89.9013	18.5097	65.1369	124.43	112.496	98.455	both
CTSoil_110	d__Bacteria;p__Proteobacteria;c__Gammaproteobacteria;o__Burkholderiales;f__Burkholderiaceae;g__;s__	MQ	yes	54.29	1.63	77.4194	3.22581	20	1629148	376	4415	4332	13714	71.1	CT_day5_bin.56_renamed, (288, 396)	0	0	24	SAMN15718062	58.4483	0	37.2874	239.629	224.648	212.485	both
CTSoil_111	d__Bacteria;p__Proteobacteria;c__Gammaproteobacteria;o__Burkholderiales;f__Burkholderiaceae;g__QZKY01;s__	HQ	yes	97.75	0.7	96.7742	0	50	2431025	47	77711	51723	162748	58.7	0	0	0	38	SAMN15718063	82.9994	16.2389	91.2509	0	0	0	CT
CTSoil_112	d__Bacteria;p__Proteobacteria;c__Gammaproteobacteria;o__Burkholderiales;f__Burkholderiaceae;g__Hydromonas;s__	HQ	yes	90.25	0	51.6129	0.961538	0	1850873	9	298799	205652	429483	48.9	0	0	0	36	SAMN15718064	0	0	0	3.96657	219.257	401.418	noCT
CTSoil_113	d__Bacteria;p__Proteobacteria;c__Gammaproteobacteria;o__Burkholderiales;f__Burkholderiaceae;g__;s__	MQ	yes	81.54	1.98			0	4354171	460	12897	9465	58419	68.6	CT_coA_mapped_bin.25_renamed, (267, 372)	0	0	37	SAMN15718065	56.3465	0	31.6251	92.769	82.7088	73.7899	both
CTSoil_114	d__Bacteria;p__Proteobacteria;c__Gammaproteobacteria;o__Burkholderiales;f__Chitinibacteraceae;g__Formivibrio;s__	HQ	yes	95.94	1.28			0	3780935	69	84368	54796	340161	58.9	0	CT_coA_mapped_bin.2_renamed, (26288, 27705)	CT_coA_mapped_bin.2_renamed, (28238, 29334)	51	SAMN15718066	12.6976	23.7295	31.2728	0	0	0	CT
CTSoil_115	d__Bacteria;p__Proteobacteria;c__Gammaproteobacteria;o__Burkholderiales;f__Thiobacillaceae;g__Thiobacillus;s__	MQ	yes	64.66	6.9	41.9355	3.22581	25	2081445	423	5249	4920	30390	61.2	0	0	0	35	SAMN15718067	30.1081	0	18.0069	45.4262	39.1247	36.2107	both
CTSoil_116	d__Bacteria;p__Proteobacteria;c__Gammaproteobacteria;o__Burkholderiales;f__Thiobacillaceae;g__Thiobacillus;s__	MQ	no	45.69	2.59			100	1350040	247	6260	5465	32416	64.5	0	0	0	12	SAMN15718068	56.4539	24.1739	35.5776	83.1202	76.5548	66.1468	both
CTSoil_117	d__Bacteria;p__Proteobacteria;c__Gammaproteobacteria;o__Burkholderiales;f__Rhodocyclaceae;g__Azonexus;s__	HQ	yes	98.13	0.53	74.1935	0	0	4064451	42	175586	96772	344088	65.4	0	0	0	59	SAMN15718069	0	0	0	0	27.4895	63.4651	noCT
CTSoil_118	d__Bacteria;p__Proteobacteria;c__Gammaproteobacteria;o__Burkholderiales;f__Rhodocyclaceae;g__;s__	MQ	yes	58.74	3.67	35.4839	3.22581	6.67	2247721	470	5108	4782	16984	66.2	0	0	0	21	SAMN15718070	12.089	0	9.11836	27.8421	24.4384	22.6341	both
CTSoil_119	d__Bacteria;p__Proteobacteria;c__Gammaproteobacteria;o__Burkholderiales;f__Rhodocyclaceae;g__CG2-30-68-42;s__	MQ	yes	54.67	0.94	51.6129	3.22581	12.5	2309514	509	4703	4537	24512	66	noCT_day10_bin.115_renamed, (489, 596)	0	0	25	SAMN15718071	18.5032	0	14.3198	41.1645	36.9697	32.6093	both
CTSoil_120	d__Bacteria;p__Proteobacteria;c__Gammaproteobacteria;o__Burkholderiales;f__Rhodocyclaceae;g__Azonexus;s__	HQ	yes	96.76	5.71	80.6452	6.45161	70.37	4227008	89	79735	47494	277218	59.2	0	0	0	57	SAMN15718072	0	0	0	0	15.7849	27.7711	noCT
CTSoil_121	d__Bacteria;p__Proteobacteria;c__Gammaproteobacteria;o__Burkholderiales;f__Rhodocyclaceae;g__Azonexus;s__	MQ	yes	89.18	2.22	70.9677	0	30	3299370	93	70559	35477	156190	61.8	0	0	0	44	SAMN15718073	0	0	0	0	24.7258	46.4663	noCT
CTSoil_122	d__Bacteria;p__Proteobacteria;c__Gammaproteobacteria;o__Burkholderiales;f__Rhodocyclaceae;g__Azonexus;s__	HQ	yes	98.03	1.73	87.0968	3.22581	42.86	4918088	68	101169	72324	534583	62.1	0	0	0	54	SAMN15718074	0	0	0	0	72.4038	0	noCT
CTSoil_123	d__Bacteria;p__Proteobacteria;c__Gammaproteobacteria;o__Burkholderiales;f__Rhodocyclaceae;g__Azonexus;s__Azonexus aromatica_A	MQ	yes	56.03	0.86			100	3777304	379	15236	9966	66608	60	0	0	0	35	SAMN15718075	0	0	204.904	0	0	0	CT
CTSoil_124	d__Bacteria;p__Proteobacteria;c__Gammaproteobacteria;o__Burkholderiales;f__Rhodocyclaceae;g__Propionivibrio;s__	HQ	yes	97.47	1.72	100	0	0	4796982	82	100005	58499	237728	62.5	0	0	0	51	SAMN15718076	0	154.315	391.136	0	0	0	CT
CTSoil_125	d__Bacteria;p__Proteobacteria;c__Gammaproteobacteria;o__Burkholderiales;f__Rhodocyclaceae;g__UBA1934;s__	HQ	no	91.35	3.93	51.6129	0	53.33	3090107	229	20487	13493	64580	56.6	0	0	0	41	SAMN15718077	0	0	0	0	0	15.5136	noCT
CTSoil_126	d__Bacteria;p__Proteobacteria;c__Gammaproteobacteria;o__Burkholderiales;f__Rhodocyclaceae;g__Uliginosibacterium;s__	MQ	yes	72.41	1.72	45.1613	3.22581	0	3956202	199	34683	19880	124276	59.8	0	0	0	49	SAMN15718078	0	0	13.564	0	0	0	CT
CTSoil_127	d__Bacteria;p__Proteobacteria;c__Gammaproteobacteria;o__Burkholderiales;f__SG8-39;g__;s__	MQ	yes	57.21	7.37			7.81	1686918	270	7094	6247	23844	67.9	0	0	0	15	SAMN15718079	27.3776	0	19.5431	44.4522	39.9105	34.5324	both
CTSoil_128	d__Bacteria;p__Proteobacteria;c__Gammaproteobacteria;o__Burkholderiales;f__SG8-41;g__Ga0077527;s__Ga0077527 sp003820645	MQ	yes	60	13.79	38.7097	0.961538	0	3093445	672	4662	4603	25728	63.2	0	0	0	26	SAMN15718080	12.7825	0	9.44588	18.5619	16.8785	15.9486	both
CTSoil_129	d__Bacteria;p__Proteobacteria;c__Gammaproteobacteria;o__Chromatiales;f__Chromatiaceae;g__;s__	MQ	yes	37.07	1.72			0	1465261	410	3450	3573	8480	67.5	0	0	0	14	SAMN15718081	33.3733	0	13.8505	18.9674	13.508	8.94802	both
CTSoil_130	d__Bacteria;p__Proteobacteria;c__Gammaproteobacteria;o__Competibacterales;f__Competibacteraceae;g__Contendobacter;s__	MQ	yes	70.62	5.63			58.33	2695571	537	5497	5019	20966	63.8	0	0	0	22	SAMN15718082	12.9973	0	9.54521	13.1172	10.9222	15.9984	both
CTSoil_131	d__Bacteria;p__Proteobacteria;c__Gammaproteobacteria;o__Competibacterales;f__Competibacteraceae;g__Contendobacter;s__	MQ	yes	74.1	3.71	35.4839	3.22581	48.15	2585494	469	6209	5512	22521	63.7	0	0	0	33	SAMN15718083	0	0	0	0	0	8.92937	noCT
CTSoil_132	d__Bacteria;p__Proteobacteria;c__Gammaproteobacteria;o__Enterobacterales;f__Enterobacteriaceae;g__Kosakonia;s__	HQ	yes	97.23	1.13	58.0645	0	7.69	4799349	70	96347	68562	388658	53.1	0	0	0	62	SAMN15718084	5136.9	4358.08	4561.78	0	0	9.40467	both
CTSoil_133	d__Bacteria;p__Proteobacteria;c__Gammaproteobacteria;o__Methylococcales;f__Methylococcaceae;g__Methyloterricola;s__	MQ	yes	59.43	6.78	70.9677	6.45161	5.71	3427344	812	4255	4220	14820	60.9	0	0	0	26	SAMN15718085	12.2159	0	0	0	0	0	CT
CTSoil_134	d__Bacteria;p__Proteobacteria;c__Gammaproteobacteria;o__Steroidobacterales;f__Steroidobacteraceae;g__SG8-30;s__	MQ	yes	62.07	0			0	2218414	122	29046	18183	114275	70.4	0	0	0	25	SAMN15718086	61.1942	0	45.8658	75.3333	67.7583	60.6031	both
CTSoil_135	d__Archaea;p__Halobacteriota;c__Methanomicrobia;o__Methanomicrobiales;f__Methanocorpusculaceae;g__;s__	LQ	yes	30.71	0	41.3462	0	0	383397	104	3604	3686	10177	65.3	0	0	0	7	SAMN15718087	3.37921	0	0	6.13339	5.74821	7.157	both
CTSoil_136	d__Archaea;p__Halobacteriota;c__Methanomicrobia;o__Methanomicrobiales;f__Methanocorpusculaceae;g__;s__	LQ	no	39.77	0	46.1538	0.961538	0	475820	122	3922	3900	10417	65.7	0	0	0	8	SAMN15718088	3.72819	0	0	6.89024	8.02094	6.55575	both
CTSoil_137	d__Archaea;p__Halobacteriota;c__Methanomicrobia;o__Methanomicrobiales;f__Methanocorpusculaceae;g__;s__	LQ	no	36.02	0.65	40.3846	0.961538	100	505843	127	4000	3983	8924	65.3	0	0	0	8	SAMN15718089	0	0	0	6.87114	5.24127	5.16007	both
CTSoil_138	d__Archaea;p__Halobacteriota;c__Methanosarcinia;o__Methanotrichales;f__Methanotrichaceae;g__Methanothrix;s__Methanothrix sp002256595	LQ	yes	32.35	0.23	42.3077	1.92308	100	433926	120	3515	3616	7644	55.8	0	0	0	14	SAMN15718090	19.57	30.13	10.721	50.8396	42.3	37.1	both
CTSoil_139	d__Bacteria;p__Acidobacteriota;c__Aminicenantia;o__Aminicenantales;f__RBG-16-66-30;g__RBG-16-66-30;s__	LQ	yes	26.18	1.28	48.3871	0.961538	0	596133	157	3694	3797	13742	66.9	0	0	0	4	SAMN15718091	23.6194	0	17.102	17.9369	17.5714	18.525	both
CTSoil_140	d__Bacteria;p__Actinobacteriota;c__Acidimicrobiia;o__UBA5794;f__UBA11373;g__;s__	LQ	yes	29.93	5.56	35.4839	0.961538	28.57	776647	242	3130	3209	6168	72.7	0	0	0	2	SAMN15718092	7.14883	0	4.56258	16.2981	15.1119	12.6013	both
CTSoil_141	d__Bacteria;p__Bacteroidota;c__Bacteroidia;o__Bacteroidales;f__UBA5072;g__UBA5072;s__	LQ	no	27.08	0.48	48.3871	3.22581	0	789522	193	4061	4090	9798	45.6	0	0	0	3	SAMN15718093	8.74073	0	6.32844	11.109	9.48567	8.21631	both
CTSoil_142	d__Bacteria;p__Bacteroidota;c__Bacteroidia;o__Bacteroidales;f__VadinHA17;g__LD21;s__	LQ	yes	33.57	1.46	48.3871	3.22581	0	1131824	303	3676	3735	13916	41.8	0	0	0	3	SAMN15718094	13.5792	0	7.77544	14.3875	11.7059	8.266	both
CTSoil_143	d__Bacteria;p__Chloroflexota;c__Anaerolineae;o__UBA3071;f__CG2-30-64-16;g__;s__	LQ	no	17.8	0.91	41.9355	6.45161	0	415381	114	3532	3643	10122	60.5	0	0	0	1	SAMN15718095	7.26716	0	0	13.9062	12.0656	15.4649	both
CTSoil_144	d__Bacteria;p__Desulfobacterota;c__Desulfobacteria;o__Desulfatiglandales;f__HGW-15;g__;s__	LQ	no	32.43	1.61	38.7097	0	33.33	1440846	365	3975	3947	18763	54.6	0	0	0	10	SAMN15718096	94.2187	94.9865	69.1175	152.887	141.606	138.267	both
CTSoil_145	d__Bacteria;p__Desulfobacterota;c__Desulfobacteria;o__Desulfobacterales;f__SURF-15;g__;s__	LQ	yes	16.51	0	32.2581	0	0	484009	128	3619	3781	9899	62.6	0	0	0	0	SAMN15718097	39.8283	15.7692	25.5656	89.9622	77.1334	75.8674	both
CTSoil_146	d__Bacteria;p__Desulfobacterota;c__Syntrophia;o__Syntrophales;f__UBA2185;g__UBA2185;s__	LQ	no	18.34	2.8	35.4839	3.22581	0	283021	69	3959	4101	10007	40.6	0	0	0	5	SAMN15718098	8.66452	0	4.38988	13.0256	11.2164	9.25086	both
CTSoil_147	d__Bacteria;p__Gemmatimonadota;c__Gemmatimonadetes;o__Gemmatimonadales;f__GWC2-71-9;g__SZUA-320;s__	LQ	no	37.07	5.17	32.2581	0	0	1501903	421	3491	3567	9543	69.7	0	0	0	15	SAMN15718099	7.63142	0	6.9565	11.0553	9.65095	9.42122	both
CTSoil_148	d__Bacteria;p__Desulfobacterota;c__MBNT15;o__MBNT15;f__MBNT15;g__CG2-30-66-27;s__	LQ	no	47.07	13.03	41.9355	3.22581	37.5	1629729	447	3530	3645	12696	66.9	0	0	0	22	SAMN15718100	78.1117	0	50.6085	187.92	179.885	163.49	both
CTSoil_149	d__Bacteria;p__Nitrospirota;c__Thermodesulfovibrionia;o__Thermodesulfovibrionales;f__SM23-35;g__UBA2194;s__	LQ	yes	40.62	0.45	38.7097	0.961538	100	958488	223	4358	4298	12633	45.8	0	0	0	11	SAMN15718101	4.52092	0	0	11.099	9.08107	8.67918	both
CTSoil_150	d__Bacteria;p__Nitrospirota;c__Thermodesulfovibrionia;o__Thermodesulfovibrionales;f__UBA6898;g__GW-Nitrospira-1;s__	LQ	no	45.61	0	35.4839	0	0	795214	176	4733	4518	14771	47.8	0	0	0	8	SAMN15718102	11.4858	0	6.37257	14.7551	13.0906	12.0853	both
CTSoil_151	d__Bacteria;p__Nitrospirota;c__UBA9217;o__UBA9217;f__UBA9217;g__;s__	LQ	no	36.21	0	41.9355	0	0	1057949	240	4576	4408	13704	60	0	0	0	5	SAMN15718103	9.18161	0	6.36357	12.1587	10.3426	10.3763	both
CTSoil_152	d__Bacteria;p__Proteobacteria;c__Alphaproteobacteria;o__Sphingomonadales;f__Sphingomonadaceae;g__Caenibius;s__	LQ	no	42.47	0.85	35.4839	0	0	1049413	273	3925	3844	11413	65.8	0	0	0	14	SAMN15718104	3.50099	0	0	12.2699	10.5458	9.16032	both
CTSoil_153	d__Bacteria;p__Proteobacteria;c__Gammaproteobacteria;o__Acidiferrobacterales;f__Sulfurifustaceae;g__UBA6901;s__	LQ	no	49.76	3.48	45.1613	0	28.57	1320043	276	4827	4782	15780	61.6	noCT_day10_bin.78_renamed, (7562, 7671)	0	0	20	SAMN15718105	10.6045	0	7.15042	20.0564	18.0282	17.3491	both
CTSoil_154	d__Bacteria;p__Proteobacteria;c__Gammaproteobacteria;o__Acidiferrobacterales;f__Sulfurifustaceae;g__UBA6901;s__	LQ	yes	43.98	2.24	35.4839	0	16.67	1198135	265	4490	4521	15433	61.7	0	0	0	12	SAMN15718106	6.69845	0	0	14.9159	11.7786	12.0916	both
CTSoil_155	d__Bacteria;p__Proteobacteria;c__Gammaproteobacteria;o__Competibacterales;f__Competibacteraceae;g__RXIW01;s__	LQ	yes	43.24	2.44	41.9355	0	50	1122283	286	3844	3924	11918	64.1	0	0	0	10	SAMN15718107	0	0	5.69336	0	0	0	CT

## Sheet: 16S_samples
Description	Sample Name	# read pairs	NCBI BioSample ID
Live Soil +CT Day 1 A 16S V4 Amplicon Reads	1_day1_2	17121	SAMN15742130
Live Soil +CT Day 10 A 16S V4 Amplicon Reads	1_day10_3	15991	SAMN15742131
Live Soil +CT Day 14 A 16S V4 Amplicon Reads	1_day14_4	22138	SAMN15742132
Live Soil +CT Day 20 A 16S V4 Amplicon Reads	1_day20_5	10570	SAMN15742133
Live Soil +CT Day 3 A 16S V4 Amplicon Reads	1_day3_6	27957	SAMN15742134
Live Soil +CT Day 5 A 16S V4 Amplicon Reads	1_day5_7	24079	SAMN15742135
Live Soil +CT Day 7 A 16S V4 Amplicon Reads	1_day7_8	25825	SAMN15742136
Live Soil +CT Day 1 B 16S V4 Amplicon Reads	2_day1_9	13428	SAMN15742137
Live Soil +CT Day 10 B 16S V4 Amplicon Reads	2_day10_10	33849	SAMN15742138
Live Soil +CT Day 14 B 16S V4 Amplicon Reads	2_day14_11	13948	SAMN15742139
Live Soil +CT Day 20 B 16S V4 Amplicon Reads	2_day20_12	23032	SAMN15742140
Live Soil +CT Day 3 B 16S V4 Amplicon Reads	2_day3_13	24608	SAMN15742141
Live Soil +CT Day 5 B 16S V4 Amplicon Reads	2_day5_14	30917	SAMN15742142
Live Soil +CT Day 7 B 16S V4 Amplicon Reads	2_day7_15	29453	SAMN15742143
Live Soil +CT Day 1 C 16S V4 Amplicon Reads	3_day1_16	11734	SAMN15742144
Live Soil +CT Day 10 C 16S V4 Amplicon Reads	3_day10_17	28807	SAMN15742145
Live Soil +CT Day 14 C 16S V4 Amplicon Reads	3_day14_18	27102	SAMN15742146
Live Soil +CT Day 20 C 16S V4 Amplicon Reads	3_day20_19	21107	SAMN15742147
Live Soil +CT Day 3 C 16S V4 Amplicon Reads	3_day3_20	39027	SAMN15742148
Live Soil +CT Day 5 C 16S V4 Amplicon Reads	3_day5_21	24768	SAMN15742149
Live Soil +CT Day 7 C 16S V4 Amplicon Reads	3_day7_22	26843	SAMN15742150
Live Soil +CT Day 1 D 16S V4 Amplicon Reads	4_day1_23	34766	SAMN15742151
Live Soil +CT Day 10 D 16S V4 Amplicon Reads	4_day10_24	40201	SAMN15742152
Live Soil +CT Day 14 D 16S V4 Amplicon Reads	4_day14_25	26589	SAMN15742153
Live Soil +CT Day 20 D 16S V4 Amplicon Reads	4_day20_26	33120	SAMN15742154
Live Soil +CT Day 3 D 16S V4 Amplicon Reads	4_day3_27	27945	SAMN15742155
Live Soil +CT Day 5 D 16S V4 Amplicon Reads	4_day5_BM_28	32617	SAMN15742156
Live Soil +CT Day 7 D 16S V4 Amplicon Reads	4_day7_30	30249	SAMN15742157
Live Soil Unamended Day 1 A 16S V4 Amplicon Reads	5_day1_31	17746	SAMN15742158
Live Soil Unamended Day 10 A 16S V4 Amplicon Reads	5_day10_32	27543	SAMN15742159
Live Soil Unamended Day 14 A 16S V4 Amplicon Reads	5_day14_33	20580	SAMN15742160
Live Soil Unamended Day 20 A 16S V4 Amplicon Reads	5_day20_34	26833	SAMN15742161
Live Soil Unamended Day 5 A 16S V4 Amplicon Reads	5_day5_36	19599	SAMN15742162
Live Soil Unamended Day 7 A 16S V4 Amplicon Reads	5_day7_37	19888	SAMN15742163
Live Soil Unamended Day 1 B 16S V4 Amplicon Reads	6_day1_38	22317	SAMN15742164
Live Soil Unamended Day 10 B 16S V4 Amplicon Reads	6_day10_39	30040	SAMN15742165
Live Soil Unamended Day 14 B 16S V4 Amplicon Reads	6_day14_40	23926	SAMN15742166
Live Soil Unamended Day 3 B 16S V4 Amplicon Reads	6_day3_42	16546	SAMN15742167
Live Soil Unamended Day 5 B 16S V4 Amplicon Reads	6_day5_43	23468	SAMN15742168
Live Soil Unamended Day 7 B 16S V4 Amplicon Reads	6_day7_44	34687	SAMN15742169
Live Soil Unamended Day 1 C 16S V4 Amplicon Reads	7_day1_45	19167	SAMN15742170
Live Soil Unamended Day 10 C 16S V4 Amplicon Reads	7_day10_46	32709	SAMN15742171
Live Soil Unamended Day 14 C 16S V4 Amplicon Reads	7_day14_47	30550	SAMN15742172
Live Soil Unamended Day 20 C 16S V4 Amplicon Reads	7_day20_48	26236	SAMN15742173
Live Soil Unamended Day 3 C 16S V4 Amplicon Reads	7_day3_49	29272	SAMN15742174
Live Soil Unamended Day 5 C 16S V4 Amplicon Reads	7_day5_50	23715	SAMN15742175
Live Soil Unamended Day 7 C 16S V4 Amplicon Reads	7_day7_51	34548	SAMN15742176
Live Soil Unamended Day 1 D 16S V4 Amplicon Reads	8_day1_52	26519	SAMN15742177
Live Soil Unamended Day 10 D 16S V4 Amplicon Reads	8_day10_53	32782	SAMN15742178
Live Soil Unamended Day 14 D 16S V4 Amplicon Reads	8_day14_54	38356	SAMN15742179
Live Soil Unamended Day 20 D 16S V4 Amplicon Reads	8_day20_55	33947	SAMN15742180
Live Soil Unamended Day 3 D 16S V4 Amplicon Reads	8_day3_56	33382	SAMN15742181
Live Soil Unamended Day 5 D 16S V4 Amplicon Reads	8_day5_57	33801	SAMN15742182
Live Soil Unamended Day 7 D 16S V4 Amplicon Reads	8_day7_58	41310	SAMN15742183
Input Soil Day 0 A 16S V4 Amplicon Reads	A_day0_61	24435	SAMN15742184
Input Soil Day 0 B 16S V4 Amplicon Reads	B_day0_62	40167	SAMN15742185
Input Soil Day 0 C 16S V4 Amplicon Reads	C_day0_63	27444	SAMN15742186
