# Supplementary material for: Decrypting bacterial polyphenol metabolism in an anoxic wetland soil
Source: Nat Commun. 2021 Apr 29;12:2466. doi: 10.1038/s41467-021-22765-1 (PMC8084988; doi:10.1038/s41467-021-22765-1)
Supplement: Supplementary file 5 — Supplementary Data 3 [file 41467_2021_22765_MOESM5_ESM.xlsx]

## Sheet: Table of Contents
Sheet	Description
metaP_Group_Abundance	This contains a feature table of the three main classes of proteins: binned uniques, unbinned uniques, and non-uniques. The recruitment for each MAG is listed, with "unbinned" the unbinned uniques, and "non-uniques" the non-uniques. This data is plotted in Figure 5 and Supplementary Figure 10.
Enzymes	Information for BLASTp hits and Phyre structural modelling for flavonoid-enzymes.
NSAF_protein_hit_table	DRAM annotation and metaproteome classification (unique binned, non-unique, unique unbinned) and NSAF abundance for metaproteome hits. For non-unique hits, all other possible hits with annotations are given. Key hits are highlighted in orange corresponding to flavonoid enzymes in sheet "Enzymes"

## Sheet: metaP_Group_abundance
treatment	day	replicate	CTSoil_13	CTSoil_100	CTSoil_107	CTSoil_74	CTSoil_30	CTSoil_76	CTSoil_129	CTSoil_72	CTSoil_33	CTSoil_98	CTSoil_78	CTSoil_95	CTSoil_83	CTSoil_34	CTSoil_114	CTSoil_87	CTSoil_37	CTSoil_41	CTSoil_113	CTSoil_123	CTSoil_130	CTSoil_1	CTSoil_134	CTSoil_77	CTSoil_127	CTSoil_75	CTSoil_124	CTSoil_21	CTSoil_7	CTSoil_132	CTSoil_20	CTSoil_73	CTSoil_47	CTSoil_104	CTSoil_80	CTSoil_82	CTSoil_15	CTSoil_24	CTSoil_67	CTSoil_16	CTSoil_126	CTSoil_81	CTSoil_142	CTSoil_79	CTSoil_14	CTSoil_108	CTSoil_2
CT	1	A	0	0	0	0	0	0	0.0147513	0	0.000315786	0	0	0	0	0	0.00176861	0.00330884	0	0	0.00179228	0.000388027	0.00225705	0.00533466	0	0	0	0	0.0157367	0	0	0	0	0	0	0	0	0	0.0014163	0.00103057	0.00480042	0	0	0	0	0	0	0	0
CT	1	B	0.00151777	0.00045533	0.000932938	0	0.000294754	0	0.0138669	0	0.000340101	0	0	0.000573441	0	0	0.00156046	0.0040347	0	0	0.00578044	0.000613338	0.00121542	0.0069	0.000557716	0.000838107	0.00102717	0	0.0175431	0.00287803	0.000634243	0.0041233	0.000281691	0	0	0.00085454	0	0	0.000762677	0.000921664	0.00354734	0	0	0	0	0	0	0	0
CT	1	CT	0	0	0.00110785	0	0	0	0.00805709	0	0.000592829	0	0	0	0	0.00132942	0.00136002	0.00439227	0	0	0.00159212	0.000728449	0.0021186	0.00901708	0	0.00491873	0	0	0.0295427	0	0	0	0	0	0	0	0	0	0	0.00203994	0	0	0.00111482	0.00128137	0	0	0	0	0
noCT	1	A	0	0	0	0.00113899	0	0	0.00735166	0	0.000540925	0	0	0	0	0	0	0.00305163	0	0	0.00454323	0	0.00572538	0.00367667	0.00123778	0.000796731	0	0	0	0.000459044	0.00255373	0	0	0	0	0	0	0	0	0.000732945	0.00564197	0	0	0.00313378	0	0	0	0	0
noCT	1	B	0	0	0	0	0	0	0.0162883	0	0	0	0	0	0	0	0	0	0	0	0.00321864	0	0.00856594	0	0	0	0	0	0	0.00206736	0	0	0	0	0	0	0	0	0	0.00135394	0	0	0	0	0	0	0	0.00125148	0.00326756
noCT	1	C	0	0	0	0	0	0	0.0111304	0	0	0	0	0.0050175	0	0	0	0.00170442	0	0	0	0	0	0	0	0.00315281	0.00162523	0	0.0204057	0.0014127	0	0	0	0	0	0	0.00219285	0	0	0	0.0170839	0	0	0.00399242	0	0	0	0	0
CT	10	A	0	0	0.00480723	0.00254519	0	0.00467609	0.00337255	0	0	0	0.00293245	0	0	0	0	0	0	0	0	0	0	0.00085611	0	0.00204338	0	0.0187683	0.0154231	0.00414905	0	0.274177	0.00204132	0	0	0	0.0146456	0.00414739	0	0	0.00032166	0	0	0.0347629	0	0	0	0	0
CT	10	B	0	0	0.00193649	0.00160033	0	0.00109092	0.00104604	0.000463348	0.000137802	0	0.00281675	0	0	0	0	0	0	0	0.000127613	0.000205473	0	0.000124394	0	0.00108873	0.000104922	0.00933914	0.000358643	0.000156197	0.519565	0.0685523	0.000130508	0	0	0	0.00900906	0.00581156	0.000345194	0.000321111	9.97671e-05	0.000293782	0.000285285	0.0431471	0	0.000830952	0	0	0.000436805
CT	10	CT	0	0.000482862	0.00664371	0.00157261	0	0.0135949	0.00320445	0	0	0.00015643	0.0057789	0	0	0	0.00060974	0.000857186	0	0.000316607	0.000633215	0.000144859	0	0.000787789	0.00127237	0.00349412	0	0	0.00993226	0	0.000194388	0.286606	0.000599699	0.000268393	0	0	0.00793668	0.00363314	0	0	0.00122961	0	0.000221692	0.0732281	0	0.000236042	0	0.00114942	9.92928e-05
noCT	10	A	0	0	0.00205705	0	0	0	0.0100983	0	0	0	0	0.00329943	0	0	0	0.00209586	0	0	0.00199546	0	0	0.00625116	0	0	0.00165381	0	0	0.0012817	0	0	0	0	0	0	0	0	0	0	0.00774982	0	0	0.00160599	0	0	0	0	0
noCT	10	B	0	0	0	0	0	0	0.0163871	0	0.00120574	0	0	0	0	0	0	0	0	0	0	0	0	0.00610853	0	0	0	0	0	0	0	0	0	0	0	0	0	0	0	0	0.0251522	0	0	0	0	0	0	0	0
noCT	10	C	0	0	0	0	0	0	0.0489557	0	0	0	0.00141714	0	0	0	0	0	0	0	0.00322463	0	0	0	0	0	0	0	0	0.0020712	0	0	0	0	0	0	0	0	0	0.00162693	0.0125236	0	0	0	0	0	0	0	0
CT	20	A	0	0	0.00183736	0.0786961	0	0.00260825	0.00102978	0.00155528	0	0	0.00671252	0	0	0	0	0	0.000106197	0	0	0	0	0.000383868	0.000173382	0.00138352	0.00020349	0.0129595	0.00188794	0.000482915	0	0.0778815	0.00105407	0.000994995	0	0	0.0856996	0.100659	0.000127755	0.000418787	9.82164e-05	0	0.00028085	0.181308	0	0.000854079	0	0	0
CT	20	B	0	0	0.0014823	0.0135625	0	0.0021701	0.000779157	0.00182161	0.000102643	0	0.0127126	0	0.00021853	0	0.00037264	0	0	9.8893e-05	0	0	0	9.26565e-05	0.000131185	0.000175398	0	0.00925644	0.000736816	0.00018906	0.530814	0.0443018	9.72105e-05	0.000203349	0.000228581	5.28513e-05	0.0179203	0.00866957	0.000257122	9.42701e-05	0	0	0	0.0300933	0	0.00159472	0.000181447	0.000443313	0.000365204
CT	20	CT	0	0	0.00519747	0.0355857	0	0.00515306	0	0.00157466	0.000101155	0	0.00602128	0	0	0.000375096	0	0.000166444	0.000122492	0	0.000202571	0	0	0.000423757	0.000599962	0.001518	0	0.00197018	0.00258489	0.000406192	0	0.0866084	0.000148195	0.000642582	0	0	0.0382832	0.0475432	0	0	0.00281881	0	0	0.346378	0.000174989	0.000950054	0	0.00085212	0.000218981
noCT	20	A	0	0	0	0	0	0	0.0130673	0	0	0	0	0	0	0	0	0.00271208	0	0	0.00258216	0	0.00426951	0.00155395	0.00220011	0	0.00214005	0	0	0	0	0	0	0	0	0	0	0	0	0	0	0	0	0	0	0	0	0	0
noCT	20	B	0	0	0.00125999	0.00144342	0	0	0.00916353	0	0	0	0	0	0	0	0	0.00597832	0	0.00116306	0	0.0017788	0	0	0	0	0	0	0.0167998	0.002471	0.00273608	0.0153112	0	0	0	0	0	0	0	0.00268243	0.00703248	0	0	0	0	0.00711521	0	0	0
noCT	20	C	0	0	0	0	0	0	0.0354342	0	0	0	0	0	0	0	0	0.00367713	0	0	0	0	0	0	0	0	0	0	0	0	0	0	0	0	0	0	0	0	0	0	0	0	0	0.0141788	0	0.00275785	0	0	0
CT	3	A	0	0	0	0	0	0.00323528	0.0095588	0	0.000715662	0	0	0.00104106	0	0	0	0.0013226	0.00130617	0	0.00110326	0.000288073	0.000837823	0.00316013	0.00107293	0.00685614	0.000691755	0	0	0.000603364	0.00146037	0.342622	0.000795061	0	0	0	0	0	0	0.000317664	0.000303892	0	0	0	0	0	0	0	0.000994336
CT	3	B	0	0	0	0	0	0	0.00672964	0	0.000728125	0	0	0.0010994	0	0	0	0.00128124	0.000455078	0	0	0	0	0.00122879	0.000566525	0.00294143	0.00136453	0	0.000544309	0	0.00154221	0.360194	0.000419807	0	0	0	0	0	0	0.000162456	0.000320922	0	0	0	0	0	0.000781965	0	0
CT	3	CT	0	0.00084802	0	0	0	0.00285718	0.00562777	0	0.000207042	0	0	0.000349091	0	0.000464291	0	0.00116803	0	0	0.000700817	0.000972338	0	0.00380767	0.000473767	0.00368973	0.000282244	0	0.00515879	0.000413622	0	0.376903	0.000702142	0.000271515	0	0	0	0	0	0	0.000268376	0	0	0	0	0	0.000627421	0	0
noCT	3	A	0	0	0	0	0	0	0.0130278	0	0.000958565	0	0	0	0	0	0	0.00270388	0	0	0	0	0	0	0.00219345	0	0.00130674	0	0	0.00165352	0.00270388	0	0.00206691	0	0	0	0	0	0	0	0.00999806	0	0	0	0	0	0	0	0
noCT	3	B	0	0	0	0	0.00210284	0	0.0260943	0	0.000639995	0.000849224	0	0.00107909	0	0	0	0.00361054	0	0.00148724	0.00343758	0	0	0	0.00146448	0.000718492	0.000872455	0	0	0	0	0	0	0	0	0	0	0	0	0.00173437	0.0133506	0	0	0	0	0	0	0	0
noCT	3	C	0	0	0	0	0	0	0.0173631	0	0	0	0	0	0	0	0	0	0	0	0	0	0	0	0	0	0	0	0	0	0	0.00239742	0	0	0	0	0	0	0	0	0	0	0	0	0	0	0	0	0
CT	7	A	0	0.00112655	0.00338763	0	0	0.00854477	0.00373811	0	0	0	0	0.00046375	0	0	0	0.00140682	0	0	0.000738668	0	0.000844914	0	0.000629375	0.00828128	0.000374947	0.0120676	0	0	0	0.297883	0.00046638	0	0	0	0.00180449	0	0	0.000745362	0	0	0	0.000708951	0	0	0	0	0
CT	7	B	0	0	0.00259005	0	0	0.00728762	0.00739951	0	0.000272223	0	0	0	0	0	0	0.00139238	0	0	0.000549963	0	0.00194569	0.0018503	0.000622918	0.0074915	0	0.0072771	0	0.00198227	0.00169572	0.304302	0.000461595	0	0	0	0.00180563	0	0	0.000368858	0.000352867	0	0	0	0	0	0	0	0
CT	7	CT	0	0	0.00524578	0	0	0.014861	0.00683265	0	0	0	0	0	0	0.000563694	0.000526817	0.00115334	0	0	0	0	0	0	0	0.00597291	0	0	0	0.00229066	0	0.342949	0.000852467	0	0	0	0.000442981	0	0	0.000524366	0.000325835	0	0	0.00347665	0.000575198	0	0	0	0
noCT	7	A	0	0	0	0	0	0	0.0221309	0	0	0	0.00269491	0.00498824	0	0	0	0	0	0.000630675	0.00437318	0	0.00366996	0	0.00186306	0	0	0	0	0	0	0	0	0	0	0	0	0	0	0	0.0254763	0	0	0.00175981	0	0	0	0	0
noCT	7	B	0	0	0	0	0	0	0.0316119	0	0.00116298	0	0	0	0	0	0	0	0	0	0	0	0	0	0	0	0	0	0	0	0	0	0	0	0	0	0	0	0	0	0	0	0	0	0	0	0	0	0
noCT	7	C	0	0	0	0	0.00291762	0	0.0241367	0	0	0	0	0	0	0	0	0	0	0	0.00476952	0.000510256	0	0.00143515	0	0.00491673	0	0	0	0	0	0.00130734	0	0	0	0	0	0	0	0.00281883	0	0	0	0	0	0	0	0	0
CT	14	A	0	0.00046145	0.00537698	0.0620513	0	0.00294116	0.00330013	0.000693759	0.000364829	0	0.0096491	0.000195469	0	0	0	0.00079081	0	0	0.000489365	0	0.000346088	0.000765764	0.0002578	0.00422468	0	0.0114981	0.000319802	0.00113336	0	0.117861	0.000731181	0.000170705	0	0	0.0637895	0.0830542	0	0	0.000146037	0.000185768	0	0.121137	0	0	0	0	0
CT	14	B	0.000138929	0	0.00237377	0.00907858	0	0.00255658	0.000905145	0.00325062	0.00056841	0	0.0104447	0	0.000694646	0	0	0.000436419	0	0	0.00101253	0.000275297	0	0.000542372	0.00047016	0.00164524	0.000485687	0.00864071	0.000438874	0	0.49877	0.0527522	0.000117598	0.000561906	0	0	0.0192287	0.00907106	0.000522787	0.000553338	8.63288e-05	0	0	0.0457202	0	0.000925206	0.000124457	0	0.000424257
CT	14	CT	0	0	0.00338037	0.0102442	0	0.00587781	0.00812294	0.00277261	0	0.000256391	0.00516601	0	0	0	0	0	0.00194936	0	0	0	0	0	0	0.00341759	0	0.00116199	0.00496402	0	0	0.111739	0	0.00247264	0	0	0.0276187	0.0267923	0	0	0	0	0	0.280314	0	0.000489269	0	0	0
noCT	14	A	0	0	0	0.019293	0	0	0.064245	0	0.00236353	0	0	0	0	0	0	0	0	0	0.00776588	0	0	0	0	0	0	0	0	0	0	0	0	0	0	0	0	0.0168931	0	0	0	0	0	0.0624562	0	0	0	0	0
noCT	14	B	0	0	0	0	0.00494485	0	0.0409074	0	0	0	0	0	0	0	0	0	0	0	0	0	0.0046231	0	0	0	0	0	0	0.00542147	0	0	0	0	0	0	0	0	0	0	0	0	0	0	0	0	0	0	0
noCT	14	C	0	0	0	0	0	0	0.0335721	0	0	0	0	0	0	0	0	0	0	0	0	0	0	0	0	0	0	0	0	0.0203003	0	0	0	0	0	0	0	0	0	0	0	0	0	0.0579293	0	0	0	0	0
			d__Bacteria;p__Acidobacteriota;c__UBA6911;o__UBA6911;f__UBA6911;g__;s__	d__Bacteria;p__Nitrospirota;c__Thermodesulfovibrionia;o__Thermodesulfovibrionales;f__UBA6898;g__GW-Nitrospira-1;s__	d__Bacteria;p__Proteobacteria;c__Alphaproteobacteria;o__Rhizobiales;f__Pleomorphomonadaceae;g__Pleomorphomonas;s__	d__Bacteria;p__Firmicutes_C;c__Negativicutes;o__Propionisporales;f__;g__;s__	d__Bacteria;p__Bacteroidota;c__Bacteroidia;o__Bacteroidales;f__vadinHA17;g__LD21;s__	d__Bacteria;p__Firmicutes_C;c__Negativicutes;o__Propionisporales;f__Pelosinaceae;g__Pelosinus;s__	d__Bacteria;p__Proteobacteria;c__Gammaproteobacteria;o__Chromatiales;f__Chromatiaceae;g__;s__	d__Bacteria;p__Firmicutes_C;c__Negativicutes;o__Propionisporales;f__;g__;s__	d__Bacteria;p__Bacteroidota;c__Bacteroidia;o__Chitinophagales;f__Chitinophagaceae;g__Chitinophaga;s__Chitinophaga sp001975825	d__Bacteria;p__Myxococcota;c__UBA9160;o__UBA9160;f__UBA9160;g__;s__	d__Bacteria;p__Firmicutes_C;c__Negativicutes;o__Sporomusales;f__Sporomusaceae;g__Sporomusa_C;s__	d__Bacteria;p__Myxococcota;c__Myxococcia;o__Myxococcales;f__Anaeromyxobacteraceae;g__;s__	d__Bacteria;p__Firmicutes_C;c__Negativicutes;o__UBA1444;f__UBA1444;g__UBA1444;s__	d__Bacteria;p__Bacteroidota;c__Ignavibacteria;o__Ignavibacteriales;f__Ignavibacteriaceae;g__;s__	d__Bacteria;p__Proteobacteria;c__Gammaproteobacteria;o__Burkholderiales;f__Chitinibacteraceae;g__Formivibrio;s__	d__Bacteria;p__MBNT15;c__MBNT15;o__MBNT15;f__MBNT15;g__;s__	d__Bacteria;p__Bacteroidota;c__UBA10030;o__UBA10030;f__UBA6906;g__;s__	d__Bacteria;p__Binatota;c__Binatia;o__UTPRO1;f__UTPRO1;g__UTPRO1;s__	d__Bacteria;p__Proteobacteria;c__Gammaproteobacteria;o__Burkholderiales;f__Burkholderiaceae;g__Rubrivivax;s__	d__Bacteria;p__Proteobacteria;c__Gammaproteobacteria;o__Burkholderiales;f__Rhodocyclaceae;g__Dechloromonas;s__Dechloromonas aromatica	d__Bacteria;p__Proteobacteria;c__Gammaproteobacteria;o__Competibacterales;f__Competibacteraceae;g__Contendobacter;s__	d__Archaea;p__Thermoplasmatota;c__E2;o__DHVEG-1;f__DHVEG-1;g__SM1-50;s__	d__Bacteria;p__Proteobacteria;c__Gammaproteobacteria;o__Steroidobacterales;f__Steroidobacteraceae;g__SG8-30;s__	d__Bacteria;p__Firmicutes_C;c__Negativicutes;o__Selenomonadales;f__Massilibacillaceae;g__;s__	d__Bacteria;p__Proteobacteria;c__Gammaproteobacteria;o__Burkholderiales;f__SG8-39;g__;s__	d__Bacteria;p__Firmicutes_C;c__Negativicutes;o__Propionisporales;f__Pelosinaceae;g__;s__	d__Bacteria;p__Proteobacteria;c__Gammaproteobacteria;o__Burkholderiales;f__Rhodocyclaceae;g__Propionivibrio;s__	d__Bacteria;p__Bacteroidota;c__Bacteroidia;o__Bacteroidales;f__Dysgonomonadaceae;g__UBA1309;s__UBA1309 sp002307185	d__Bacteria;p__Acidobacteriota;c__Holophagae;o__Holophagales;f__Holophagaceae;g__Holophaga;s__	d__Bacteria;p__Proteobacteria;c__Gammaproteobacteria;o__Enterobacterales;f__Enterobacteriaceae;g__Kosakonia;s__	d__Bacteria;p__Bacteroidota;c__Bacteroidia;o__Bacteroidales;f__Bacteroidaceae;g__Bacteroides;s__Bacteroides sp002307035	d__Bacteria;p__Firmicutes_C;c__Negativicutes;o__Propionisporales;f__;g__;s__	d__Bacteria;p__Desulfobacterota;c__BSN033;o__BSN033;f__UBA1163;g__;s__	d__Bacteria;p__Nitrospirota;c__UBA9217;o__UBA9217;f__UBA9217;g__;s__	d__Bacteria;p__Firmicutes_C;c__Negativicutes;o__Sporomusales;f__UBA7701;g__;s__	d__Bacteria;p__Firmicutes_C;c__Negativicutes;o__Sporomusales;f__UBA7701;g__;s__	d__Bacteria;p__Acidobacteriota;c__Vicinamibacteria;o__Vicinamibacterales;f__;g__;s__	d__Bacteria;p__Bacteroidota;c__Bacteroidia;o__Bacteroidales;f__Paludibacteraceae;g__Paludibacter_A;s__	d__Bacteria;p__Firmicutes_A;c__Clostridia;o__Oscillospirales;f__Oscillospiraceae;g__;s__	d__Bacteria;p__Acidobacteriota;c__Vicinamibacteria;o__Vicinamibacterales;f__Fen-181;g__;s__	d__Bacteria;p__Proteobacteria;c__Gammaproteobacteria;o__Burkholderiales;f__Rhodocyclaceae;g__Uliginosibacterium;s__	d__Bacteria;p__Firmicutes_C;c__Negativicutes;o__Sporomusales;f__UBA7701;g__;s__	d__Bacteria;p__Bacteroidota;c__Bacteroidia;o__Bacteroidales;f__vadinHA17;g__LD21;s__	d__Bacteria;p__Firmicutes_C;c__Negativicutes;o__Sporomusales;f__Sporomusaceae;g__Sporomusa_C;s__	d__Bacteria;p__Acidobacteriota;c__UBA6911;o__UBA6911;f__UBA6911;g__UBA6911;s__	d__Bacteria;p__Proteobacteria;c__Gammaproteobacteria;o__Burkholderiales;f__Burkholderiaceae;g__;s__	d__Bacteria;p__Acidobacteriota;c__Aminicenantia;o__Aminicenantales;f__RBG-16-66-30;g__RBG-16-66-30;s__
[truncated: 74 more columns]

## Sheet: Enzymes
metaP hit	enzyme	BLASTp % ID	BLASTp bitscore	Phyre2 Annotation	Protein Data Bank Best Hit ID	Phyre2 Protein Model Organism	Model Confidence	Sequence % Identity	Query Coverage (% of protein aligned)	MAG	Notes
day10_bin.2_round2_scaffold_0_0230	CHI	50.178	306	chalcone isomerase	c3zphA	Eubacterium ramulus	100	54	98	CTSoil_080	highlighted in orange in NSAF_protein_hit_table sheet
day10_bin4_scaffold_220_0002	CHI	48.399	297	chalcone isomerase	c3zphA	Eubacterium ramulus	100	52	93	CTSoil_081
day10_bin.2_round2_scaffold_52_0041	CHI	49.466	286	chalcone isomerase	c3zphA	Eubacterium ramulus	100	52	93	CTSoil_080
day20_CT_day20CT_round2_holophaga_manual_scaffold_1176_0020	CHI	54.412	150	chalcone isomerase	c3zphA	Eubacterium ramulus	100	60	85	CTSoil_007
day10_bin2_scaffold_700_0002	PHY	33.213	155	phloretin hydrolase	c5xeyC	Mycobacterium abscessus	100	34	92	CTSoil_007
CT_day20_bin.91_renamed_CT_day20_bin.91_scaffold_2013_12	PHY	41.111	200	phloretin hydrolase	c5xeyC	Mycobacterium abscessus	199	32	94	CTSoil_081	*not in metaP, metaG only
CT_day20_bin.47_renamed_CT_day20_bin.47_scaffold_418_23	PHY	42.029	225	phloretin hydrolase	c5xeyC	Mycobacterium abscessus	100	33	96	CTSoil_080
day10_bin2_scaffold_442_0064	PGR	57.364	325	phloroglucinol reductase	c5g4kB	Clostridium sp.	100	57	99	CTSoil_007	highlighted in orange in NSAF_protein_hit_table sheet
day10_bin.2_round2_scaffold_27_0037	PGR	61.303	341	phloroglucinol reductase	c5g4kB	Clostridium sp.	100	61	100	CTSoil_082
day10_bin.2_round2_scaffold_0_0154	PGR	61.303	343	phloroglucinol reductase	c5g4kB	Clostridium sp.	100	61	100	CTSoil_080
day10_bin2_scaffold_458_0047	FCR	49.909	521	No FCR crystal structre						CTSoil_007
day10_bin4_scaffold_102_0003	FCR	38.643	431							CTSoil_081
day10_bin4_scaffold_1010_0009	FCR	33.626	350							CTSoil_081
day10_bin.2_round2_scaffold_204_0010	FCR	32.709	311							CTSoil_080

## Sheet: NSAF_protein_hit_table
metaP DB ID	Annotation	Other Hit Annotations	Other Possible Protein Hits from metaP DB	# peptides	MAG, unbinned, or non-unique	DRAM annotation function identifier	CT day 1 A	CT day 1 B	CT day 1 C	noCT day 1 A	noCT day 1 B	noCT day 1 C	CT day 10 A	CT day 10 B	CT day 10 C	noCT day 10 A	noCT day 10 B	noCT day 10 C	CT day 20 A	CT day 20 B	CT day 20 C	noCT day 20 A	noCT day 20 B	noCT day 20 C	CT day 3 A	CT day 3 B	CT day 3 C	noCT day 3 A	noCT day 3 B	noCT day 3 C	CT day 7 A	CT day 7 B	CT day 7 C	noCT day 7 A	noCT day 7 B	noCT day 7 C	CT day 14 A	CT day 14 B	CT day 14 C	noCT day 14 A	noCT day 14 B	noCT day 14 C
day10_bin2_scaffold_442_0064	RBH:dehydrogenase(db=KEGG)			6	CTSoil_007		0	0	0	0	0	0	0	0.00157503	0.000402079	0	0	0	0.00051685	0.00156424	0.00029808	0	0	0	0	0	0	0	0	0	0	0	0	0	0	0	0.000768499	0.00113573	0.000679486	0	0	0
day10_bin.2_round2_scaffold_0_0154	BLAST:oxidoreductase(db=KEGG evalue=7.5e-128 bit_score=462.2 identity=85.4)			3	CTSoil_080		0	0	0	0	0	0	0.000846345	0.00052501	0.000402079	0	0	0	0.0010337	0.00058659	0.00119232	0	0	0	0	0	0	0	0	0	0	0	0	0	0	0	0.00115275	0.00068144	0.00203846	0	0	0
day10_bin.2_round2_scaffold_27_0037	RBH:NAD(P)-dependent dehydrogenase, short-chain alcohol dehydrogenase family n=2 Tax=Acidaminobacter TaxID=65402 RepID=A0A1G5RXL4_9FIRM(db=UNIREF)			2	CTSoil_82		0	0	0	0	0	0	0	0	0	0	0	0	0.000775275	0	0	0	0	0	0	0	0	0	0	0	0	0	0	0	0	0	0.000384249	0	0	0	0	0
day10_bin4_scaffold_1010_0009	RBH:Uncharacterized protein n=1 Tax=Clostridia bacterium BRH_c25 TaxID=1734399 RepID=A0A101WM48_9FIRM(db=UNIREF)			2	CTSoil_81		0	0	0	0	0	0	0	0	0	0	0	0	0.000105701	0	0.000243841	0	0	0	0	0	0	0	0	0	0	0	0	0	0	0	0	0	0	0	0	0
day10_bin4_scaffold_102_0003	BLAST:NADH:flavin oxidoreductases, Old Yellow Enzyme family(db=KEGG evalue=1.2e-171 bit_score=609.0 identity=48.7)			3	CTSoil_81		0	0	0	0	0	0	0	0	0	0	0	0	0	0	0	0	0	0	0	0	0	0	0	0	0	0	0	0	0	0	0	0.000181856	0.000272001	0	0	0
day10_bin4_scaffold_220_0002	BLAST:hypothetical protein(db=KEGG evalue=8.5e-114 bit_score=415.6 identity=64.6)			5	CTSoil_81		0	0	0	0	0	0	0	0.000247451	0.000758042	0	0	0	0.00121802	0.000368633	0.0019669	0	0	0	0	0	0	0	0	0	0	0	0	0	0	0	0.00144885	0.000642361	0.000640519	0	0	0
day10_bin.2_round2_scaffold_0_0230	RBH:hypothetical protein(db=KEGG)			2	CTSoil_80		0	0	0	0	0	0	0	0	0	0	0	0	0.00048721	0	0.000280986	0	0	0	0	0	0	0	0	0	0	0	0	0	0	0	0.000362214	0	0	0	0	0
day10_bin.2_round2_scaffold_52_0041	BLAST:hypothetical protein(db=KEGG evalue=1.5e-115 bit_score=421.4 identity=65.6)			3	CTSoil_80		0	0	0	0	0	0	0	0	0	0	0	0	0.00097442	0.000184317	0	0	0	0	0	0	0	0	0	0	0	0	0	0	0	0	0.000362214	0	0	0	0	0
day10_bin.2_round2_scaffold_204_0010	BLAST:flavin oxidoreductase/NADH oxidase(db=KEGG evalue=2.9e-160 bit_score=571.2 identity=45.2)			1	CTSoil_80		0	0	0	0	0	0	0	0	0	0	0	0	0	0	0	0	0	0	0	0	0	0	0	0	0	0	0	0	0	0	0.000151511	0	0	0	0	0
day10_bin2_scaffold_458_0047	RBH:hypothetical protein(db=KEGG)			1	CTSoil_7		0	0	0	0	0	0	0	0	0	0	0	0	0	0	0	0	0	0	0	0	0	0	0	0	0	0	0	0	0	0	0	0.000104623	0	0	0	0
day10_bin2_scaffold_700_0002	RBH:hypothetical protein n=1 Tax=Holophaga foetida TaxID=35839 RepID=UPI0002473F0B(db=UNIREF)			5	CTSoil_7	K22906	0	0	0	0	0	0	0	0	0	0	0	0	0	0.000739919	0	0	0	0	0	0	0	0	0	0	0	0	0	0	0	0	0	0.00128934	0	0	0	0
day20_CT_day20CT_round2_holophaga_manual_scaffold_1176_0020	BLAST:hypothetical protein n=1 Tax=Holophaga foetida TaxID=35839 RepID=UPI0002474A0C(db=UNIREF evalue=9.8e-68 bit_score=264.2 identity=88.9)			4	CTSoil_7		0	0	0	0	0	0	0	0.00255699	0	0	0	0	0	0.00228553	0	0	0	0	0	0	0	0	0	0	0	0	0	0	0	0	0	0.00177006	0	0	0	0
day10_round3_3000_scaffold_179_0002	RBH:catalase/hydroperoxidase HPI(I)(db=KEGG)			5	CTSoil_132	AA2	0	0	0	0	0	0	0.000305754	9.48336e-05	0.000290513	0	0	0	0	0	0	0	0	0	0.000577729	0.00152526	0.00102042	0	0	0	0.000677788	0.000670834	0.000309722	0	0	0	0	0	0	0	0	0
day10_bin13_scaffold_241_0026	RBH:NAD(P)H:quinone oxidoreductase(db=KEGG)			5	CTSoil_132	AA6	0	0	0	0	0	0	0.00223707	0.000346929	0.00106278	0	0	0	0.000341537	0	0.000393945	0	0	0	0.00317025	0.00557985	0.00279975	0	0	0	0.00247955	0.00122705	0.00226611	0	0	0	0.00152348	0.000600398	0	0	0	0
day5_day20_CT_v0_day5CT_round1_scaffold_71929_0002	BLAST:yabE3; SPBc2 prophage-derived protein YorM(db=KEGG evalue=1e-08 bit_score=65.9 identity=30.2)	day5_day20_CT_v0_day5CT_round1_scaffold_71929_0002, day5_day20_CT_v10_day5CT_round1_scaffold_71929_0002, day5_day20_CT_v6_day20CT_round3_scaffold_48936_0004	yabE3; SPBc2 prophage-derived protein YorM	1	non-unique		0	0	0	0.0027413	0	0	0	0	0	0	0	0	0	0	0	0	0	0	0	0	0	0	0	0	0	0	0	0	0	0	0	0	0	0	0	0
day5_day20_CT_v0_day5CT_round1_scaffold_20244_0007	BLAST:UspA domain-containing protein(db=KEGG evalue=4.4e-10 bit_score=70.1 identity=30.9)	day5_day20_CT_v0_day5CT_round1_scaffold_20244_0007, day5_day20_CT_v10_day5CT_round1_scaffold_20244_0007	UspA domain-containing protein	1	non-unique		0.00203784	0.00219475	0	0.00349072	0.007734	0.00528493	0.00160136	0	0.000760769	0.00479485	0.00778091	0	0	0	0	0	0.00435103	0.00841242	0.0015129	0.00159768	0.00133609	0.00618585	0.00413004	0	0.00354986	0.00175672	0.00162214	0	0.00750498	0.00573029	0	0	0	0.0152524	0	0.0159407
day10_bin.7_round2_scaffold_145_0009	RBH:urea carboxylase; K09967 hypothetical protein(db=KEGG)	day10_bin.7_round2_scaffold_145_0009, day5_day20_CT_v0_day5CT_round1_scaffold_855_0015, day5_day20_CT_v10_day5CT_round1_scaffold_855_0015, day5_day20_CT_v6_day20CT_round3_scaffold_586_0009	urea carboxylase; K09967 hypothetical protein	1	non-unique		0	0	0	0	0	0	0	0	0	0	0	0	0	0	0	0	0	0	0	0	0	0	0	0	0	0	0	0	0	0	0	0	0.000682079	0	0	0
day5_day20_CT_v0_day5CT_round1_scaffold_16597_0005	BLAST:uracil-DNA glycosylase superfamily; K10800 single-strand selective monofunctional uracil DNA glycosylase [EC:3.2.2.-](db=KEGG evalue=1.5e-74 bit_score=285.0 identity=57.7)	day5_day20_CT_v0_day5CT_round1_scaffold_16597_0005, day5_day20_CT_v10_day5CT_round1_scaffold_16597_0005	uracil-DNA glycosylase superfamily; K10800 single-strand selective monofunctional uracil DNA glycosylase [EC:3.2.2.-]	1	non-unique		0	0	0	0	0	0	0	0	0	0	0	0	0	0	0	0	0	0	0	0	0.000783614	0	0	0	0	0	0	0	0	0	0	0	0	0	0	0
day10_bin2_scaffold_2781_0004	RBH:uracil phosphoribosyltransferase n=1 Tax=Holophaga foetida TaxID=35839 RepID=UPI00024749E5(db=UNIREF)	day10_bin2_scaffold_2781_0004, day20_CT_day20CT_round2_holophaga_manual_scaffold_2776_0009, day5_day20_CT_v0_day5CT_round1_scaffold_11019_0005, day5_day20_CT_v0_day5CT_round1_scaffold_15309_0005, day5_day20_CT_v0_day5CT_round1_scaffold_23056_0004, day5_day20_CT_v0_day5CT_round1_scaffold_61404_0003, day5_day20_CT_v10_day5CT_round1_scaffold_11019_0005, day5_day20_CT_v10_day5CT_round1_scaffold_15309…	upp; uracil phosphoribosyltransferase (EC:2.4.2.9), upp; uracil phosphoribosyltransferase (EC:2.4.2.9); K00761 uracil phosphoribosyltransferase [EC:2.4.2.9], upp; uracil phosphoribosyltransferase Upp (EC:2.4.2.9), upp; uracil phosphoribosyltransferase; K00761 uracil phosphoribosyltransferase [EC:2.4.2.9], Uracil phosphoribosyltransferase	10	non-unique		0	0	0	0	0	0	0	0.00231231	0	0	0	0	0	0.00369074	0	0	0	0	0	0	0	0	0	0	0	0	0	0	0	0	0	0.00314419	0	0	0	0
day5_day20_CT_v0_day5CT_round1_scaffold_47527_0003	Unknown_Function	day5_day20_CT_v0_day5CT_round1_scaffold_47527_0003, day5_day20_CT_v10_day5CT_round1_scaffold_47527_0003	Unknown_Function	1	non-unique		0	0	0	0	0	0	0	0	0	0	0	0	0	0	0	0.0159711	0	0	0	0	0	0	0	0	0	0	0	0	0	0	0	0	0	0	0	0
day5_day20_CT_v0_day5CT_round1_scaffold_65718_0002	Unknown_Function	day5_day20_CT_v0_day5CT_round1_scaffold_65718_0002, day5_day20_CT_v10_day5CT_round1_scaffold_65718_0002	Unknown_Function	1	non-unique		0	0	0	0	0	0	0	0	0	0	0	0	0	0	0	0	0.0120959	0	0	0	0	0	0	0	0	0	0	0	0	0	0	0	0	0	0	0
day10_bin.2_round2_scaffold_528_0005	Unknown_Function	day10_bin.2_round2_scaffold_528_0005, day20_CT_day20CT_bin48_scaffold_12015_0005	Unknown_Function	1	non-unique		0	0	0	0	0	0	0	0	0	0	0	0	0.00104563	0	0	0	0	0	0	0	0	0	0	0	0	0	0	0	0	0	0	0	0	0	0	0
day5_day20_CT_v0_day5CT_round1_scaffold_181664_0005	Unknown_Function	day5_day20_CT_v0_day5CT_round1_scaffold_181664_0005, day5_day20_CT_v10_day5CT_round1_scaffold_181664_0005	Unknown_Function	1	non-unique		0	0	0	0	0	0	0	0	0	0	0	0	0.00212393	0	0	0	0	0	0	0	0	0	0	0	0	0	0	0	0	0	0.00315805	0	0	0	0	0
day5_day20_CT_v0_day5CT_round1_scaffold_200086_0003	Unknown_Function	day5_day20_CT_v0_day5CT_round1_scaffold_200086_0003, day5_day20_CT_v10_day5CT_round1_scaffold_200086_0003	Unknown_Function	1	non-unique		0	0	0	0	0	0	0	0.00101528	0	0	0	0	0	0	0	0	0	0	0	0	0	0	0	0	0	0	0	0	0	0	0	0	0	0	0	0
day5_day20_CT_v0_day5CT_round1_scaffold_3805_0001	Unknown_Function	day5_day20_CT_v0_day5CT_round1_scaffold_3805_0001, day5_day20_CT_v10_day5CT_round1_scaffold_3805_0001	Unknown_Function	1	non-unique		0	0	0	0	0	0	0	0	0	0	0	0	0	0	0	0	0	0	0	0	0	0	0	0	0	0	0	0	0	0	0	0	0.00104506	0	0	0
day5_day20_CT_v0_day5CT_round1_scaffold_40002_0003	Unknown_Function	day5_day20_CT_v0_day5CT_round1_scaffold_40002_0003, day5_day20_CT_v10_day5CT_round1_scaffold_40002_0003	Unknown_Function	1	non-unique		0	0.00194313	0	0	0	0	0	0	0	0	0	0	0	0	0	0	0	0	0	0	0	0	0	0	0	0	0	0	0	0	0	0	0	0	0	0
day5_day20_CT_v0_day5CT_round1_scaffold_51103_0003	Unknown_Function	day5_day20_CT_v0_day5CT_round1_scaffold_51103_0003, day5_day20_CT_v10_day5CT_round1_scaffold_51103_0003	Unknown_Function	1	non-unique		0	0	0.00690608	0	0	0	0	0	0	0	0	0	0	0	0	0	0	0	0	0	0	0	0	0	0	0	0	0	0	0	0	0	0	0	0	0
day5_day20_CT_v0_day5CT_round1_scaffold_78250_0003	Unknown_Function	day5_day20_CT_v0_day5CT_round1_scaffold_78250_0003, day5_day20_CT_v10_day5CT_round1_scaffold_78250_0003	Unknown_Function	1	non-unique		0	0	0	0	0	0	0	0	0	0	0	0	0	0	0	0	0	0	0	0	0	0	0	0	0	0	0	0	0	0	0	0.000891635	0	0	0	0
day5_day20_CT_v0_day5CT_round1_scaffold_35460_0004	Unknown_Function	day5_day20_CT_v0_day5CT_round1_scaffold_35460_0004, day5_day20_CT_v10_day5CT_round1_scaffold_35460_0004, day5_day20_CT_v6_day20CT_round3_scaffold_21194_0001	Unknown_Function	1	non-unique		0.000553242	0	0	0	0	0	0	0	0	0	0	0	0	0	0	0	0	0	0	0	0	0	0	0	0	0	0	0	0	0	0	0	0	0	0	0
day5_day20_CT_v0_day5CT_round1_scaffold_2707_0007	Unknown_Function	day5_day20_CT_v0_day5CT_round1_scaffold_2707_0007, day5_day20_CT_v10_day5CT_round1_scaffold_2707_0007, day5_day20_CT_v6_day20CT_round3_scaffold_11422_0007	Unknown_Function	1	non-unique		0	0	0	0	0	0	0	0	0.00121548	0	0	0	0	0	0	0	0	0	0	0	0	0	0	0	0	0	0	0	0	0	0	0	0	0	0	0
day5_day20_CT_v0_day5CT_round1_scaffold_38926_0004	Unknown_Function	day5_day20_CT_v0_day5CT_round1_scaffold_38926_0004, day5_day20_CT_v10_day5CT_round1_scaffold_38926_0004, day5_day20_CT_v6_day20CT_round3_scaffold_58642_0001	Unknown_Function	1	non-unique		0	0	0	0	0	0	0	0	0	0	0	0	0	0	0	0	0	0	0	0	0	0	0	0	0	0	0	0	0	0	0	0	0.00380223	0	0	0
day5_day20_CT_v0_day5CT_round1_scaffold_12000_0004	Unknown_Function	day5_day20_CT_v0_day5CT_round1_scaffold_12000_0004, day5_day20_CT_v0_day5CT_round1_scaffold_65856_0001, day5_day20_CT_v0_day5CT_round1_scaffold_91571_0004, day5_day20_CT_v10_day5CT_round1_scaffold_12000_0004, day5_day20_CT_v10_day5CT_round1_scaffold_65856_0001, day5_day20_CT_v10_day5CT_round1_scaffold_91571_0004, day5_day20_CT_v6_day20CT_round3_scaffold_103102_0003, day5_day20_CT_v6_day20CT_round…	Unknown_Function	1	non-unique		0	0.000699704	0	0	0	0	0	0	0	0	0	0	0	0	0	0	0	0	0	0	0	0	0	0	0	0	0	0	0	0	0	0	0	0	0	0
no_CT_v2_noCT_day20_scaffold_118730_0002	Unknown_Function	no_CT_v2_noCT_day20_scaffold_118730_0002	Unknown_Function	2	non-unique		0.0031827	0.00685553	0	0.00545179	0	0.008254	0.002501	0	0.00237633	0.00748859	0.0121522	0	0.00076366	0.000577802	0	0.0193807	0	0	0.0047257	0.00249526	0	0	0	0	0.00554416	0.00548727	0	0	0	0.00894955	0.00113548	0	0	0	0	0
no_CT_v2_noCT_day20_scaffold_453561_0002	Unknown_Function	no_CT_v2_noCT_day20_scaffold_453561_0002	Unknown_Function	2	non-unique		0.0010226	0	0	0	0	0	0	0	0.000381758	0	0	0	0	0	0	0	0	0	0	0	0	0	0	0	0	0	0	0	0	0	0	0	0	0	0	0
no_CT_v2_noCT_day20_scaffold_102558_0001	Unknown_Function	no_CT_v2_noCT_day20_scaffold_102558_0001	Unknown_Function	2	non-unique		0	0	0	0.0167314	0	0	0	0	0.00364644	0	0	0	0	0	0	0	0.0208549	0.0403216	0	0	0	0	0	0	0.00850741	0	0	0	0	0	0	0	0	0	0	0
day5_day20_CT_v6_day20CT_round3_scaffold_33579_0004	Unknown_Function	day5_day20_CT_v6_day20CT_round3_scaffold_33579_0004	Unknown_Function	2	non-unique		0	0	0	0	0	0	0	0.00431493	0.00330459	0	0	0	0.00424786	0.00321402	0.00734953	0	0	0	0	0	0	0	0	0	0	0	0	0	0	0	0	0.00186686	0	0	0	0
no_CT_v2_noCT_day20_scaffold_88592_0001	Unknown_Function	no_CT_v2_noCT_day20_scaffold_88592_0001	Unknown_Function	2	non-unique		0	0.00170431	0	0	0	0	0	0	0.00118153	0	0	0	0	0	0	0	0	0	0	0	0	0	0	0	0	0	0	0	0	0	0	0	0	0	0	0
no_CT_v2_noCT_day20_scaffold_65389_0004	Unknown_Function	no_CT_v2_noCT_day20_scaffold_65389_0004	Unknown_Function	3	non-unique		0.0014452	0.00155648	0.0027131	0	0	0	0	0	0	0	0	0	0	0	0	0	0	0	0.00214585	0.00113305	0.000947533	0.0043869	0.00585791	0.0116935	0.0025175	0.00124584	0.00230079	0.00372613	0.00532241	0.00812765	0.0005156	0	0	0	0.0137749	0.0226098
day5_day20_CT_v0_day5CT_round1_scaffold_84228_0003	Unknown_Function	day5_day20_CT_v0_day5CT_round1_scaffold_84228_0003, day5_day20_CT_v10_day5CT_round1_scaffold_84228_0003, no_CT_v2_noCT_day20_scaffold_101734_0002	Unknown_Function	2	non-unique		0.00170639	0.000612592	0.00213561	0.000974316	0.00215869	0.00147511	0.000446965	0.000138632	0.000424686	0.00133832	0.00217178	0.0021627	0.000136477	0	0.000314839	0.00173181	0.00121444	0.00234805	0	0	0	0	0	0	0	0	0	0	0	0	0	0	0	0	0	0
day5_day20_CT_v0_day5CT_round1_scaffold_32142_0003	BLAST:universal stress protein family(db=KEGG evalue=3.9e-18 bit_score=97.1 identity=42.5)	day5_day20_CT_v0_day5CT_round1_scaffold_32142_0003, day5_day20_CT_v10_day5CT_round1_scaffold_32142_0003, no_CT_v2_noCT_day20_scaffold_51544_0005, no_CT_v2_noCT_day20_scaffold_94320_0005	universal stress protein family, Universal stress protein family(db=Pfam db_id=PF00582 evalue=1.1e-07 interpro_id=IPR999999 interpro_descripti, UspA domain-containing protein	1	non-unique		0.00174852	0.00188315	0.00328252	0	0	0	0	0	0.000652759	0.0041141	0.00667621	0.00664831	0.000419542	0	0	0.00532371	0.00746658	0	0.00129811	0.00137085	0	0	0	0	0	0	0.00139184	0	0.00643946	0.00491673	0.000623812	0.000368763	0	0	0	0
no_CT_v2_noCT_day20_scaffold_112582_0005	BLAST:universal stress protein(db=KEGG evalue=1.6e-60 bit_score=237.7 identity=86.0)	no_CT_v2_noCT_day20_scaffold_112582_0005	universal stress protein	2	non-unique		0	0.0042371	0	0	0	0	0	0	0.000734353	0	0	0	0	0	0	0	0	0	0.00146037	0.00154221	0	0	0.00398663	0	0	0	0	0	0	0	0	0	0	0	0	0
day5_day20_CT_v0_day5CT_round1_scaffold_13726_0001	BLAST:universal stress family protein,osmosensitive K+ channel His kinase(db=KEGG evalue=6.4e-124 bit_score=449.9 identity=57.6)	day5_day20_CT_v0_day5CT_round1_scaffold_13726_0001, day5_day20_CT_v10_day5CT_round1_scaffold_13726_0001, day5_day20_CT_v6_day20CT_round3_scaffold_49990_0002	universal stress family protein,osmosensitive K+ channel His kinase	1	non-unique		0	0	0.00121686	0.00111032	0	0	0	0	0	0	0	0	0	0	0	0	0	0	0	0	0	0	0	0.00262234	0	0	0	0	0	0	0	0	0	0.00485145	0.00617824	0.0152112
day5_day20_CT_v0_day5CT_round1_scaffold_420288_0002	Unknown_Function	day5_day20_CT_v0_day5CT_round1_scaffold_420288_0002, day5_day20_CT_v10_day5CT_round1_scaffold_420288_0002	Uncharacterized protein, Unknown_Function	1	non-unique		0.00267226	0	0	0	0	0	0	0	0	0	0	0	0	0	0	0	0	0	0	0	0	0	0	0	0	0	0	0	0	0	0	0	0	0	0	0
day5_day20_CT_v0_day5CT_round1_scaffold_65178_0004	Unknown_Function	day5_day20_CT_v0_day5CT_round1_scaffold_65178_0004, day5_day20_CT_v10_day5CT_round1_scaffold_65178_0004	Uncharacterized protein, Unknown_Function	1	non-unique		0	0	0	0	0	0	0	0	0.00113706	0	0	0	0	0	0	0	0	0	0	0	0	0	0	0	0	0	0	0	0	0	0	0	0	0	0	0
day5_day20_CT_v0_day5CT_round1_scaffold_79203_0001	Unknown_Function	day5_day20_CT_v0_day5CT_round1_scaffold_79203_0001, day5_day20_CT_v10_day5CT_round1_scaffold_79203_0001	Uncharacterized protein, Unknown_Function	1	non-unique		0	0	0	0	0	0	0.000456124	0	0	0	0	0	0	0	0	0	0	0	0	0	0	0	0	0	0	0	0	0	0	0	0	0	0	0	0	0
day5_day20_CT_v0_day5CT_round1_scaffold_13683_0001	Unknown_Function	day5_day20_CT_v0_day5CT_round1_scaffold_13683_0001, day5_day20_CT_v10_day5CT_round1_scaffold_13683_0001, day5_day20_CT_v6_day20CT_round3_scaffold_1759_0001	Uncharacterized protein, Unknown_Function	1	non-unique		0	0	0	0	0	0	0	0	0	0	0	0	0	0	0	0	0	0	0	0	0	0	0	0	0	0	0	0	0	0	0	0	0.000127464	0	0	0
day5_day20_CT_v0_day5CT_round1_scaffold_29712_0003	Unknown_Function	day5_day20_CT_v0_day5CT_round1_scaffold_29712_0003, day5_day20_CT_v10_day5CT_round1_scaffold_29712_0003, day5_day20_CT_v6_day20CT_round3_scaffold_9522_0002, no_CT_v2_noCT_day20_scaffold_66052_0004	Uncharacterized protein, Unknown_Function	1	non-unique		0	0	0	0.00294066	0	0	0	0	0	0.0040393	0	0	0	0	0	0	0	0	0	0.00134593	0	0	0.00347924	0	0	0	0	0	0.00632238	0	0	0	0	0	0	0
day5_day20_CT_v0_day5CT_round1_scaffold_31737_0004	Unknown_Function	day5_day20_CT_v0_day5CT_round1_scaffold_31737_0004, day5_day20_CT_v10_day5CT_round1_scaffold_31737_0004, day5_day20_CT_v6_day20CT_round3_scaffold_27013_0004, no_CT_v2_noCT_day20_scaffold_92187_0003	Uncharacterized protein, Unknown_Function	1	non-unique		0	0	0	0	0	0	0	0	0	0	0	0	0	0	0	0	0	0	0	0	0	0	0	0	0	0.00334498	0	0	0	0	0	0	0	0	0.0184924	0
day5_day20_CT_v0_day5CT_round1_scaffold_41068_0006	Unknown_Function	day5_day20_CT_v0_day5CT_round1_scaffold_41068_0006, day5_day20_CT_v0_day5CT_round1_scaffold_53501_0001, day5_day20_CT_v10_day5CT_round1_scaffold_41068_0006, day5_day20_CT_v10_day5CT_round1_scaffold_53501_0001	Uncharacterized protein, Unknown_Function	1	non-unique		0	0	0.00949586	0	0	0	0	0	0	0	0	0	0	0	0	0	0	0	0	0	0	0	0	0	0	0	0	0	0	0	0	0	0	0	0	0
day20_CT_day20CT_bin82_scaffold_4507_0002	BLAST:Uncharacterized protein n=3 Tax=unclassified Deltaproteobacteria (miscellaneous) TaxID=122706 RepID=A0A257ULI7_9DELT(db=UNIREF evalue=6.9e-39 bit_score=167.9 identity=83.3)	day20_CT_day20CT_bin82_scaffold_4507_0002, day5_day20_CT_v0_day5CT_round1_scaffold_10076_0002, day5_day20_CT_v0_day5CT_round1_scaffold_13531_0005, day5_day20_CT_v10_day5CT_round1_scaffold_10076_0002, day5_day20_CT_v10_day5CT_round1_scaffold_13531_0005, day5_day20_CT_v6_day20CT_round3_scaffold_44067_0003, no_CT_v2_noCT_day20_scaffold_105770_0003, no_CT_v2_noCT_day5_scaffold_3353_0009	Uncharacterized protein, Unknown_Function	1	non-unique		0	0	0	0	0	0	0	0	0	0	0	0	0	0	0	0	0	0	0	0	0	0	0	0	0	0	0	0	0	0	0	0	0	0	0	0.0228429
day10_bin.2_round2_scaffold_4499_0007	BLAST:Uncharacterized protein n=1 Tax=Megasphaera cerevisiae DSM 20462 TaxID=1122219 RepID=A0A0J6WZ66_9FIRM(db=UNIREF evalue=1.5e-11 bit_score=77.8 identity=36.6)	day10_bin.2_round2_scaffold_4499_0007, day10_bin4_scaffold_168_0023, day10_bin4_scaffold_1869_0001, day10_bin4_scaffold_35_0023, day20_CT_day20CT_bin91_scaffold_72_0123, day5_day20_CT_v6_day20CT_round3_scaffold_10345_0002, day5_day20_CT_v6_day20CT_round3_scaffold_2354_0002, day5_day20_CT_v6_day20CT_round3_scaffold_25417_0002, day5_day20_CT_v6_day20CT_round3_scaffold_4372_0006, day5_day20_CT_v6_da…	Uncharacterized protein, Unknown_Function	1	non-unique		0	0	0	0	0	0	0	0	0	0	0	0	0	0	0	0	0	0	0	0	0	0	0	0	0	0	0	0	0	0	0.000664853	0	0	0	0	0
day10_bin.2_round2_scaffold_231_0028	BLAST:Uncharacterized protein n=1 Tax=Clostridium puniceum TaxID=29367 RepID=A0A1S8T8R6_9CLOT(db=UNIREF evalue=2.7e-47 bit_score=196.8 identity=54.8)	day10_bin.2_round2_scaffold_231_0028, day5_day20_CT_v6_day20CT_round3_scaffold_158769_0009	Uncharacterized protein, Unknown_Function	3	non-unique		0	0	0	0	0	0	0	0	0	0	0	0	0.00146163	0	0	0	0	0	0	0	0	0	0	0	0	0	0	0	0	0	0	0	0	0	0	0
day10_bin4_scaffold_55_0009	RBH:Uncharacterized protein n=2 Tax=Propionispora TaxID=112902 RepID=A0A1H8QZ20_9FIRM(db=UNIREF)	day10_bin4_scaffold_55_0009, day5_day20_CT_v6_day20CT_round3_scaffold_3223_0005	Uncharacterized protein, Unknown_Function	5	non-unique		0	0	0	0	0	0	0	0	0	0	0	0	0.00126196	0	0.00124767	0	0	0	0	0	0	0	0	0	0	0	0	0	0	0	0.000268057	0	0	0	0	0
day10_bin.2_round2_scaffold_118_0008	RBH:Uncharacterized protein n=1 Tax=Vibrio quintilis TaxID=1117707 RepID=A0A1M7Z0Y7_9VIBR(db=UNIREF)	day10_bin.2_round2_scaffold_118_0008, day20_CT_day20CT_round2_holophaga_manual_scaffold_7474_0002	Uncharacterized protein	1	non-unique		0	0	0	0	0	0	0	0.000249238	0	0	0	0	0	0.000185647	0	0	0	0	0	0	0	0	0	0	0	0	0	0	0	0	0	0.000215666	0	0	0	0
day5_day20_CT_v0_day5CT_round1_scaffold_54728_0001	BLAST:Uncharacterized protein n=1 Tax=uncultured bacterium A1Q1_fos_517 RepID=L7VZI6_9BACT(db=UNIREF evalue=3.9e-15 bit_score=88.2 identity=32.5)	day5_day20_CT_v0_day5CT_round1_scaffold_54728_0001, day5_day20_CT_v10_day5CT_round1_scaffold_54728_0001	Uncharacterized protein	1	non-unique		0	0	0	0	0	0	0	0	0	0	0	0	0	0	0	0	0	0	0.00106748	0	0	0	0	0	0	0	0	0	0	0	0	0	0	0	0	0
day10_bin.2_round2_scaffold_238_0010	BLAST:Uncharacterized protein n=2 Tax=Sporomusaceae TaxID=1843490 RepID=A1HPL2_9FIRM(db=UNIREF evalue=3.8e-28 bit_score=132.5 identity=50.9)	day10_bin.2_round2_scaffold_238_0010, day5_day20_CT_v6_day20CT_round3_scaffold_3136_0004, day5_day20_CT_v6_day20CT_round3_scaffold_7657_0010	Uncharacterized protein	1	non-unique		0	0	0	0	0	0	0	0	0	0	0	0	0	0	0.000681696	0	0	0	0	0	0	0	0	0	0	0	0	0	0	0	0	0	0	0	0	0
day10_bin.2_round2_scaffold_788_0004	RBH:Uncharacterized protein n=1 Tax=Anaerostipes hadrus TaxID=649756 RepID=A0A173UKI8_ANAHA(db=UNIREF)	day10_bin.2_round2_scaffold_788_0004, day5_day20_CT_v0_day5CT_round1_scaffold_12674_0003, day5_day20_CT_v10_day5CT_round1_scaffold_12674_0003, day5_day20_CT_v6_day20CT_round3_scaffold_10339_0004	Uncharacterized protein	1	non-unique		0	0	0	0	0	0	0	0	0	0	0	0	0	0	0	0	0	0	0.000663387	0	0	0	0	0	0	0	0	0	0	0	0	0	0	0	0	0
day10_bin2_scaffold_6006_0003	BLAST:Uncharacterized protein n=2 Tax=Rhizobacter sp. Root1221 TaxID=1736433 RepID=A0A0Q6X9H6_9BURK(db=UNIREF evalue=3.3e-13 bit_score=82.0 identity=66.1)	day10_bin2_scaffold_6006_0003	Uncharacterized protein	2	non-unique		0	0	0	0	0	0	0	0.00107873	0	0	0	0	0	0.000803505	0	0	0	0	0	0	0	0	0	0	0	0	0	0	0	0	0	0.00186686	0	0	0	0
day10_bin.2_round2_scaffold_66_0001	BLAST:Uncharacterized protein n=1 Tax=Sporomusa acidovorans DSM 3132 TaxID=1123286 RepID=A0A259UYG7_9FIRM(db=UNIREF evalue=2e-37 bit_score=164.1 identity=41.7)	day10_bin.2_round2_scaffold_66_0001	Uncharacterized protein	2	non-unique		0	0	0	0	0	0	0	0	0	0	0	0	0.000711684	0.000538475	0	0	0	0	0	0	0	0	0	0	0	0	0	0	0	0	0	0	0	0	0	0
day5_day20_CT_v0_day5CT_round1_scaffold_53792_0001	BLAST:Uncharacterized protein n=1 Tax=uncultured marine Nitrospinaceae bacterium RepID=A4GJ62_9BACT(db=UNIREF evalue=2e-30 bit_score=139.4 identity=30.8)	day5_day20_CT_v0_day5CT_round1_scaffold_53792_0001, day5_day20_CT_v10_day5CT_round1_scaffold_53792_0001	Uncharacterized protein	2	non-unique		0	0	0	0	0	0	0	0	0	0	0	0	0.000248959	0	0	0	0	0	0	0.000813472	0	0.00314957	0	0	0	0	0	0	0	0	0	0	0	0	0	0
day10_bin.2_round2_scaffold_120_0033	BLAST:Uncharacterized protein n=1 Tax=Dendrosporobacter quercicolus TaxID=146817 RepID=A0A1G9L2N5_9FIRM(db=UNIREF evalue=1.2e-17 bit_score=96.7 identity=76.7)	day10_bin.2_round2_scaffold_120_0033, day5_day20_CT_v6_day20CT_round3_scaffold_119_0031, day5_day20_CT_v6_day20CT_round3_scaffold_3_0135, day5_day20_CT_v6_day20CT_round3_scaffold_38983_0005	Uncharacterized protein	2	non-unique		0	0	0	0	0	0	0	0	0	0	0	0	0.00222839	0	0.00257033	0	0	0	0	0	0	0	0	0	0	0	0	0	0	0	0.00165668	0	0	0	0	0
day10_bin2_scaffold_1317_0006	RBH:UDP-N-acetylmuramoyl-L-alanyl-D-glutamate--2, 6-diaminopimelate ligase n=1 Tax=Holophaga foetida TaxID=35839 RepID=UPI0002474A1F(db=UNIREF)	day10_bin2_scaffold_1317_0006, day20_CT_day20CT_round2_holophaga_manual_scaffold_563_0005	UDP-N-acetylmuramoyl-L-alanyl-D-glutamate--2, 6-diaminopimelate ligase	1	non-unique		0	0	0	0	0	0	0	0	0	0	0	0	0	0.000103888	0	0	0	0	0	0	0	0	0	0	0	0	0	0	0	0	0	0	0	0	0	0
day5_day20_CT_v0_day5CT_round1_scaffold_10080_0002	RBH:type VI secretion protein IcmF; K11891 type VI secretion system protein ImpL(db=KEGG)	day5_day20_CT_v0_day5CT_round1_scaffold_10080_0002, day5_day20_CT_v10_day5CT_round1_scaffold_10080_0002, no_CT_v2_noCT_day20_scaffold_100729_0001	type VI secretion protein IcmF; K11891 type VI secretion system protein ImpL	1	non-unique		0	0	0	0	0	0	0	0	0	0	0	0	0	0	0	0	0	0	0	0	0	0	0	0.000993898	0	0	0	0	0	0	0	0	0	0	0	0
day5_day20_CT_v0_day5CT_round1_scaffold_73854_0001	BLAST:type I glutamine synthetase; K01915 glutamine synthetase [EC:6.3.1.2](db=KEGG evalue=2e-110 bit_score=404.1 identity=84.9)	day5_day20_CT_v0_day5CT_round1_scaffold_73854_0001, day5_day20_CT_v10_day5CT_round1_scaffold_73854_0001	type I glutamine synthetase; K01915 glutamine synthetase [EC:6.3.1.2]	1	non-unique		0	0	0	0	0	0.00335436	0	0	0	0	0	0	0	0	0	0	0	0	0	0	0	0	0	0	0	0	0	0	0	0	0	0	0	0	0	0
day5_day20_CT_v0_day5CT_round1_scaffold_186608_0001	BLAST:two domain fusion protein (ParB-like nuclease domain/HTH-type transcriptional regulator)(db=KEGG evalue=2.3e-72 bit_score=278.1 identity=45.6)	day5_day20_CT_v0_day5CT_round1_scaffold_186608_0001, day5_day20_CT_v10_day5CT_round1_scaffold_186608_0001	two domain fusion protein (ParB-like nuclease domain/HTH-type transcriptional regulator)	1	non-unique		0.000950537	0	0	0	0	0	0	0	0	0	0	0	0	0	0	0	0	0	0	0	0	0	0	0	0	0	0	0	0	0	0	0	0	0	0	0
day5_day20_CT_v0_day5CT_round1_scaffold_21075_0002	BLAST:TusE/DsrC/DsvC family sulfur relay protein; K11179 tRNA 2-thiouridine synthesizing protein E [EC:2.8.1.-](db=KEGG evalue=6.5e-49 bit_score=198.7 identity=82.7)	day5_day20_CT_v0_day5CT_round1_scaffold_21075_0002, day5_day20_CT_v0_day5CT_round1_scaffold_63141_0001, day5_day20_CT_v10_day5CT_round1_scaffold_21075_0002, day5_day20_CT_v10_day5CT_round1_scaffold_63141_0001, no_CT_v2_noCT_day20_scaffold_274757_0004	TusE/DsrC/DsvC family sulfur relay protein, TusE/DsrC/DsvC family sulfur relay protein; K11179 tRNA 2-thiouridine synthesizing protein E [EC:2.8.1.-]	1	non-unique		0.00510378	0.00549677	0.0095814	0.00437126	0.0193698	0.0132361	0.00401061	0	0.00190535	0.0120087	0.00974366	0.0194059	0.000612304	0	0.000706262	0.0155395	0.0108972	0.021069	0.00189454	0.0040014	0.00167312	0.00774624	0.0103437	0.010324	0.00444531	0.00439971	0.00406266	0.00657947	0.00939813	0.0143515	0.00182086	0.000538194	0	0.0190999	0.0243233	0.0199618
day5_day20_CT_v0_day5CT_round1_scaffold_63141_0001	BLAST:TusE/DsrC/DsvC family sulfur relay protein(db=KEGG evalue=4.3e-53 bit_score=212.6 identity=90.0)	day5_day20_CT_v0_day5CT_round1_scaffold_63141_0001, day5_day20_CT_v10_day5CT_round1_scaffold_63141_0001, no_CT_v2_noCT_day20_scaffold_274757_0004	TusE/DsrC/DsvC family sulfur relay protein	1	non-unique		0	0	0	0	0	0	0	0	0	0	0	0	0	0	0	0	0	0	0	0	0	0	0	0	0	0	0	0	0	0.00717576	0	0	0	0	0.0121617	0
day5_day20_CT_v0_day5CT_round1_scaffold_237809_0004	BLAST:tufB; elongation factor Tu-B(db=KEGG evalue=6.1e-125 bit_score=452.6 identity=88.0)	day5_day20_CT_v0_day5CT_round1_scaffold_237809_0004, day5_day20_CT_v10_day5CT_round1_scaffold_237809_0004	tufB; elongation factor Tu-B	1	non-unique		0.00103758	0	0	0	0	0	0	0	0	0	0	0	0	0	0	0	0	0	0	0	0	0	0	0	0	0	0	0	0	0	0	0	0	0	0	0
day5_day20_CT_v10_day5CT_round1_scaffold_237809_0004	BLAST:tufB; elongation factor Tu-B(db=KEGG evalue=6.1e-125 bit_score=452.6 identity=88.0)	day5_day20_CT_v0_day5CT_round1_scaffold_237809_0004, day5_day20_CT_v10_day5CT_round1_scaffold_237809_0004	tufB; elongation factor Tu-B	1	non-unique		0	0	0	0	0	0	0	0	0	0	0	0	0	0	0	0	0	0	0	0.000813472	0	0	0	0	0	0	0	0	0	0	0	0	0	0	0	0
day10_bin.2_round2_scaffold_3324_0001	BLAST:tuf2; elongation factor Tu (EC:3.6.5.3); K02358 elongation factor Tu(db=KEGG evalue=4.9e-09 bit_score=64.7 identity=91.4)	day10_bin.2_round2_scaffold_3324_0001, day10_bin.2_round2_scaffold_854_0001	tuf2; elongation factor Tu (EC:3.6.5.3); K02358 elongation factor Tu	1	non-unique		0	0	0	0	0	0	0	0	0	0	0	0	0.00183691	0	0	0	0	0	0	0	0	0	0	0	0	0	0	0	0	0	0	0	0	0	0	0
day5_day20_CT_v0_day5CT_round1_scaffold_48415_0002	RBH:tuf1; elongation factor Tu; K02358 elongation factor Tu(db=KEGG)	day5_day20_CT_v0_day5CT_round1_scaffold_48415_0002, day5_day20_CT_v10_day5CT_round1_scaffold_48415_0002	tuf1; elongation factor Tu; K02358 elongation factor Tu	1	non-unique		0.00070815	0	0	0	0	0	0	0	0.000264367	0	0	0	0	0	0	0	0	0	0	0	0	0	0	0	0	0	0	0	0	0	0	0	0	0	0	0
day5_day20_CT_v0_day5CT_round1_scaffold_45615_0001	RBH:tuf; elongation factor Tu; K02358 elongation factor Tu(db=KEGG)	day5_day20_CT_v0_day5CT_round1_scaffold_45615_0001, day5_day20_CT_v10_day5CT_round1_scaffold_45615_0001	tuf; elongation factor Tu; K02358 elongation factor Tu	1	non-unique		0	0	0	0	0	0	0	0	0	0	0	0	0	0	0.000214194	0	0	0	0	0	0	0	0	0	0	0	0	0	0	0	0	0	0	0	0	0
no_CT_v2_noCT_day20_scaffold_256180_0003	BLAST:tuf; elongation factor Tu (EC:3.6.5.3); K02358 elongation factor Tu(db=KEGG evalue=2.3e-187 bit_score=660.6 identity=92.6)	no_CT_v2_noCT_day20_scaffold_256180_0003	tuf; elongation factor Tu (EC:3.6.5.3); K02358 elongation factor Tu	2	non-unique		0.000669645	0.00144242	0	0	0	0	0.000526214	0.000489637	0.000249993	0	0	0	0.000160676	0.000243141	0.000185331	0	0	0	0.000497148	0.00105001	0.000878092	0	0	0	0.000583251	0.00115453	0.00106609	0	0	0	0.000238907	0.000141228	0.00042247	0	0	0
day5_day20_CT_v0_day5CT_round1_scaffold_30605_0002	BLAST:tryptophanase; K01667 tryptophanase [EC:4.1.99.1](db=KEGG evalue=2.2e-154 bit_score=551.2 identity=60.4)	day5_day20_CT_v0_day5CT_round1_scaffold_30605_0002, day5_day20_CT_v10_day5CT_round1_scaffold_30605_0002	tryptophanase; K01667 tryptophanase [EC:4.1.99.1], Tyrosine phenol-lyase	1	non-unique		0	0	0	0	0	0	0	0.000149112	0	0	0	0	0	0	0	0	0	0	0	0	0	0	0	0	0	0	0	0	0	0	0	0	0	0	0	0
day5_day20_CT_v0_day5CT_round1_scaffold_33575_0002	RBH:tRNA sulfurtransferase; K03151 thiamine biosynthesis protein ThiI(db=KEGG)	day5_day20_CT_v0_day5CT_round1_scaffold_33575_0002, day5_day20_CT_v10_day5CT_round1_scaffold_33575_0002	tRNA sulfurtransferase; K03151 thiamine biosynthesis protein ThiI	1	non-unique		0	0	0	0	0	0	0	0	0	0	0	0	0	0	0	0	0	0	0	0	0	0	0	0	0	0	0	0	0	0	0	0	0.000357409	0	0	0
day5_day20_CT_v0_day5CT_round1_scaffold_73171_0001	BLAST:trkD; Kup family low affinity potassium transporter; K03549 KUP system potassium uptake protein(db=KEGG evalue=2e-44 bit_score=184.1 identity=64.4)	day5_day20_CT_v0_day5CT_round1_scaffold_73171_0001, day5_day20_CT_v10_day5CT_round1_scaffold_73171_0001	trkD; Kup family low affinity potassium transporter; K03549 KUP system potassium uptake protein	1	non-unique		0	0	0	0	0	0	0	0	0	0	0	0	0	0	0	0	0	0	0	0	0	0	0	0	0	0	0.00169532	0	0	0	0	0	0	0	0	0
day5_day20_CT_v0_day5CT_round1_scaffold_183155_0007	RBH:trigger factor; K03545 trigger factor(db=KEGG)	day5_day20_CT_v0_day5CT_round1_scaffold_183155_0007, day5_day20_CT_v10_day5CT_round1_scaffold_183155_0007, day5_day20_CT_v6_day20CT_round3_scaffold_82957_0003	trigger factor; K03545 trigger factor	4	non-unique		0	0	0	0	0	0	0	0	0.000492992	0	0	0	0	0	0.000182739	0	0	0	0	0.00103533	0	0	0	0	0	0	0	0	0	0	0.000471131	0.000278506	0	0	0	0
day5_day20_CT_v0_day5CT_round1_scaffold_7631_0001	BLAST:TraR/DksA family transcriptional regulator; K06204 DnaK suppressor protein(db=KEGG evalue=1.9e-17 bit_score=94.7 identity=41.8)	day5_day20_CT_v0_day5CT_round1_scaffold_7631_0001, day5_day20_CT_v10_day5CT_round1_scaffold_7631_0001, day5_day20_CT_v6_day20CT_round3_scaffold_6246_0009	TraR/DksA family transcriptional regulator; K06204 DnaK suppressor protein	1	non-unique		0	0	0	0	0	0	0	0	0	0	0	0	0	0	0	0	0	0	0	0	0	0	0	0	0	0	0	0	0	0.00494727	0	0	0	0	0	0
day10_bin.2_round2_scaffold_2882_0005	BLAST:TRAP transporter solute receptor, TAXI family; K07080(db=KEGG evalue=5.8e-114 bit_score=416.4 identity=63.5)	day10_bin.2_round2_scaffold_2882_0005, day10_bin.2_round2_scaffold_304_0004, day5_day20_CT_v0_day5CT_round1_scaffold_4550_0003, day5_day20_CT_v10_day5CT_round1_scaffold_4550_0003, day5_day20_CT_v6_day20CT_round3_scaffold_10399_0003, day5_day20_CT_v6_day20CT_round3_scaffold_190_0022, day5_day20_CT_v6_day20CT_round3_scaffold_46514_0001, day5_day20_CT_v6_day20CT_round3_scaffold_4678_0008, day5_day20…	TRAP transporter solute receptor, TAXI family, TRAP transporter solute receptor, TAXI family; K07080	3	non-unique		0	0	0	0	0	0	0.001374	0.000213083	0	0	0	0	0.000209771	0.000158717	0.00024196	0	0	0	0	0	0	0	0	0	0	0.000753653	0	0	0	0	0.000935718	0.000553144	0	0	0	0
day5_day20_CT_v0_day5CT_round1_scaffold_1143_0015	RBH:TRAP transporter solute receptor TAXI family protein n=1 Tax=Hydrogenophaga sp. PBC RepID=I4MSH5_9BURK(db=UNIREF)	day5_day20_CT_v0_day5CT_round1_scaffold_1143_0015, day5_day20_CT_v0_day5CT_round1_scaffold_25355_0007, day5_day20_CT_v10_day5CT_round1_scaffold_1143_0015, day5_day20_CT_v10_day5CT_round1_scaffold_25355_0007, day5_day20_CT_v6_day20CT_round3_scaffold_10292_0003, day5_day20_CT_v6_day20CT_round3_scaffold_33557_0002, day5_day20_CT_v6_day20CT_round3_scaffold_37664_0002, no_CT_v2_noCT_day20_scaffold_116…	TRAP transporter solute receptor TAXI family protein, TRAP transporter solute receptor TAXI family protein; K07080, TRAP transporter solute receptor, TAXI family; K07080	1	non-unique		0.000863597	0.000930094	0	0	0	0	0	0	0	0	0	0	0	0	0	0	0	0	0	0	0	0	0	0	0	0	0.000687431	0	0	0	0	0	0	0	0	0
day5_day20_CT_v0_day5CT_round1_scaffold_40821_0001	BLAST:transposase IS3/IS911 family protein(db=KEGG evalue=7.9e-28 bit_score=128.6 identity=60.6)	day5_day20_CT_v0_day5CT_round1_scaffold_40821_0001, day5_day20_CT_v10_day5CT_round1_scaffold_40821_0001	transposase IS3/IS911 family protein	1	non-unique		0	0	0	0	0	0	0	0.00065131	0	0	0	0	0	0	0	0	0	0	0	0	0	0	0	0	0	0	0	0	0	0	0	0	0	0	0	0
day10_bin.2_round2_scaffold_2784_0002	RBH:transposase(db=KEGG)	day10_bin.2_round2_scaffold_2784_0002, day10_bin.2_round2_scaffold_467_0010, day20_CT_day20CT_bin47_scaffold_4231_0010	transposase	1	non-unique		0	0	0	0	0	0	0	0	0	0	0	0	0	0	0	0	0	0	0	0	0.000432906	0	0	0	0	0	0	0	0	0	0	0	0	0	0	0
day20_CT_day20CT_round2_bin9_scaffold_181_0039	BLAST:Transport-associated protein n=1 Tax=Candidatus Accumulibacter aalborgensis TaxID=1860102 RepID=A0A1A8XHF1_9PROT(db=UNIREF evalue=9.4e-34 bit_score=151.0 identity=72.1)	day20_CT_day20CT_round2_bin9_scaffold_181_0039, day5_day20_CT_v0_day5CT_round1_scaffold_16261_0006, day5_day20_CT_v0_day5CT_round1_scaffold_16454_0007, day5_day20_CT_v0_day5CT_round1_scaffold_17793_0004, day5_day20_CT_v0_day5CT_round1_scaffold_23631_0004, day5_day20_CT_v0_day5CT_round1_scaffold_28750_0003, day5_day20_CT_v0_day5CT_round1_scaffold_67255_0002, day5_day20_CT_v0_day5CT_round1_scaffold…	transport-associated, Transport-associated protein, transporter	1	non-unique		0.00269771	0.00581087	0	0.00924208	0.0102383	0.00699624	0.00211989	0.000657513	0.00201423	0.00634747	0.0103004	0	0.000647293	0.000489756	0.000746619	0	0	0	0	0	0.00353746	0.0163778	0.0164021	0.0109139	0	0.00232556	0.0021474	0.0139109	0.00993517	0	0.000962453	0	0	0	0	0
day20_CT_day20CT_bin13_scaffold_292_0033	BLAST:Transporter n=1 Tax=Hydrogenophilales bacterium 17-64-11 TaxID=1970526 RepID=A0A259EUN3_9PROT(db=UNIREF evalue=5.5e-34 bit_score=151.8 identity=77.5)	day20_CT_day20CT_bin13_scaffold_292_0033, day5_day20_CT_v6_day20CT_round3_scaffold_35589_0002, no_CT_v2_noCT_day20_scaffold_159412_0006	transport-associated protein, Transporter	1	non-unique		0	0	0.00511315	0	0	0	0.00214028	0	0	0	0	0	0	0	0	0	0	0	0.00202205	0	0.00178574	0	0	0	0	0	0	0	0	0	0.000971708	0	0	0	0	0
day5_day20_CT_v0_day5CT_round1_scaffold_18739_0001	BLAST:transport-associated protein(db=KEGG evalue=6.3e-14 bit_score=81.6 identity=61.7)	day5_day20_CT_v0_day5CT_round1_scaffold_18739_0001, day5_day20_CT_v10_day5CT_round1_scaffold_18739_0001	transport-associated protein	2	non-unique		0	0	0	0	0	0	0	0	0	0	0	0	0	0	0	0	0	0	0	0	0.00309527	0	0	0	0	0	0	0	0	0	0	0	0.00297841	0	0	0
day5_day20_CT_v0_day5CT_round1_scaffold_67255_0002	BLAST:transport-associated(db=KEGG evalue=1.5e-34 bit_score=151.0 identity=75.8)	day5_day20_CT_v0_day5CT_round1_scaffold_67255_0002, day5_day20_CT_v10_day5CT_round1_scaffold_67255_0002	transport-associated	1	non-unique		0.00272365	0	0	0	0	0	0	0	0	0	0	0	0	0	0	0	0	0	0	0	0	0	0	0	0	0	0	0	0	0	0	0	0	0	0	0
day10_bin4_scaffold_45_0020	BLAST:translation initiation factor IF-2; K02519 translation initiation factor IF-2(db=KEGG evalue=4.9e-251 bit_score=873.2 identity=62.9)	day10_bin4_scaffold_45_0020, day10_bin4_scaffold_45_0020, day10_bin4_scaffold_45_0020, day10_bin4_scaffold_45_0020, day10_bin4_scaffold_45_0020, day10_bin4_scaffold_45_0020, day10_bin4_scaffold_45_0020, day10_bin4_scaffold_45_0020, day10_bin4_scaffold_45_0020, day20_CT_day20CT_bin91_scaffold_293_0084, day20_CT_day20CT_bin91_scaffold_293_0084, day20_CT_day20CT_bin91_scaffold_293_0084, day20_CT_day…	Translation initiation factor IF-2, translation initiation factor IF-2; K02519 translation initiation factor IF-2	6	non-unique		0	0	0	0	0	0	0	7.47174e-05	0	0	0	0	0.000147112	0	0.000424216	0	0	0	0	0	0	0	0	0	0	0	0	0	0	0	0.000218739	0	0	0	0	0
day10_bin.2_round2_scaffold_1_0019	BLAST:translation initiation factor IF-2; K02519 translation initiation factor IF-2(db=KEGG evalue=3e-261 bit_score=907.1 identity=56.1)	day10_bin.2_round2_scaffold_1_0019, day10_bin.2_round2_scaffold_214_0022, day10_bin.2_round2_scaffold_54_0041, day20_CT_day20CT_bin47_scaffold_549_0019, day5_day20_CT_v6_day20CT_round3_scaffold_11882_0001, day5_day20_CT_v6_day20CT_round3_scaffold_29_0080, day5_day20_CT_v6_day20CT_round3_scaffold_36718_0002, day5_day20_CT_v6_day20CT_round3_scaffold_501_0027	translation initiation factor 2 (bIF-2), Translation initiation factor IF-2, translation initiation factor IF-2; K02519 translation initiation factor IF-2	1	non-unique		0	0	0	0	0	0	0	0	0	0	0	0	7.66243e-05	0	0	0	0	0	0	0	0	0	0	0	0	0	0	0	0	0	0	0	0	0	0	0
day5_day20_CT_v6_day20CT_round3_scaffold_18777_0006	BLAST:tufA; Elongation factor EF-Tu; K02358 elongation factor Tu(db=KEGG evalue=4.6e-193 bit_score=679.5 identity=82.4)	day5_day20_CT_v0_day5CT_round1_scaffold_21430_0003, day5_day20_CT_v0_day5CT_round1_scaffold_562_0013, day5_day20_CT_v10_day5CT_round1_scaffold_21430_0003, day5_day20_CT_v10_day5CT_round1_scaffold_562_0013, day5_day20_CT_v6_day20CT_round3_scaffold_18777_0006, day5_day20_CT_v6_day20CT_round3_scaffold_28317_0002, day5_day20_CT_v6_day20CT_round3_scaffold_994_0019, no_CT_v2_noCT_day20_scaffold_110027_…	translation elongation factor Tu; K02358 elongation factor Tu, tufA; Elongation factor EF-Tu; K02358 elongation factor Tu	1	non-unique		0	0	0	0	0	0	0	0.000170888	0	0	0	0	0	0	0	0	0	0	0	0	0	0	0	0	0	0	0	0	0	0	0	0	0	0	0	0
day5_day20_CT_v6_day20CT_round3_scaffold_48271_0003	RBH:translation elongation factor Tu; K02358 elongation factor Tu(db=KEGG)	day5_day20_CT_v6_day20CT_round3_scaffold_48271_0003, no_CT_v2_noCT_day20_scaffold_51492_0003	translation elongation factor Tu; K02358 elongation factor Tu	1	non-unique		0	0.000751406	0	0	0.00264785	0	0	0	0	0	0	0	0	0	0.000193091	0	0	0	0	0.00054699	0.00045743	0	0	0	0	0	0.000555363	0	0	0	0.00024891	0	0	0	0	0
day10_round3_3000_scaffold_356_0003	BLAST:translation elongation factor Tu; K02358 elongation factor Tu(db=KEGG evalue=1.3e-43 bit_score=181.0 identity=87.0)	day10_round3_3000_scaffold_356_0003	translation elongation factor Tu; K02358 elongation factor Tu	3	non-unique		0	0	0	0	0	0	0	0	0	0	0	0	0	0.00151248	0	0	0	0	0	0	0	0	0	0	0	0	0	0	0	0	0	0.000585682	0	0	0	0
no_CT_v2_noCT_day20_scaffold_51492_0003	RBH:translation elongation factor Tu; K02358 elongation factor Tu(db=KEGG)	day5_day20_CT_v6_day20CT_round3_scaffold_48271_0003, no_CT_v2_noCT_day20_scaffold_51492_0003	translation elongation factor Tu; K02358 elongation factor Tu	2	non-unique		0	0	0	0	0	0	0	0	0	0.00168304	0.00273118	0	0	0	0	0	0.00152726	0	0.000531044	0	0	0	0	0	0	0.00123325	0.000569388	0	0	0	0	0	0	0	0	0
day5_day20_CT_v6_day20CT_round3_scaffold_29205_0002	RBH:translation elongation factor Tu(db=KEGG)	day5_day20_CT_v0_day5CT_round1_scaffold_562_0013, day5_day20_CT_v0_day5CT_round1_scaffold_62274_0005, day5_day20_CT_v10_day5CT_round1_scaffold_562_0013, day5_day20_CT_v10_day5CT_round1_scaffold_62274_0005, day5_day20_CT_v6_day20CT_round3_scaffold_29205_0002, day5_day20_CT_v6_day20CT_round3_scaffold_994_0019, no_CT_v2_noCT_day20_scaffold_110719_0001, no_CT_v2_noCT_day20_scaffold_92272_0006, no_CT_…	translation elongation factor Tu, tufA; Elongation factor EF-Tu; K02358 elongation factor Tu, tufA; elongation factor Tu; K02358 elongation factor Tu, tufB; elongation factor Tu-B	10	non-unique		0.00784851	0.0076844	0.0174131	0.00855533	0.0108315	0.00555118	0.00392474	0.00104341	0.00293001	0.00839401	0.0163458	0.0162775	0.00102719	0.00142486	0.00118481	0.00434479	0.00761704	0.014727	0.00264853	0.00391573	0.0028068	0.0086633	0.00578413	0.00288656	0.00497159	0.00184522	0.00397567	0.0073584	0.00788307	0.0100316	0.00101821	0.000902865	0.00225069	0.00534027	0.00680073	0.00558126
day5_day20_CT_v6_day20CT_round3_scaffold_16518_0001	BLAST:tuf; elongation factor Tu (EC:3.6.5.3); K02358 elongation factor Tu(db=KEGG evalue=3.6e-178 bit_score=629.8 identity=96.0)	day5_day20_CT_v6_day20CT_round3_scaffold_16518_0001, day5_day20_CT_v6_day20CT_round3_scaffold_29205_0002, no_CT_v2_noCT_day20_scaffold_438348_0003	translation elongation factor Tu, tuf; elongation factor Tu (EC:3.6.5.3); K02358 elongation factor Tu	2	non-unique		0.000802436	0.00172845	0.00150642	0	0	0	0	0.000195577	0.000599132	0	0	0	0	0.000291356	0.000222082	0	0	0	0	0.000629116	0	0	0	0.00324636	0	0	0	0	0	0	0	0	0	0	0	0
no_CT_v2_noCT_day20_scaffold_67702_0006	BLAST:translation elongation factor Tu(db=KEGG evalue=1.3e-158 bit_score=564.7 identity=86.9)	no_CT_v2_noCT_day20_scaffold_67702_0006, no_CT_v2_noCT_day20_scaffold_97830_0004	translation elongation factor Tu, translation elongation factor Tu; K02358 elongation factor Tu	1	non-unique		0	0	0	0	0	0	0	0	0.000336774	0	0	0	0	0	0	0	0	0	0	0	0	0	0	0	0	0	0	0	0	0	0	0	0	0	0	0
day10_bin.2_round2_scaffold_14_0055	BLAST:translation elongation factor P; K02356 elongation factor P(db=KEGG evalue=2.7e-79 bit_score=300.4 identity=77.8)	day10_bin.2_round2_scaffold_14_0055, day10_bin.2_round2_scaffold_3782_0003, day5_day20_CT_v0_day5CT_round1_scaffold_70520_0002, day5_day20_CT_v10_day5CT_round1_scaffold_70520_0002, day5_day20_CT_v6_day20CT_round3_scaffold_260_0055, day5_day20_CT_v6_day20CT_round3_scaffold_33744_0002, day5_day20_CT_v6_day20CT_round3_scaffold_66244_0002	translation elongation factor P (EF-P), translation elongation factor P; K02356 elongation factor P	1	non-unique		0	0	0	0	0	0	0	0	0	0	0	0	0	0	0	0	0	0	0	0	0	0	0	0	0	0	0	0	0	0	0.00054332	0	0	0	0	0
day10_bin.2_round2_scaffold_346_0038	BLAST:translation elongation factor 1A (EF-1A/EF-Tu); K02358 elongation factor Tu(db=KEGG evalue=1.3e-122 bit_score=444.9 identity=79.3)	day10_bin.2_round2_scaffold_346_0038, day5_day20_CT_v0_day5CT_round1_scaffold_3323_0001, day5_day20_CT_v10_day5CT_round1_scaffold_3323_0001, day5_day20_CT_v6_day20CT_round3_scaffold_956_0002	translation elongation factor 1A (EF-1A/EF-Tu); K02358 elongation factor Tu, tuf; elongation factor Tu (EC:3.6.5.3); K02358 elongation factor Tu, tuf; elongation factor Tu; K02358 elongation factor Tu	3	non-unique		0	0	0	0	0	0	0	0.000486189	0	0	0	0	0.000239316	0.000362143	0	0	0	0	0	0	0	0	0	0	0	0	0	0	0	0	0	0.000420701	0	0	0	0
no_CT_v2_noCT_day20_scaffold_137507_0002	BLAST:translation elongation factor 1A (EF-1A/EF-Tu) (EC:3.6.5.3)(db=KEGG evalue=5.3e-186 bit_score=656.0 identity=79.5)	no_CT_v2_noCT_day20_scaffold_137507_0002, no_CT_v2_noCT_day20_scaffold_86790_0003	translation elongation factor 1A (EF-1A/EF-Tu) (EC:3.6.5.3), tuf1; elongation factor Tu; K02358 elongation factor Tu	2	non-unique		0.00143061	0.00308152	0.00134285	0	0	0	0.000562092	0	0.000534075	0.00504913	0.00546236	0.00543952	0	0	0	0.00653365	0.00305451	0.00885854	0.000531044	0.00112161	0.000468981	0.0021713	0.00289937	0.00289385	0	0.000616626	0.000569388	0.00184425	0.00526865	0	0.000255196	0	0	0	0	0
day5_day20_CT_v0_day5CT_round1_scaffold_5726_0006	RBH:transketolase(db=KEGG)	day5_day20_CT_v0_day5CT_round1_scaffold_5726_0006, day5_day20_CT_v10_day5CT_round1_scaffold_5726_0006	transketolase	2	non-unique		0.000446079	0.000960853	0.00083743	0.000764109	0.00169295	0	0	0	0.000333061	0	0	0.0016961	0	0	0	0	0	0	0.000331171	0.00104919	0	0	0.000904055	0.00180467	0.000388528	0	0	0.00115011	0	0	0	0	0	0	0	0
day5_day20_CT_v0_day5CT_round1_scaffold_129_0046	RBH:transcriptional regulator, LacI family(db=KEGG)	day5_day20_CT_v0_day5CT_round1_scaffold_129_0046, day5_day20_CT_v10_day5CT_round1_scaffold_129_0046	transcriptional regulator, LacI family	2	non-unique		0	0	0	0	0	0	0	0	0.000336774	0	0	0	0	0	0.000249666	0	0	0	0	0	0	0	0	0	0	0	0	0	0	0	0	0	0	0	0	0
day10_bin.2_round2_scaffold_54_0044	BLAST:transcription termination factor NusA; K02600 N utilization substance protein A(db=KEGG evalue=1.5e-152 bit_score=544.7 identity=81.0)	day10_bin.2_round2_scaffold_54_0044, day10_bin4_scaffold_45_0023, day20_CT_day20CT_bin91_scaffold_293_0081, day5_day20_CT_v6_day20CT_round3_scaffold_501_0024	transcription termination factor NusA; K02600 N utilization substance protein A, Transcription termination/antitermination protein NusA	1	non-unique		0	0	0	0	0	0	0	0	0	0	0	0	0	0	0.000225273	0	0	0	0	0	0	0	0	0	0	0	0	0	0	0	0	0	0	0	0	0
day20_CT_day20CT_bin17_scaffold_34_0010	BLAST:Transcription termination/antitermination protein NusA n=3 Tax=Sporomusaceae TaxID=1843490 RepID=A1HSB1_9FIRM(db=UNIREF evalue=1.9e-163 bit_score=583.6 identity=84.4)	day10_bin.2_round2_scaffold_1_0022, day10_bin4_scaffold_45_0023, day20_CT_day20CT_bin17_scaffold_34_0010, day20_CT_day20CT_bin47_scaffold_549_0021, day20_CT_day20CT_bin91_scaffold_293_0081, day5_day20_CT_v6_day20CT_round3_scaffold_1740_0007, day5_day20_CT_v6_day20CT_round3_scaffold_1745_0006	transcription termination factor NusA; K02600 N utilization substance protein A, Transcription termination/antitermination protein NusA	1	non-unique		0	0	0	0	0	0	0	0	0.00030387	0	0	0	0	0	0	0	0	0	0	0	0	0	0	0	0	0	0	0	0	0	0	0	0	0	0	0
day10_bin.2_round2_scaffold_1_0022	BLAST:transcription termination factor NusA; K02600 N utilization substance protein A(db=KEGG evalue=5.4e-150 bit_score=536.2 identity=78.7)	day10_bin.2_round2_scaffold_1_0022, day10_bin4_scaffold_45_0023, day20_CT_day20CT_bin17_scaffold_34_0010, day20_CT_day20CT_bin47_scaffold_549_0021, day20_CT_day20CT_bin91_scaffold_293_0081, day5_day20_CT_v6_day20CT_round3_scaffold_1740_0007, day5_day20_CT_v6_day20CT_round3_scaffold_1745_0006	transcription termination factor NusA; K02600 N utilization substance protein A, Transcription termination/antitermination protein NusA	2	non-unique		0	0	0	0	0	0	0	0.000396775	0	0	0	0	0.000585912	0	0.000450546	0	0	0	0	0	0	0	0	0	0	0	0	0	0	0	0.000580791	0	0.000513519	0	0	0
day10_bin.2_round2_scaffold_1436_0003	RBH:Transcription termination/antitermination protein NusA n=4 Tax=Pelosinus TaxID=365348 RepID=A0A075KC79_9FIRM(db=UNIREF)	day10_bin.2_round2_scaffold_1_0022, day10_bin.2_round2_scaffold_1436_0003, day10_bin.2_round2_scaffold_338_0001, day10_bin.2_round2_scaffold_54_0044, day10_bin4_scaffold_45_0023, day20_CT_day20CT_bin17_scaffold_34_0010, day20_CT_day20CT_bin47_scaffold_549_0021, day20_CT_day20CT_bin91_scaffold_293_0081, day5_day20_CT_v0_day5CT_round1_scaffold_1705_0003, day5_day20_CT_v0_day5CT_round1_scaffold_2947…	Transcription termination factor NusA, transcription termination factor NusA; K02600 N utilization substance protein A, Transcription termination/antitermination protein NusA	1	non-unique		0	0	0	0	0	0	0	0.000201279	0	0	0	0	0.000198151	0	0.000228557	0	0	0	0	0	0	0	0	0	0	0	0	0	0	0	0.000294629	0	0	0	0	0
no_CT_v2_noCT_day20_scaffold_63043_0002	RBH:TonB-dependent receptor, plug(db=KEGG)	no_CT_v2_noCT_day20_scaffold_63043_0002	TonB-dependent receptor, plug	2	non-unique		0.00050809	0.000273606	0.000476922	0.000435165	0	0.000658839	0	0	9.48403e-05	0.000597744	0	0.00193188	0	0	0	0.00077349	0.000542415	0.00104872	0	0	0	0	0	0	0	0.000218999	0	0	0	0	0	0	0	0	0	0
day5_day20_CT_v0_day5CT_round1_scaffold_16495_0002	RBH:TonB-dependent receptor(db=KEGG)	day5_day20_CT_v0_day5CT_round1_scaffold_16495_0002, day5_day20_CT_v10_day5CT_round1_scaffold_16495_0002, no_CT_v2_noCT_day20_scaffold_75311_0002	TonB-dependent receptor	1	non-unique		0	0.000254438	0	0	0	0	0	0	0	0	0	0	0	0	0	0	0	0	0	0	0	0	0	0	0	0	0	0	0	0	0	0	0	0	0	0
day5_day20_CT_v6_day20CT_round3_scaffold_43831_0001	BLAST:TPR domain-containing protein(db=KEGG evalue=1.3e-08 bit_score=66.2 identity=22.5)	day5_day20_CT_v6_day20CT_round3_scaffold_43831_0001, day5_day20_CT_v6_day20CT_round3_scaffold_45115_0001, day5_day20_CT_v6_day20CT_round3_scaffold_54784_0001, noCT_round2_bin.87_scaffold_19152_0002	TonB family protein; K03832 periplasmic protein TonB, TPR domain-containing protein, Uncharacterized protein, Unknown_Function	1	non-unique		0	0	0	0	0	0	0	0.000240553	0	0	0	0	0	0	0	0	0	0	0	0	0	0	0	0	0	0	0	0	0	0	0	0	0	0	0	0
no_CT_v2_noCT_day20_scaffold_97276_0001	BLAST:TonB family protein; K03832 periplasmic protein TonB(db=KEGG evalue=1.9e-21 bit_score=108.6 identity=36.2)	day5_day20_CT_v0_day5CT_round1_scaffold_60865_0003, day5_day20_CT_v10_day5CT_round1_scaffold_60865_0003, no_CT_v2_noCT_day20_scaffold_97276_0001	TonB family protein; K03832 periplasmic protein TonB	1	non-unique		0	0	0	0	0	0	0	0.000288865	0	0	0	0	0	0	0	0	0	0	0	0	0	0	0	0	0	0	0	0	0	0	0	0	0	0	0	0
day5_day20_CT_v0_day5CT_round1_scaffold_72916_0005	BLAST:tolR protein; K03559 biopolymer transport protein ExbD(db=KEGG evalue=1.2e-33 bit_score=148.3 identity=59.2)	day5_day20_CT_v0_day5CT_round1_scaffold_72916_0005, day5_day20_CT_v10_day5CT_round1_scaffold_72916_0005, day5_day20_CT_v6_day20CT_round3_scaffold_16550_0005	tolR protein; K03559 biopolymer transport protein ExbD	1	non-unique		0	0	0	0	0	0	0	0.000543613	0	0	0	0	0	0	0	0	0	0	0	0	0	0	0	0	0	0	0	0	0	0	0	0	0	0	0	0
day5_day20_CT_v0_day5CT_round1_scaffold_17765_0002	RBH:thsD; thermosome subunit delta(db=KEGG)	day5_day20_CT_v0_day5CT_round1_scaffold_17765_0002, day5_day20_CT_v10_day5CT_round1_scaffold_17765_0002, no_CT_v2_noCT_day20_scaffold_421425_0002	thsA; thermosome subunit alpha, thsD; thermosome subunit delta	5	non-unique		0.00154225	0.000553668	0.00386038	0.000880598	0	0	0.000403972	0	0.000191918	0.00241918	0	0.00195467	0	9.33291e-05	0.000142278	0	0	0	0.000763316	0.000806091	0	0	0.00104188	0	0.000447759	0	0.000409215	0	0	0	0	0.00010842	0	0	0	0
noCT_round7_bin.72_scaffold_27324_0004	BLAST:Thioredoxin n=1 Tax=Porphyromonadaceae bacterium CG2_30_38_12 TaxID=1805325 RepID=A0A1J5HXV6_9PORP(db=UNIREF evalue=4.3e-47 bit_score=195.7 identity=82.9)	day5_day20_CT_v0_day5CT_round1_scaffold_10718_0002, day5_day20_CT_v0_day5CT_round1_scaffold_14837_0004, day5_day20_CT_v0_day5CT_round1_scaffold_68996_0005, day5_day20_CT_v10_day5CT_round1_scaffold_10718_0002, day5_day20_CT_v10_day5CT_round1_scaffold_14837_0004, day5_day20_CT_v10_day5CT_round1_scaffold_68996_0005, day5_day20_CT_v6_day20CT_round3_scaffold_17224_0003, no_CT_v2_noCT_day20_scaffold_60…	Thioredoxin, thioredoxin; K03671 thioredoxin 1, thioredoxin; K03672 thioredoxin 2 [EC:1.8.1.8]	1	non-unique		0	0	0	0	0	0	0	0	0	0	0	0	0	0.00037536	0	0	0	0	0	0	0	0	0	0	0	0	0	0	0	0	0	0	0	0	0	0
day5_day20_CT_v0_day5CT_round1_scaffold_43007_0003	RBH:thioredoxin reductase; K00384 thioredoxin reductase (NADPH) [EC:1.8.1.9](db=KEGG)	day5_day20_CT_v0_day5CT_round1_scaffold_43007_0003, day5_day20_CT_v10_day5CT_round1_scaffold_43007_0003	thioredoxin reductase; K00384 thioredoxin reductase (NADPH) [EC:1.8.1.9]	1	non-unique		0	0	0	0	0	0	0	0	0	0	0	0	0.000204101	0	0	0	0	0	0	0	0	0	0	0	0	0	0	0	0	0	0	0	0	0	0	0
day5_day20_CT_v0_day5CT_round1_scaffold_14476_0001	BLAST:tfp pilus assembly protein, major pilin(db=KEGG evalue=9e-16 bit_score=88.6 identity=51.0)	day5_day20_CT_v0_day5CT_round1_scaffold_14476_0001, day5_day20_CT_v0_day5CT_round1_scaffold_34587_0001, day5_day20_CT_v10_day5CT_round1_scaffold_14476_0001, day5_day20_CT_v10_day5CT_round1_scaffold_34587_0001, day5_day20_CT_v6_day20CT_round3_scaffold_11342_0001, day5_day20_CT_v6_day20CT_round3_scaffold_4953_0007, no_CT_v2_noCT_day20_scaffold_64115_0003	tfp pilus assembly protein, major pilin	1	non-unique		0	0.00287803	0.00501668	0	0	0.00693024	0.00419979	0	0	0	0	0	0.000641187	0.000485135	0	0	0	0.0110314	0	0.00209508	0	0	0	0	0.0023275	0	0.00212715	0	0	0	0	0	0	0	0	0
day10_bin2_scaffold_1184_0003	BLAST:TetR family transcriptional regulator(db=KEGG evalue=4.9e-36 bit_score=156.8 identity=47.3)	day10_bin2_scaffold_1184_0003, day20_CT_day20CT_round2_holophaga_manual_scaffold_28373_0002	TetR family transcriptional regulator, TetR/AcrR family transcriptional regulator	1	non-unique		0	0	0	0	0	0	0	0.00036146	0	0	0	0	0	0.000269237	0	0	0	0	0	0	0	0	0	0	0	0	0	0	0	0	0	0	0	0	0	0
day5_day20_CT_v0_day5CT_round1_scaffold_21804_0005	RBH:tellurium resistance protein TerD; K05795 tellurium resistance protein TerD(db=KEGG)	day5_day20_CT_v0_day5CT_round1_scaffold_21804_0005, day5_day20_CT_v10_day5CT_round1_scaffold_21804_0005	tellurium resistance protein TerD; K05795 tellurium resistance protein TerD	1	non-unique		0	0.00158891	0	0	0	0	0	0	0	0	0	0	0	0	0	0	0	0	0	0	0	0	0	0	0	0	0	0	0	0	0	0	0	0	0	0
day5_day20_CT_v0_day5CT_round1_scaffold_64595_0003	BLAST:tartronate semialdehyde reductase; K00042 2-hydroxy-3-oxopropionate reductase [EC:1.1.1.60](db=KEGG evalue=8.5e-112 bit_score=409.1 identity=68.0)	day5_day20_CT_v0_day5CT_round1_scaffold_64595_0003, day5_day20_CT_v10_day5CT_round1_scaffold_64595_0003	tartronate semialdehyde reductase; K00042 2-hydroxy-3-oxopropionate reductase [EC:1.1.1.60]	1	non-unique		0	0.00102373	0	0	0	0	0	0	0	0	0	0	0	0	0	0	0	0	0	0	0	0	0	0	0	0	0	0	0	0	0	0	0	0	0	0
day5_day20_CT_v0_day5CT_round1_scaffold_5008_0003	RBH:tail sheath protein; K06907(db=KEGG)	day5_day20_CT_v0_day5CT_round1_scaffold_5008_0003, day5_day20_CT_v10_day5CT_round1_scaffold_5008_0003	tail sheath protein; K06907	1	non-unique		0	0	0	0.00120399	0	0	0	0	0	0	0	0	0	0	0	0	0	0	0	0	0	0	0	0	0	0	0	0	0	0	0	0	0	0	0	0
day10_bin.2_round2_scaffold_779_0010	RBH:surface antigen (D15); K07277 outer membrane protein(db=KEGG)	day10_bin.2_round2_scaffold_779_0010, day5_day20_CT_v6_day20CT_round3_scaffold_5981_0008	surface antigen (D15); K07277 outer membrane protein	1	non-unique		0	0	0	0	0	0	0	0	0	0	0	0	0	0	0	0	0	0	0	0	0	0	0	0	0	0	0	0	0	0	0	0.000103356	0	0	0	0
day5_day20_CT_v0_day5CT_round1_scaffold_1251_0007	RBH:surface antigen (D15)(db=KEGG)	day5_day20_CT_v0_day5CT_round1_scaffold_1251_0007, day5_day20_CT_v10_day5CT_round1_scaffold_1251_0007, noCT_round6_bin.96_scaffold_3510_0009	surface antigen (D15), Uncharacterized protein	1	non-unique		0	0	0	0	0	0	0	0	0	0	0	0	8.71356e-05	0	0	0	0	0	0	0	0	0	0	0	0	0	0	0	0	0	0	0	0	0	0	0
day5_day20_CT_v6_day20CT_round3_scaffold_15195_0002	RBH:sulfatase(db=KEGG)	day5_day20_CT_v6_day20CT_round3_scaffold_15195_0002, no_CT_v2_noCT_day20_scaffold_60345_0002	sulfatase	1	non-unique		0	0	0	0	0	0	0	0	0	0	0	0	0	8.36168e-05	0	0	0	0	0	0	0	0	0	0	0	0	0	0	0	0	0	0	0	0	0	0
day10_bin.2_round2_scaffold_116_0017	RBH:sugar phosphate isomerase/epimerase(db=KEGG)	day10_bin.2_round2_scaffold_116_0017, day10_bin.2_round2_scaffold_20024_0002, day5_day20_CT_v0_day5CT_round1_scaffold_43099_0002, day5_day20_CT_v0_day5CT_round1_scaffold_952_0008, day5_day20_CT_v10_day5CT_round1_scaffold_43099_0002, day5_day20_CT_v10_day5CT_round1_scaffold_952_0008, day5_day20_CT_v6_day20CT_round3_scaffold_247_0026, day5_day20_CT_v6_day20CT_round3_scaffold_649_0016	sugar phosphate isomerase/epimerase, xylose isomerase domain-containing protein TIM barrel	2	non-unique		0	0	0	0	0	0	0	0	0.000347852	0	0	0	0	0	0	0	0	0	0	0	0	0	0	0	0	0	0	0	0	0	0.000332426	0	0	0	0	0
day10_bin.2_round2_scaffold_20024_0003	BLAST:sugar phosphate isomerase/epimerase(db=KEGG evalue=4.9e-29 bit_score=132.5 identity=67.0)	day10_bin.2_round2_scaffold_20024_0003, day5_day20_CT_v0_day5CT_round1_scaffold_43099_0002, day5_day20_CT_v10_day5CT_round1_scaffold_43099_0002, day5_day20_CT_v6_day20CT_round3_scaffold_247_0026	sugar phosphate isomerase/epimerase	1	non-unique		0	0	0	0	0	0	0.00234304	0	0	0	0	0	0	0	0	0	0	0	0	0	0	0	0	0	0	0	0	0	0	0	0.00106376	0	0	0	0	0
day5_day20_CT_v0_day5CT_round1_scaffold_74014_0003	BLAST:sufB; transport protein associated with Fe-S cluster assembly(db=KEGG evalue=1.6e-141 bit_score=507.7 identity=90.4)	day5_day20_CT_v0_day5CT_round1_scaffold_74014_0003, day5_day20_CT_v10_day5CT_round1_scaffold_74014_0003	sufB; transport protein associated with Fe-S cluster assembly	1	non-unique		0	0	0	0	0	0	0	0	0	0	0	0	0	0.00018906	0	0	0	0	0	0	0	0	0	0	0	0	0	0	0	0	0	0	0	0	0	0
day10_bin4_scaffold_504_0006	BLAST:Stage V sporulation protein S; K06416 stage V sporulation protein S(db=KEGG evalue=1.7e-36 bit_score=157.1 identity=91.9)	day10_bin4_scaffold_504_0006, day5_day20_CT_v6_day20CT_round3_scaffold_1051_0013	Stage V sporulation protein S; K06416 stage V sporulation protein S	2	non-unique		0	0	0	0	0	0	0	0	0	0	0	0	0	0	0.000901092	0	0	0	0	0	0	0	0	0	0	0	0	0	0	0	0.00116158	0	0.00205408	0	0	0
day10_bin.2_round2_scaffold_17_0016	BLAST:Stage V sporulation protein S; K06416 stage V sporulation protein S(db=KEGG evalue=2e-37 bit_score=160.2 identity=96.5)	day10_bin.2_round2_scaffold_17_0016, day10_bin.2_round2_scaffold_1967_0005, day10_bin.2_round2_scaffold_2_0151, day10_bin4_scaffold_504_0006, day20_CT_day20CT_bin47_scaffold_595_0016, day5_day20_CT_v0_day5CT_round1_scaffold_192006_0004, day5_day20_CT_v0_day5CT_round1_scaffold_21843_0004, day5_day20_CT_v0_day5CT_round1_scaffold_393_0035, day5_day20_CT_v10_day5CT_round1_scaffold_192006_0004, day5_d…	Stage V sporulation protein S, Stage V sporulation protein S; K06416 stage V sporulation protein S	1	non-unique		0	0	0	0	0	0	0	0	0	0	0	0	0	0	0.000901092	0	0	0	0	0	0	0	0	0	0	0	0	0	0	0	0	0	0	0	0	0
day10_bin.2_round2_scaffold_153_0007	BLAST:Stage V sporulation protein S; K06416 stage V sporulation protein S(db=KEGG evalue=3.4e-37 bit_score=159.5 identity=95.3)	day10_bin.2_round2_scaffold_153_0007, day10_bin.2_round2_scaffold_17_0016, day10_bin.2_round2_scaffold_1967_0005, day10_bin.2_round2_scaffold_2_0151, day10_bin4_scaffold_504_0006, day20_CT_day20CT_bin17_scaffold_31_0108, day20_CT_day20CT_bin47_scaffold_595_0016, day5_day20_CT_v0_day5CT_round1_scaffold_192006_0004, day5_day20_CT_v0_day5CT_round1_scaffold_21843_0004, day5_day20_CT_v0_day5CT_round1_…	Stage V sporulation protein S, Stage V sporulation protein S; K06416 stage V sporulation protein S	3	non-unique		0	0	0	0	0	0	0.00511698	0.0015871	0.00243096	0	0	0	0.00390608	0.000591084	0.000901092	0	0	0	0	0	0	0	0	0	0	0	0	0	0	0	0.00348474	0.00137332	0.00205408	0	0	0
day10_bin.2_round2_scaffold_120_0010	RBH:stage IV sporulation protein A; K06398 stage IV sporulation protein A(db=KEGG)	day10_bin.2_round2_scaffold_120_0010, day10_bin.2_round2_scaffold_16_0106, day10_bin.2_round2_scaffold_306_0013, day10_bin.2_round2_scaffold_529_0004, day10_bin4_scaffold_62_0079, day20_CT_day20CT_bin47_scaffold_5571_0010, day20_CT_day20CT_bin91_scaffold_206_0077, day5_day20_CT_v0_day5CT_round1_scaffold_1322_0010, day5_day20_CT_v0_day5CT_round1_scaffold_1994_0001, day5_day20_CT_v0_day5CT_round1_s…	Stage IV sporulation protein A, stage IV sporulation protein A; K06398 stage IV sporulation protein A	14	non-unique		0	0	0	0	0	0	0	0	0	0	0	0	0.00193006	0.000312927	0.00302131	0	0	0	0	0	0	0	0	0	0	0	0	0	0	0	0.00102492	0.000363527	0.00144994	0	0	0
day10_bin.2_round2_scaffold_120_0018	BLAST:stage II sporulation protein P; K06385 stage II sporulation protein P(db=KEGG evalue=5.6e-79 bit_score=300.4 identity=43.8)	day10_bin.2_round2_scaffold_120_0018, day10_bin.2_round2_scaffold_16_0100, day10_bin4_scaffold_62_0071, day20_CT_day20CT_bin47_scaffold_147_0102, day20_CT_day20CT_bin91_scaffold_206_0068, day5_day20_CT_v6_day20CT_round3_scaffold_119_0016, day5_day20_CT_v6_day20CT_round3_scaffold_35220_0001	Stage II sporulation protein P, stage II sporulation protein P; K06385 stage II sporulation protein P	5	non-unique		0	0	0	0	0	0	0	0	0	0	0	0	0.000869128	0	0.000601496	0	0	0	0	0	0	0	0	0	0	0	0	0	0	0	0	0	0	0	0	0
day10_bin.2_round2_scaffold_17_0053	BLAST:spoVS; stage V sporulation protein S; K06416 stage V sporulation protein S(db=KEGG evalue=4.6e-34 bit_score=149.1 identity=87.2)	day10_bin.2_round2_scaffold_17_0053, day10_bin.2_round2_scaffold_2_0118, day10_bin.2_round2_scaffold_586_0008, day10_bin4_scaffold_151_0057, day20_CT_day20CT_bin47_scaffold_189_0118, day20_CT_day20CT_bin91_scaffold_282_0018, day5_day20_CT_v6_day20CT_round3_scaffold_19_0114, day5_day20_CT_v6_day20CT_round3_scaffold_46_0048	spoVS; stage V sporulation protein S; K06416 stage V sporulation protein S, spoVS1; stage V sporulation protein S, Stage V sporulation protein S	5	non-unique		0	0	0	0	0	0	0	0.0015871	0.00121548	0	0	0	0.00468729	0.00118217	0.00270328	0	0	0	0	0	0	0	0	0	0	0	0	0	0	0	0.00348474	0.00137332	0.00205408	0	0	0
day10_bin.2_round2_scaffold_4413_0003	BLAST:sporulation transcriptional activator Spo0A; K07699 two-component system, response regulator, stage 0 sporulation protein A(db=KEGG evalue=4.4e-72 bit_score=276.6 identity=70.1)	day10_bin.2_round2_scaffold_4413_0003, day10_bin.2_round2_scaffold_5_0179, day10_bin.2_round2_scaffold_99_0024, day10_bin4_scaffold_34_0036, day20_CT_day20CT_bin47_scaffold_77_0180, day20_CT_day20CT_bin91_scaffold_72_0065, day5_day20_CT_v0_day5CT_round1_scaffold_11096_0005, day5_day20_CT_v0_day5CT_round1_scaffold_26668_0002, day5_day20_CT_v0_day5CT_round1_scaffold_27246_0006, day5_day20_CT_v10_da…	sporulation transcription factor Spo0A; K07699 two-component system, response regulator, stage 0 sporulation protein A, sporulation transcriptional activator Spo0A; K07699 two-component system, response regulator, stage 0 sporulation protein A, Stage 0 sporulation protein A homolog	1	non-unique		0	0	0	0	0	0	0	0	0	0	0	0	0	0	0.000397944	0	0	0	0	0	0	0	0	0	0	0	0	0	0	0	0	0	0	0	0	0
day10_bin.2_round2_scaffold_14_0029	RBH:Stage 0 sporulation protein A homolog n=1 Tax=Acetonema longum DSM 6540 TaxID=1009370 RepID=F7NJZ4_9FIRM(db=UNIREF)	day10_bin.2_round2_scaffold_14_0029, day10_bin.2_round2_scaffold_5_0179, day10_bin.2_round2_scaffold_61_0026, day10_bin.2_round2_scaffold_99_0024, day10_bin4_scaffold_34_0036, day20_CT_day20CT_bin47_scaffold_77_0180, day20_CT_day20CT_bin91_scaffold_72_0065, day5_day20_CT_v0_day5CT_round1_scaffold_11096_0005, day5_day20_CT_v0_day5CT_round1_scaffold_26668_0002, day5_day20_CT_v10_day5CT_round1_scaff…	sporulation transcription factor Spo0A; K07699 two-component system, response regulator, stage 0 sporulation protein A, Sporulation transcriptional activator Spo0A, sporulation transcriptional activator Spo0A; K07699 two-component system, response regulator, stage 0 sporulation protein A, Stage 0 sporulation protein A homolog	6	non-unique		0	0	0	0	0	0	0	0	0	0	0	0	0.00184403	0	0.00091157	0	0	0	0	0	0	0	0	0	0	0	0	0	0	0	0.000391696	0	0	0	0	0
day10_bin.2_round2_scaffold_1112_0016	BLAST:stage II sporulation protein P; K06385 stage II sporulation protein P(db=KEGG evalue=3.3e-81 bit_score=307.8 identity=44.2)	day10_bin.2_round2_scaffold_1112_0016, day10_bin.2_round2_scaffold_237_0016, day10_bin.2_round2_scaffold_529_0010, day5_day20_CT_v0_day5CT_round1_scaffold_1322_0015, day5_day20_CT_v10_day5CT_round1_scaffold_1322_0015, day5_day20_CT_v6_day20CT_round3_scaffold_3_0153, day5_day20_CT_v6_day20CT_round3_scaffold_31813_0001, day5_day20_CT_v6_day20CT_round3_scaffold_5191_0008	spoIIP; stage II sporulation protein P, Stage II sporulation protein P, stage II sporulation protein P; K06385 stage II sporulation protein P	1	non-unique		0	0	0	0	0	0	0	0	0	0	0	0	0.000183196	0	0	0	0	0	0	0	0	0	0	0	0	0	0	0	0	0	0.000544785	0	0	0	0	0
day5_day20_CT_v0_day5CT_round1_scaffold_13097_0005	BLAST:sodB; superoxide dismutase; K04564 superoxide dismutase, Fe-Mn family [EC:1.15.1.1](db=KEGG evalue=1.7e-97 bit_score=360.9 identity=86.1)	day5_day20_CT_v0_day5CT_round1_scaffold_13097_0005, day5_day20_CT_v0_day5CT_round1_scaffold_32800_0003, day5_day20_CT_v10_day5CT_round1_scaffold_13097_0005, day5_day20_CT_v10_day5CT_round1_scaffold_32800_0003, no_CT_v2_noCT_day20_scaffold_55086_0001	sodB; superoxide dismutase; K04564 superoxide dismutase, Fe-Mn family [EC:1.15.1.1]	1	non-unique		0.00145262	0.00156447	0	0	0	0	0.00114148	0.000354045	0.000542292	0	0.00554639	0	0	0	0	0	0	0	0	0.00113886	0	0.0044094	0.00294398	0	0	0	0	0	0	0.00408467	0.000518244	0.000306357	0	0	0	0
day5_day20_CT_v0_day5CT_round1_scaffold_311_0016	BLAST:Smr protein/MutS2(db=KEGG evalue=7.9e-19 bit_score=99.0 identity=48.8)	day5_day20_CT_v0_day5CT_round1_scaffold_311_0016, day5_day20_CT_v10_day5CT_round1_scaffold_311_0016, day5_day20_CT_v6_day20CT_round3_scaffold_2322_0011, no_CT_v2_noCT_day5_scaffold_456_0022	Smr protein/MutS2	1	non-unique		0	0	0	0	0	0	0	0	0	0	0	0	0	0	0	0	0	0	0	0	0	0	0.0045926	0	0	0	0	0	0	0	0	0	0	0	0	0
day5_day20_CT_v0_day5CT_round1_scaffold_18431_0004	BLAST:small heat shock protein(db=KEGG evalue=2.5e-08 bit_score=63.5 identity=33.3)	day5_day20_CT_v0_day5CT_round1_scaffold_18431_0004, day5_day20_CT_v0_day5CT_round1_scaffold_46684_0003, day5_day20_CT_v10_day5CT_round1_scaffold_18431_0004, day5_day20_CT_v10_day5CT_round1_scaffold_46684_0003, no_CT_v2_noCT_day20_scaffold_68990_0003	small heat shock protein	1	non-unique		0	0.00354734	0	0	0	0	0	0	0.00122961	0	0	0	0	0	0	0	0	0	0	0	0	0	0	0	0	0	0	0	0	0	0	0	0	0	0	0
no_CT_v2_noCT_day20_scaffold_73940_0003	BLAST:small acid-soluble spore protein, alpha/beta type(db=KEGG evalue=5.9e-18 bit_score=95.1 identity=72.6)	no_CT_v2_noCT_day20_scaffold_73940_0003	small acid-soluble spore protein, alpha/beta type	3	non-unique		0	0	0	0	0	0	0	0	0	0.0102536	0.0166392	0.0331393	0	0	0	0.0132683	0.00930451	0	0	0	0	0	0	0	0	0	0	0.0112357	0	0	0	0	0	0	0.0207684	0
day10_bin.2_round2_scaffold_45_0016	BLAST:small acid-soluble spore protein alpha/beta type(db=KEGG evalue=2.3e-11 bit_score=73.6 identity=46.3)	day10_bin.2_round2_scaffold_45_0016, day10_bin.2_round2_scaffold_521_0012, day5_day20_CT_v6_day20CT_round3_scaffold_15019_0002, day5_day20_CT_v6_day20CT_round3_scaffold_2195_0018	small acid-soluble spore protein alpha/beta type	2	non-unique		0	0	0	0	0	0	0	0	0	0	0	0	0.00167817	0.000634869	0.00193568	0	0	0	0	0	0	0	0	0	0	0	0	0	0	0	0.00124762	0.00147505	0	0	0	0
day10_bin13_scaffold_591_0046	BLAST:single-strand binding protein; K03111 single-strand DNA-binding protein(db=KEGG evalue=1.4e-75 bit_score=287.7 identity=95.9)	day10_bin13_scaffold_591_0046, day10_round3_3000_scaffold_16_0021, day20_CT_day20CT_kosakonia_manual_scaffold_818_0008, day20_CT_day20CT_kosakonia_manual_scaffold_82_0050, day5_day20_CT_v0_day5CT_round1_scaffold_18_0056, day5_day20_CT_v0_day5CT_round1_scaffold_324_0008, day5_day20_CT_v10_day5CT_round1_scaffold_18_0056, day5_day20_CT_v10_day5CT_round1_scaffold_324_0008, noCT_round7_bin.45_scaffold…	single-strand binding protein; K03111 single-strand DNA-binding protein, single-strand DNA-binding protein; K03111 single-strand DNA-binding protein, Single-stranded DNA-binding protein, Single-stranded DNA-binding protein 1	2	non-unique		0	0	0	0	0	0	0.00151421	0.000469652	0.00143873	0	0	0	0.000462352	0	0	0	0	0	0.00286114	0.00151073	0	0	0	0	0	0	0.00153386	0	0	0	0.000687467	0	0	0	0	0
day10_bin.2_round2_scaffold_1004_0016	BLAST:single-strand binding protein(db=KEGG evalue=3.7e-38 bit_score=163.3 identity=59.5)	day10_bin.2_round2_scaffold_1004_0016, day10_bin4_scaffold_158_0049, day20_CT_day20CT_bin91_scaffold_1379_0012, day5_day20_CT_v6_day20CT_round3_scaffold_10_0058, day5_day20_CT_v6_day20CT_round3_scaffold_190965_0004, day5_day20_CT_v6_day20CT_round3_scaffold_23371_0005, day5_day20_CT_v6_day20CT_round3_scaffold_24334_0002, day5_day20_CT_v6_day20CT_round3_scaffold_3636_0017	single-strand binding protein, single-strand binding protein; K03111 single-strand DNA-binding protein, Single-stranded DNA-binding protein	1	non-unique		0	0	0	0	0	0	0	0	0	0	0	0	0	0	0.000585038	0	0	0	0	0	0	0	0	0	0	0	0	0	0	0	0	0	0	0	0	0
day10_bin.2_round2_scaffold_3051_0001	BLAST:short-chain dehydrogenase/reductase SDR; K00046 gluconate 5-dehydrogenase [EC:1.1.1.69](db=KEGG evalue=5.2e-65 bit_score=253.4 identity=51.9)	day10_bin.2_round2_scaffold_3051_0001, day5_day20_CT_v6_day20CT_round3_scaffold_8518_0001	short-chain dehydrogenase/reductase SDR; K00046 gluconate 5-dehydrogenase [EC:1.1.1.69]	1	non-unique		0	0	0	0	0	0	0	0	0	0	0	0	0.000263433	0.000199319	0	0	0	0	0	0	0	0	0	0	0	0	0	0	0	0	0	0	0	0	0	0
day10_bin.2_round2_scaffold_669_0007	RBH:short-chain dehydrogenase/reductase SDR; K00046 gluconate 5-dehydrogenase [EC:1.1.1.69](db=KEGG)	day10_bin.2_round2_scaffold_669_0007, day5_day20_CT_v0_day5CT_round1_scaffold_18425_0005, day5_day20_CT_v10_day5CT_round1_scaffold_18425_0005, day5_day20_CT_v6_day20CT_round3_scaffold_25218_0003	short-chain dehydrogenase/reductase SDR; K00046 gluconate 5-dehydrogenase [EC:1.1.1.69]	2	non-unique		0	0	0	0	0	0	0	0	0	0	0	0	0	0	0	0	0	0	0	0	0	0	0	0	0	0	0	0	0	0	0.000774388	0	0	0	0	0
day10_bin2_scaffold_1873_0001	RBH:serine hydroxymethyltransferase n=1 Tax=Holophaga foetida TaxID=35839 RepID=UPI00047EC606(db=UNIREF)	day10_bin2_scaffold_1873_0001, day20_CT_day20CT_round2_holophaga_manual_scaffold_3313_0007, no_CT_v2_noCT_day20_scaffold_236728_0004, no_CT_v2_noCT_day20_scaffold_59549_0003, no_CT_v2_noCT_day20_scaffold_94325_0005, noCT_round6_bin.104_scaffold_202_0008, noCT_round6_bin.64_scaffold_25896_0004	serine hydroxymethyltransferase, serine hydroxymethyltransferase (EC:2.1.2.1); K00600 glycine hydroxymethyltransferase [EC:2.1.2.1]	4	non-unique		0	0	0	0	0	0	0	0.000692698	0	0	0	0	0	0.000515963	0	0	0	0	0	0	0	0	0	0	0	0	0	0	0	0	0	0.000599394	0	0	0	0
day10_bin2_scaffold_1838_0007	RBH:sensor histidine kinase n=1 Tax=Geothrix fermentans TaxID=44676 RepID=UPI000415B8CA(db=UNIREF)	day10_bin2_scaffold_1838_0007, day20_CT_day20CT_round2_holophaga_manual_scaffold_10433_0002	sensor histidine kinase	1	non-unique		0	0	0	0	0	0	0	0	0	0	0	0	0	0.00014445	0	0	0	0	0	0	0	0	0	0	0	0	0	0	0	0	0	0	0	0	0	0
day5_day20_CT_v0_day5CT_round1_scaffold_32212_0002	BLAST:secretion protein HlyD family protein; K01993 HlyD family secretion protein(db=KEGG evalue=5.3e-146 bit_score=523.1 identity=67.2)	day5_day20_CT_v0_day5CT_round1_scaffold_32212_0002, day5_day20_CT_v10_day5CT_round1_scaffold_32212_0002	secretion protein HlyD family protein; K01993 HlyD family secretion protein	1	non-unique		0	0	0	0	0	0	0	0	0	0	0	0	0	0	0	0	0	0	0.000536463	0	0	0	0	0	0	0	0	0	0	0	0	0	0	0	0	0
day5_day20_CT_v0_day5CT_round1_scaffold_597_0020	BLAST:Secreted protein n=1 Tax=Beggiatoa sp. PS RepID=A7BZH0_9GAMM(db=UNIREF evalue=2.8e-17 bit_score=94.7 identity=41.4)	day5_day20_CT_v0_day5CT_round1_scaffold_597_0020, day5_day20_CT_v10_day5CT_round1_scaffold_597_0020, day5_day20_CT_v6_day20CT_round3_scaffold_3236_0005, no_CT_v2_noCT_day5_scaffold_989_0017	Secreted protein, Uncharacterized protein	1	non-unique		0	0	0	0.00364819	0	0	0	0	0	0	0	0	0	0	0	0.00648452	0	0	0	0	0	0	0	0	0	0	0	0	0	0	0	0	0	0	0	0
day10_bin4_scaffold_1156_0002	BLAST:S-layer protein(db=KEGG evalue=3.1e-46 bit_score=191.8 identity=32.2)	day10_bin4_scaffold_1156_0002, day5_day20_CT_v6_day20CT_round3_scaffold_37859_0002	S-layer protein	5	non-unique		0	0	0	0	0	0	0	0	0.00169777	0	0	0	0	0	0.000179805	0	0	0	0	0	0	0	0	0	0	0	0	0	0	0	0	0	0	0	0	0
day5_day20_CT_v0_day5CT_round1_scaffold_102658_0001	BLAST:S-layer homology domain.(db=KEGG evalue=2.5e-44 bit_score=185.3 identity=32.0)	day5_day20_CT_v0_day5CT_round1_scaffold_102658_0001, day5_day20_CT_v0_day5CT_round1_scaffold_36643_0002, day5_day20_CT_v0_day5CT_round1_scaffold_66214_0001, day5_day20_CT_v10_day5CT_round1_scaffold_102658_0001, day5_day20_CT_v10_day5CT_round1_scaffold_36643_0002, day5_day20_CT_v10_day5CT_round1_scaffold_66214_0001	S-layer homology domain., S-layer protein	1	non-unique		0	0	0	0	0	0	0	0	0	0	0	0	0	0	0	0	0	0	0	0	0	0	0	0	0	0	0	0	0	0	0.000268057	0.00015846	0	0	0	0
day5_day20_CT_v0_day5CT_round1_scaffold_25267_0001	BLAST:S-layer homology domain.(db=KEGG evalue=2.8e-29 bit_score=135.6 identity=25.9)	day5_day20_CT_v0_day5CT_round1_scaffold_25267_0001, day5_day20_CT_v10_day5CT_round1_scaffold_25267_0001	S-layer homology domain.	1	non-unique		0	0	0	0	0	0	0	0	0	0	0	0	0	0	0.000172676	0	0	0	0	0	0	0	0	0	0	0	0	0	0	0	0	0	0	0	0	0
day5_day20_CT_v6_day20CT_round3_scaffold_39898_0004	BLAST:S-layer homology domain.(db=KEGG evalue=2.7e-42 bit_score=178.7 identity=29.9)	day5_day20_CT_v6_day20CT_round3_scaffold_39898_0004	S-layer homology domain.	2	non-unique		0	0	0	0	0	0	0.000520067	0.000322611	0.000494144	0	0	0	0.000317597	0.000240301	0.000549498	0	0	0	0	0	0	0	0	0	0	0	0	0	0	0	0.000472232	0.000139578	0.000417534	0	0	0
day10_bin.2_round2_scaffold_212_0002	BLAST:S-layer homology domain.(db=KEGG evalue=1.5e-42 bit_score=179.5 identity=33.6)	day10_bin.2_round2_scaffold_212_0002	S-layer homology domain.	13	non-unique		0	0	0	0	0	0	0.00111017	0.000172167	0.000263708	0	0	0	0.0035593	0.000512961	0.00136849	0	0	0	0	0	0	0	0	0	0	0	0	0	0	0	0.000756042	0.000148976	0	0	0	0
day10_round3_3000_scaffold_278_0002	BLAST:S-layer homology domain.(db=KEGG evalue=2.7e-42 bit_score=178.7 identity=29.9)	day10_round3_3000_scaffold_278_0002, day5_day20_CT_v6_day20CT_round3_scaffold_39898_0004	S-layer homology domain.	18	non-unique		0	0	0	0	0	0	0.0031204	0.00145175	0.00321194	0	0	0	0.00285837	0.000841052	0.00329699	0	0	0	0	0	0	0	0	0	0	0	0	0	0	0	0.00212504	0.000558314	0.00793315	0	0	0
day5_day20_CT_v0_day5CT_round1_scaffold_12559_0001	RBH:S-layer domain-containing protein n=1 Tax=Pelosinus fermentans JBW45 RepID=I9NNW8_9FIRM(db=UNIREF)	day5_day20_CT_v0_day5CT_round1_scaffold_12559_0001, day5_day20_CT_v10_day5CT_round1_scaffold_12559_0001, day5_day20_CT_v6_day20CT_round3_scaffold_11810_0004, day5_day20_CT_v6_day20CT_round3_scaffold_45012_0002	S-layer domain-containing protein, S-layer homology domain.	1	non-unique		0	0	0	0	0	0	0	0	0	0	0	0	0	0	0	0	0	0	0	0	0	0	0	0	0.00116375	0	0.00106357	0	0	0	0	0.000140895	0	0	0	0
day10_bin.2_round2_scaffold_109_0009	BLAST:S-layer homology domain.(db=KEGG evalue=5.2e-51 bit_score=207.6 identity=33.8)	day10_bin.2_round2_scaffold_109_0009, day10_bin.2_round2_scaffold_33_0005, day10_round3_3000_scaffold_278_0002, day20_CT_day20CT_bin47_scaffold_3418_0005, day20_CT_day20CT_bin48_scaffold_726_0008, day5_day20_CT_v6_day20CT_round3_scaffold_39898_0004, day5_day20_CT_v6_day20CT_round3_scaffold_40405_0003	S-layer domain-containing protein, S-layer homology domain-containing protein, S-layer homology domain., Uncharacterized protein	7	non-unique		0	0	0	0	0	0	0	0	0	0	0	0	0.000816896	0	0.00018845	0	0	0	0	0	0	0	0	0	0	0	0	0	0	0	0.000728781	0	0	0	0	0
day10_bin.2_round2_scaffold_810_0001	BLAST:S-layer homology domain.(db=KEGG evalue=2.5e-47 bit_score=195.3 identity=33.5)	day10_bin.2_round2_scaffold_810_0001, day10_bin4_scaffold_1156_0005, day20_CT_day20CT_bin91_scaffold_10118_0003	S-layer domain-containing protein, S-layer homology domain-containing protein, S-layer homology domain.	20	non-unique		0	0	0	0	0	0	0.00520337	0.000717287	0.000549334	0	0	0	0.00494297	0.00160284	0.00468334	0	0	0	0	0	0	0	0	0	0	0	0	0	0	0	0.00577472	0.00108617	0.00510585	0.00550672	0	0
day10_bin.2_round2_scaffold_1067_0001	BLAST:S-layer domain-containing protein(db=KEGG evalue=1.7e-31 bit_score=142.1 identity=36.3)	day10_bin.2_round2_scaffold_1067_0001	S-layer domain-containing protein	12	non-unique		0	0	0	0	0	0	0.0058576	0.00207636	0.00516808	0	0	0	0.00613225	0.00270654	0.0123782	0	0	0	0	0	0	0	0	0	0	0	0	0	0	0	0.00379916	0.00157209	0.0060464	0	0	0
day5_day20_CT_v0_day5CT_round1_scaffold_7752_0010	BLAST:S-adenosylmethionine:tRNAribosyltransferase-isomerase; K07568 S-adenosylmethionine:tRNA ribosyltransferase-isomerase [EC:5.-.-.-](db=KEGG evalue=1.2e-96 bit_score=359.0 identity=52.2)	day5_day20_CT_v0_day5CT_round1_scaffold_7752_0010, day5_day20_CT_v10_day5CT_round1_scaffold_7752_0010	S-adenosylmethionine:tRNAribosyltransferase-isomerase; K07568 S-adenosylmethionine:tRNA ribosyltransferase-isomerase [EC:5.-.-.-]	1	non-unique		0	0	0	0	0	0	0	0	0	0	0	0	0.000198151	0	0	0	0	0	0	0	0	0	0	0	0	0	0	0	0	0	0	0	0	0	0	0
day10_bin.13_round2_scaffold_12563_0002	RBH:Rubrerythrin n=1 Tax=Deltaproteobacteria bacterium CG03_land_8_20_14_0_80_45_14 TaxID=1973969 RepID=A0A2M7CF67_9DELT(db=UNIREF)	day10_bin.13_round2_scaffold_12563_0002, day10_round4_3000_scaffold_17_0002, day5_day20_CT_v0_day5CT_round1_scaffold_121497_0002, day5_day20_CT_v0_day5CT_round1_scaffold_1408_0016, day5_day20_CT_v0_day5CT_round1_scaffold_2778_0008, day5_day20_CT_v0_day5CT_round1_scaffold_2820_0012, day5_day20_CT_v0_day5CT_round1_scaffold_29442_0004, day5_day20_CT_v0_day5CT_round1_scaffold_31793_0005, day5_day20_C…	Rubrerythrin, Rubrerythrin-2	2	non-unique		0.00170639	0.00183778	0	0	0	0	0	0	0.000637029	0	0	0	0	0	0	0	0	0	0	0	0	0	0	0	0.00297247	0	0.0013583	0	0	0	0	0.000359877	0	0	0	0
day10_bin.2_round2_scaffold_485_0007	BLAST:rubrerythrin(db=KEGG evalue=1.8e-23 bit_score=114.8 identity=40.1)	day10_bin.2_round2_scaffold_485_0007, day5_day20_CT_v0_day5CT_round1_scaffold_111_0040, day5_day20_CT_v10_day5CT_round1_scaffold_111_0040, day5_day20_CT_v6_day20CT_round3_scaffold_1444_0010	rubrerythrin	1	non-unique		0	0	0	0	0	0	0	0	0	0	0	0	0	0.000311663	0	0	0	0	0	0	0	0	0	0	0	0	0	0	0	0	0	0	0	0	0	0
day5_day20_CT_v0_day5CT_round1_scaffold_10523_0002	BLAST:rubrerythrin(db=KEGG evalue=3.8e-65 bit_score=253.4 identity=64.2)	day10_bin.2_round2_scaffold_223_0014, day20_CT_day20CT_round2_holophaga_manual_scaffold_2015_0013, day5_day20_CT_v0_day5CT_round1_scaffold_10523_0002, day5_day20_CT_v0_day5CT_round1_scaffold_193593_0001, day5_day20_CT_v0_day5CT_round1_scaffold_272566_0002, day5_day20_CT_v0_day5CT_round1_scaffold_36662_0003, day5_day20_CT_v0_day5CT_round1_scaffold_43494_0003, day5_day20_CT_v0_day5CT_round1_scaffol…	rubrerythrin	1	non-unique		0.00148304	0	0	0	0	0	0	0	0	0	0	0	0	0	0	0	0	0	0	0	0	0	0	0	0	0	0	0	0	0	0	0	0	0	0	0
day10_bin.2_round2_scaffold_5479_0001	BLAST:rubrerythrin(db=KEGG evalue=1.8e-48 bit_score=197.2 identity=90.6)	day10_bin.2_round2_scaffold_5479_0001, day10_bin.2_round2_scaffold_725_0010, day5_day20_CT_v0_day5CT_round1_scaffold_610_0016, day5_day20_CT_v10_day5CT_round1_scaffold_610_0016, day5_day20_CT_v6_day20CT_round3_scaffold_1073_0016, day5_day20_CT_v6_day20CT_round3_scaffold_26967_0002, day5_day20_CT_v6_day20CT_round3_scaffold_76_0160	rubrerythrin	2	non-unique		0	0	0	0	0	0	0	0.000645223	0	0	0	0	0.000635194	0.000961203	0	0	0	0	0	0	0	0	0	0	0	0	0	0	0	0	0	0.000558314	0	0	0	0
day5_day20_CT_v6_day20CT_round3_scaffold_20466_0003	BLAST:rRNA large subunit methyltransferase; K00783 23S rRNA (pseudouridine1915-N3)-methyltransferase [EC:2.1.1.177](db=KEGG evalue=6.3e-66 bit_score=255.8 identity=77.6)	day5_day20_CT_v6_day20CT_round3_scaffold_20466_0003, day5_day20_CT_v6_day20CT_round3_scaffold_81245_0004	rRNA large subunit methyltransferase; K00783 23S rRNA (pseudouridine1915-N3)-methyltransferase [EC:2.1.1.177]	1	non-unique		0	0	0	0	0	0	0	0	0	0	0	0	0.000432903	0	0	0	0	0	0	0	0	0	0	0	0	0	0	0	0	0	0	0	0	0	0	0
day5_day20_CT_v0_day5CT_round1_scaffold_54207_0004	BLAST:RRM domain-containing RNA-binding protein(db=KEGG evalue=3.8e-45 bit_score=186.4 identity=72.0)	day5_day20_CT_v0_day5CT_round1_scaffold_54207_0004, day5_day20_CT_v10_day5CT_round1_scaffold_54207_0004, no_CT_v2_noCT_day20_scaffold_91546_0004	RRM domain-containing RNA-binding protein	1	non-unique		0	0	0	0	0.0086002	0	0	0	0	0	0.00865237	0	0	0	0	0	0	0	0	0	0	0	0.0045926	0	0.00197372	0	0	0	0	0	0	0	0	0	0	0
day5_day20_CT_v0_day5CT_round1_scaffold_31289_0004	BLAST:RNP-1 like RNA-binding protein(db=KEGG evalue=1.3e-26 bit_score=124.4 identity=70.2)	day5_day20_CT_v0_day5CT_round1_scaffold_31289_0004, day5_day20_CT_v10_day5CT_round1_scaffold_31289_0004, day5_day20_CT_v6_day20CT_round3_scaffold_111624_0003, day5_day20_CT_v6_day20CT_round3_scaffold_38072_0003, day5_day20_CT_v6_day20CT_round3_scaffold_9837_0001, no_CT_v2_noCT_day20_scaffold_147381_0006	RNP-1 like RNA-binding protein	1	non-unique		0	0.00321127	0	0	0	0	0	0	0.00111313	0	0	0	0	0	0	0	0	0	0.00221362	0.00233766	0	0	0	0	0	0	0	0	0	0	0.00106376	0	0	0	0	0
day5_day20_CT_v0_day5CT_round1_scaffold_11006_0002	RBH:RND family efflux transporter, MFP subunit(db=KEGG)	day5_day20_CT_v0_day5CT_round1_scaffold_11006_0002, day5_day20_CT_v10_day5CT_round1_scaffold_11006_0002	RND family efflux transporter, MFP subunit	1	non-unique		0.000649679	0	0	0	0	0	0	0	0	0	0	0	0	0	0	0	0	0	0	0	0	0	0	0	0	0	0	0	0	0	0	0	0	0	0	0
day10_bin.2_round2_scaffold_214_0007	RBH:Ribosome-recycling factor n=3 Tax=Sporomusa TaxID=2375 RepID=A0A0U1KWL1_9FIRM(db=UNIREF)	day10_bin.2_round2_scaffold_214_0007, day10_bin.2_round2_scaffold_26_0078, day10_bin4_scaffold_45_0034, day20_CT_day20CT_bin17_scaffold_34_0020, day20_CT_day20CT_bin91_scaffold_293_0070, day5_day20_CT_v6_day20CT_round3_scaffold_11119_0002, day5_day20_CT_v6_day20CT_round3_scaffold_501_0014	ribosome recycling factor; K02838 ribosome recycling factor, Ribosome-recycling factor	1	non-unique		0	0	0	0	0	0	0	0	0	0	0	0	0	0	0	0	0	0	0	0	0	0	0	0	0	0	0	0	0	0	0.000540415	0	0	0	0	0
day10_bin.7_round2_scaffold_10432_0003	BLAST:ribosomal subunit interface protein; K05808 putative sigma-54 modulation protein(db=KEGG evalue=1.8e-24 bit_score=116.7 identity=96.7)	day10_bin.7_round2_scaffold_10432_0003, day5_day20_CT_v0_day5CT_round1_scaffold_198904_0002, day5_day20_CT_v10_day5CT_round1_scaffold_198904_0002	ribosomal subunit interface protein; K05808 putative sigma-54 modulation protein	1	non-unique		0	0	0	0	0	0	0	0	0.00173356	0	0	0	0.00111419	0	0	0	0	0	0.00344743	0	0.00304453	0	0	0	0	0.00400301	0.00369635	0	0	0	0	0.000979337	0.00292959	0	0	0
day10_bin.2_round2_scaffold_2_0166	BLAST:RNA-metabolising metallo-beta-lactamase; K12574 ribonuclease J [EC:3.1.-.-](db=KEGG evalue=3.3e-242 bit_score=843.2 identity=72.7)	day10_bin.2_round2_scaffold_1957_0004, day10_bin.2_round2_scaffold_2_0166, day10_bin4_scaffold_45_0001, day20_CT_day20CT_bin47_scaffold_595_0001, day20_CT_day20CT_bin91_scaffold_293_0103, day5_day20_CT_v0_day5CT_round1_scaffold_1179_0004, day5_day20_CT_v10_day5CT_round1_scaffold_1179_0004, day5_day20_CT_v6_day20CT_round3_scaffold_20099_0005, day5_day20_CT_v6_day20CT_round3_scaffold_29_0061	Ribonuclease J, RNA-metabolising metallo-beta-lactamase; K12574 ribonuclease J [EC:3.1.-.-], rnjA; putative ribonuclease J 1; K12574 ribonuclease J [EC:3.1.-.-]	1	non-unique		0	0	0	0	0	0	0	0	0	0	0	0	0.000122682	0	0.000283015	0	0	0	0	0	0	0	0	0	0	0	0	0	0	0	0	0	0	0	0	0
day5_day20_CT_v0_day5CT_round1_scaffold_74970_0001	BLAST:ribokinase-like domain-containing protein(db=KEGG evalue=1.4e-51 bit_score=208.8 identity=45.3)	day5_day20_CT_v0_day5CT_round1_scaffold_74970_0001, day5_day20_CT_v10_day5CT_round1_scaffold_74970_0001, no_CT_v2_noCT_day20_scaffold_60530_0001	ribokinase-like domain-containing protein, Uncharacterized protein	1	non-unique		0	0	0	0	0	0	0	0	0	0	0	0	0	0.000209042	0	0	0	0	0	0	0	0	0	0	0	0	0	0	0	0	0	0	0	0	0	0
day10_bin.2_round2_scaffold_1957_0004	RBH:Ribonuclease J n=4 Tax=Pelosinus TaxID=365348 RepID=A0A075KHC1_9FIRM(db=UNIREF)	day10_bin.2_round2_scaffold_1957_0004, day10_bin.2_round2_scaffold_2_0166, day10_bin.2_round2_scaffold_398_0001, day10_bin.2_round2_scaffold_54_0022, day10_bin4_scaffold_45_0001, day20_CT_day20CT_bin47_scaffold_595_0001, day20_CT_day20CT_bin91_scaffold_293_0103, day5_day20_CT_v0_day5CT_round1_scaffold_5861_0006, day5_day20_CT_v10_day5CT_round1_scaffold_5861_0006, day5_day20_CT_v6_day20CT_round3_s…	Ribocuclease J, Ribonuclease J, RNA-metabolising metallo-beta-lactamase; K12574 ribonuclease J [EC:3.1.-.-], rnjA; putative ribonuclease J 1; K12574 ribonuclease J [EC:3.1.-.-]	1	non-unique		0	0	0	0	0	0	0	0	0	0	0	0	0	0	0	0	0	0	0	0	0	0	0	0	0	0	0	0	0	0	0.000182086	0.000107639	0	0	0	0
day5_day20_CT_v0_day5CT_round1_scaffold_24418_0004	BLAST:rho; transcription termination factor Rho; K03628 transcription termination factor Rho(db=KEGG evalue=2.1e-194 bit_score=684.1 identity=82.3)	day5_day20_CT_v0_day5CT_round1_scaffold_24418_0004, day5_day20_CT_v10_day5CT_round1_scaffold_24418_0004, day5_day20_CT_v6_day20CT_round3_scaffold_20162_0003, day5_day20_CT_v6_day20CT_round3_scaffold_25504_0003, day5_day20_CT_v6_day20CT_round3_scaffold_5291_0006, no_CT_v2_noCT_day20_scaffold_100724_0003, no_CT_v2_noCT_day20_scaffold_86537_0002	rho; transcription termination factor Rho; K03628 transcription termination factor Rho	1	non-unique		0	0	0	0	0	0	0	0	0	0	0	0	0	0	0	0	0	0	0	0	0	0	0	0	0	0	0	0	0	0	0	0.000128749	0	0	0	0
day10_bin2_scaffold_634_0006	RBH:transcription termination factor Rho n=1 Tax=Holophaga foetida TaxID=35839 RepID=UPI0002473388(db=UNIREF)	day10_bin2_scaffold_634_0006, day20_CT_day20CT_round2_holophaga_manual_scaffold_2351_0006, day5_day20_CT_v0_day5CT_round1_scaffold_1010_0004, day5_day20_CT_v0_day5CT_round1_scaffold_22670_0002, day5_day20_CT_v0_day5CT_round1_scaffold_24418_0004, day5_day20_CT_v0_day5CT_round1_scaffold_2500_0006, day5_day20_CT_v0_day5CT_round1_scaffold_31797_0002, day5_day20_CT_v0_day5CT_round1_scaffold_42597_0003…	rho; transcription termination factor Rho, rho; transcription termination factor Rho; K03628 transcription termination factor Rho, transcription termination factor Rho, transcription termination factor Rho; K03628 transcription termination factor Rho	8	non-unique		0	0	0	0	0	0	0	0.000637772	0	0	0	0	0	0.000712578	0	0	0	0	0	0	0	0	0	0	0	0	0	0	0	0	0	0.0008278	0	0	0	0
day10_bin13_scaffold_649_0059	RBH:rho; transcription termination factor Rho(db=KEGG)	day10_bin13_scaffold_649_0059, day20_CT_day20CT_bin13_scaffold_364_0019, day20_CT_day20CT_kosakonia_manual_scaffold_252_0015, day5_day20_CT_v0_day5CT_round1_scaffold_19285_0005, day5_day20_CT_v0_day5CT_round1_scaffold_24495_0004, day5_day20_CT_v0_day5CT_round1_scaffold_34446_0001, day5_day20_CT_v0_day5CT_round1_scaffold_48_0015, day5_day20_CT_v0_day5CT_round1_scaffold_74342_0001, day5_day20_CT_v1…	rho; transcription termination factor Rho, rho; transcription termination factor Rho; K03628 transcription termination factor Rho, Transcription termination factor Rho	6	non-unique		0	0	0	0	0	0	0.00105995	0.000164378	0.000755335	0	0	0	0	0.000122439	0.000559965	0	0	0	0.000500699	0.000528757	0.000884364	0	0	0	0	0.00116278	0	0	0	0	0	0	0	0	0	0
day5_day20_CT_v6_day20CT_round3_scaffold_587_0014	BLAST:succinate dehydrogenase (EC:1.3.99.1); K00244 fumarate reductase flavoprotein subunit [EC:1.3.99.1](db=KEGG evalue=4.6e-16 bit_score=90.5 identity=32.6)	day5_day20_CT_v0_day5CT_round1_scaffold_918_0008, day5_day20_CT_v10_day5CT_round1_scaffold_918_0008, day5_day20_CT_v6_day20CT_round3_scaffold_587_0014, day5_day20_CT_v6_day20CT_round3_scaffold_7235_0006, no_CT_v2_noCT_day20_scaffold_107759_0001	reductase flavoprotein subunit; K00244 fumarate reductase flavoprotein subunit [EC:1.3.99.1], succinate dehydrogenase (EC:1.3.99.1); K00244 fumarate reductase flavoprotein subunit [EC:1.3.99.1], Uncharacterized protein	1	non-unique		0	0	0	0	0	0	0	0.000338426	0	0	0	0	0	0.00025208	0	0	0	0	0	0	0	0	0	0	0	0	0	0	0	0	0	0.000292841	0	0	0	0
day5_day20_CT_v0_day5CT_round1_scaffold_29507_0003	BLAST:recR; recombination protein RecR; K06187 recombination protein RecR(db=KEGG evalue=1.2e-69 bit_score=268.5 identity=62.3)	day5_day20_CT_v0_day5CT_round1_scaffold_29507_0003, day5_day20_CT_v10_day5CT_round1_scaffold_29507_0003, no_CT_v2_noCT_day20_scaffold_93791_0004, no_CT_v2_noCT_day5_scaffold_2041_0011	recR; recombination protein RecR; K06187 recombination protein RecR	1	non-unique		0	0	0	0	0	0	0	0	0	0	0	0	0	0.000257122	0	0	0	0	0	0	0	0	0	0	0	0	0	0	0	0	0	0	0	0	0	0
day5_day20_CT_v0_day5CT_round1_scaffold_71851_0002	BLAST:recombination factor protein RarA; K07478 putative ATPase(db=KEGG evalue=4.5e-149 bit_score=533.5 identity=60.7)	day5_day20_CT_v0_day5CT_round1_scaffold_71851_0002, day5_day20_CT_v10_day5CT_round1_scaffold_71851_0002, noCT_round1_day20_bin.89_scaffold_6685_0010, noCT_round5_bin.82_scaffold_19299_0003	recombination factor protein RarA; K07478 putative ATPase, Replication-associated recombination protein A	1	non-unique		0	0	0	0	0	0	0	0	0	0	0	0	0.000151035	0	0	0	0	0	0	0	0	0	0	0	0	0	0	0	0	0	0	0	0	0	0	0
day10_bin.2_round2_scaffold_2_0096	RBH:recombinase; K04763 integrase/recombinase XerD(db=KEGG)	day10_bin.2_round2_scaffold_17_0080, day10_bin.2_round2_scaffold_2_0096, day10_bin.2_round2_scaffold_99_0028, day10_bin4_scaffold_62_0011, day20_CT_day20CT_bin47_scaffold_189_0096, day20_CT_day20CT_bin91_scaffold_206_0008, day5_day20_CT_v0_day5CT_round1_scaffold_26668_0006, day5_day20_CT_v0_day5CT_round1_scaffold_83226_0003, day5_day20_CT_v10_day5CT_round1_scaffold_26668_0006, day5_day20_CT_v10_d…	recombinase; K04763 integrase/recombinase XerD, Tyrosine recombinase XerD	1	non-unique		0	0	0	0	0	0	0	0	0	0	0	0	0	0	0.000264848	0	0	0	0	0	0	0	0	0	0	0	0	0	0	0	0	0	0	0	0	0
day10_bin.2_round2_scaffold_17_0080	BLAST:recombinase; K04763 integrase/recombinase XerD(db=KEGG evalue=1.4e-118 bit_score=431.8 identity=71.5)	day10_bin.2_round2_scaffold_17_0080, day10_bin.2_round2_scaffold_2_0096, day10_bin.2_round2_scaffold_61_0020, day10_bin.2_round2_scaffold_99_0028, day20_CT_day20CT_bin17_scaffold_100_0061, day20_CT_day20CT_bin47_scaffold_189_0096, day5_day20_CT_v0_day5CT_round1_scaffold_26668_0006, day5_day20_CT_v0_day5CT_round1_scaffold_83226_0003, day5_day20_CT_v10_day5CT_round1_scaffold_26668_0006, day5_day20_…	recombinase; K04763 integrase/recombinase XerD, Tyrosine recombinase XerD	1	non-unique		0	0	0	0	0	0	0	0	0	0	0	0	0.000403358	0.000305189	0.000232626	0	0	0	0	0	0	0	0	0	0	0	0	0	0	0	0.000599748	0.000177269	0	0	0	0
day5_day20_CT_v0_day5CT_round1_scaffold_1095_0017	BLAST:rubrerythrin(db=KEGG evalue=9.6e-66 bit_score=255.0 identity=89.7)	day5_day20_CT_v0_day5CT_round1_scaffold_1095_0017, day5_day20_CT_v0_day5CT_round1_scaffold_2162_0011, day5_day20_CT_v0_day5CT_round1_scaffold_27641_0005, day5_day20_CT_v0_day5CT_round1_scaffold_33240_0001, day5_day20_CT_v0_day5CT_round1_scaffold_4181_0004, day5_day20_CT_v0_day5CT_round1_scaffold_508_0003, day5_day20_CT_v0_day5CT_round1_scaffold_5463_0003, day5_day20_CT_v0_day5CT_round1_scaffold_7…	rbr; rubrerythrin, rubrerythrin	1	non-unique		0.00203784	0.00219475	0.00382567	0.00349072	0	0	0	0	0.000760769	0	0	0	0	0	0	0	0	0	0	0	0	0	0	0	0	0	0	0	0	0	0	0	0	0	0	0
day5_day20_CT_v0_day5CT_round1_scaffold_53914_0005	BLAST:rbr1; Rbr1(db=KEGG evalue=2e-55 bit_score=221.1 identity=56.9)	day20_CT_day20CT_bin82_scaffold_247_0040, day5_day20_CT_v0_day5CT_round1_scaffold_10523_0002, day5_day20_CT_v0_day5CT_round1_scaffold_193593_0001, day5_day20_CT_v0_day5CT_round1_scaffold_2462_0012, day5_day20_CT_v0_day5CT_round1_scaffold_272566_0002, day5_day20_CT_v0_day5CT_round1_scaffold_36662_0003, day5_day20_CT_v0_day5CT_round1_scaffold_43494_0003, day5_day20_CT_v0_day5CT_round1_scaffold_5391…	rbr; rubrerythrin, rbr1; Rbr1, rubrerythrin	1	non-unique		0	0	0	0	0	0	0	0	0	0	0.0060761	0	0	0	0	0	0	0	0.00118142	0.00124763	0	0	0	0	0	0	0	0.00410293	0	0	0.000567739	0	0	0	0	0
day5_day20_CT_v0_day5CT_round1_scaffold_17461_0001	RBH:Uncharacterized protein n=2 Tax=Parabacteroides RepID=N2B1G5_9PORP(db=UNIREF)	day5_day20_CT_v0_day5CT_round1_scaffold_17461_0001, day5_day20_CT_v10_day5CT_round1_scaffold_17461_0001	RagB/SusD family nutrient uptake outer membrane protein, Uncharacterized protein	1	non-unique		0	0	0	0	0	0	0	0	0	0	0	0	0.000215082	0	0	0	0	0	0	0	0	0	0	0	0	0	0	0	0	0	0	0	0	0	0	0
day5_day20_CT_v0_day5CT_round1_scaffold_15332_0005	BLAST:radical SAM protein(db=KEGG evalue=1.3e-22 bit_score=111.3 identity=46.7)	day5_day20_CT_v0_day5CT_round1_scaffold_15332_0005, day5_day20_CT_v10_day5CT_round1_scaffold_15332_0005, no_CT_v2_noCT_day20_scaffold_103432_0002	Radical SAM family protein, radical SAM protein	1	non-unique		0	0	0	0	0	0	0	0	0	0	0	0	0	0.000485135	0	0	0	0	0	0	0	0	0	0	0	0	0	0	0	0	0	0	0	0	0	0
day5_day20_CT_v0_day5CT_round1_scaffold_68750_0003	BLAST:pyruvate flavodoxin/ferredoxin oxidoreductase-like protein; K00169 pyruvate ferredoxin oxidoreductase, alpha subunit [EC:1.2.7.1](db=KEGG evalue=5.9e-121 bit_score=439.9 identity=55.8)	day5_day20_CT_v0_day5CT_round1_scaffold_68750_0003, day5_day20_CT_v10_day5CT_round1_scaffold_68750_0003, no_CT_v2_noCT_day20_scaffold_146473_0003	pyruvate flavodoxin/ferredoxin oxidoreductase-like protein; K00169 pyruvate ferredoxin oxidoreductase, alpha subunit [EC:1.2.7.1]	1	non-unique		0	0.000774292	0	0	0	0	0	0	0	0	0	0	0	0	0	0	0	0	0	0	0	0	0	0	0	0	0	0	0	0	0	0	0	0	0	0
day5_day20_CT_v5_day5CT_round2_scaffold_83_0003	BLAST:pyruvate ferredoxin/flavodoxin oxidoreductase subunit delta; K00172 pyruvate ferredoxin oxidoreductase, gamma subunit [EC:1.2.7.1](db=KEGG evalue=4.1e-23 bit_score=112.8 identity=48.4)	day5_day20_CT_v5_day5CT_round2_scaffold_83_0003, day5_day20_CT_v6_day5CT_round3_scaffold_14_0001	pyruvate ferredoxin/flavodoxin oxidoreductase subunit delta; K00172 pyruvate ferredoxin oxidoreductase, gamma subunit [EC:1.2.7.1]	2	non-unique		0	0.00311297	0.0054262	0	0	0	0	0	0	0	0	0	0.000693528	0	0	0.00880042	0.00617136	0	0	0	0	0	0	0	0	0	0	0	0	0	0	0	0	0	0	0
day5_day20_CT_v0_day5CT_round1_scaffold_41911_0002	BLAST:transcriptional regulator(db=KEGG evalue=6.2e-76 bit_score=289.7 identity=60.1)	day5_day20_CT_v0_day5CT_round1_scaffold_41911_0002, day5_day20_CT_v10_day5CT_round1_scaffold_41911_0002	Pyruvate dehydrogenase complex repressor, transcriptional regulator	1	non-unique		0.0011609	0	0	0	0	0	0	0	0	0	0	0	0	0	0	0	0	0	0	0	0	0	0	0	0	0	0	0	0	0	0	0	0	0	0	0
day10_bin.14_round2_scaffold_128_0001	BLAST:pyruvate carboxylase (EC:6.4.1.1); K01571 oxaloacetate decarboxylase, alpha subunit [EC:4.1.1.3](db=KEGG evalue=2.9e-24 bit_score=115.9 identity=91.4)	day10_bin.14_round2_scaffold_128_0001, day5_day20_CT_v0_day5CT_round1_scaffold_482_0027, day5_day20_CT_v10_day5CT_round1_scaffold_482_0027	pyruvate carboxylase (EC:6.4.1.1); K01571 oxaloacetate decarboxylase, alpha subunit [EC:4.1.1.3]	1	non-unique		0	0	0	0	0	0	0	0	0	0	0	0	0	0	0	0	0	0	0.0035643	0.00376403	0.00314774	0	0	0	0.00418161	0.00413871	0.00382165	0	0	0	0.00171284	0	0	0	0	0
day5_day20_CT_v6_day20CT_round3_scaffold_578_0028	RBH:pyruvate carboxylase (EC:6.4.1.1); K01571 oxaloacetate decarboxylase, alpha subunit [EC:4.1.1.3](db=KEGG)	day5_day20_CT_v6_day20CT_round3_scaffold_578_0028	pyruvate carboxylase (EC:6.4.1.1); K01571 oxaloacetate decarboxylase, alpha subunit [EC:4.1.1.3]	4	non-unique		0	0	0	0	0	0	0	0	0.000229885	0	0	0	0.000295503	0	0	0	0	0	0.00045716	0	0	0	0	0	0.000536337	0.000530834	0.000490168	0	0	0	0.000439381	0.000259737	0.000388489	0	0	0
day10_bin.2_round2_scaffold_163_0032	BLAST:pyridoxine biosynthesis protein; K06215 pyridoxine biosynthesis protein [EC:4.-.-.-](db=KEGG evalue=2.9e-40 bit_score=169.9 identity=85.7)	day10_bin.2_round2_scaffold_163_0032, day10_bin.2_round2_scaffold_24_0019, day10_bin.2_round2_scaffold_293_0006, day10_bin.2_round2_scaffold_34_0016, day10_bin.2_round2_scaffold_752_0009, day20_CT_day20CT_bin47_scaffold_213_0040, day20_CT_day20CT_bin48_scaffold_2800_0010, day5_day20_CT_v0_day5CT_round1_scaffold_12494_0008, day5_day20_CT_v0_day5CT_round1_scaffold_434_0016, day5_day20_CT_v10_day5CT…	Pyridoxal 5'-phosphate synthase subunit PdxS, Pyridoxal biosynthesis lyase PdxS, pyridoxine biosynthesis protein; K06215 pyridoxine biosynthesis protein [EC:4.-.-.-]	1	non-unique		0	0	0	0	0	0	0	0	0	0	0	0	0.000686523	0	0	0	0	0	0	0	0	0	0	0	0	0	0	0	0	0	0.00102078	0	0	0	0	0
day10_bin.2_round2_scaffold_123_0011	RBH:Uroporphyrinogen decarboxylase n=3 Tax=Sporomusa TaxID=2375 RepID=A0A259UPD5_9FIRM(db=UNIREF)	day10_bin.2_round2_scaffold_123_0011, day10_bin2_scaffold_458_0021, day20_CT_day20CT_round2_holophaga_manual_scaffold_172_0023, day5_day20_CT_v6_day20CT_round3_scaffold_10932_0003, day5_day20_CT_v6_day20CT_round3_scaffold_1152_0010	Putative uroporphyrinogen-III decarboxylase-like protein, Uroporphyrinogen decarboxylase, Uroporphyrinogen decarboxylase (URO-D), uroporphyrinogen III decarboxylase	1	non-unique		0	0	0	0	0	0	0	0	0	0	0	0	0	0.000139361	0	0	0	0	0	0	0	0	0	0	0	0	0	0	0	0	0	0	0	0	0	0
day5_day20_CT_v0_day5CT_round1_scaffold_67901_0004	BLAST:putative uracil-DNA glycosylase (EC:3.2.2.-)(db=KEGG evalue=8.9e-69 bit_score=265.8 identity=53.5)	day5_day20_CT_v0_day5CT_round1_scaffold_67901_0004, day5_day20_CT_v10_day5CT_round1_scaffold_67901_0004	putative uracil-DNA glycosylase (EC:3.2.2.-), Uracil-DNA glycosylase	1	non-unique		0	0	0	0	0.00469443	0	0	0	0	0	0	0	0	0	0	0	0	0	0	0	0	0	0	0	0	0	0	0	0	0	0	0	0	0	0	0
day5_day20_CT_v0_day5CT_round1_scaffold_24101_0003	BLAST:Putative uncharacterized protein n=1 Tax=uncultured marine microorganism HF4000_009G21 RepID=B3T1B1_9ZZZZ(db=UNIREF evalue=5e-70 bit_score=271.2 identity=44.1)	day5_day20_CT_v0_day5CT_round1_scaffold_24101_0003, day5_day20_CT_v10_day5CT_round1_scaffold_24101_0003	Putative uncharacterized protein, Uncharacterized protein	1	non-unique		0	0	0	0	0	0	0	0	0	0	0	0	0	0	0	0	0	0	0.000689487	0	0	0	0	0	0	0	0	0	0	0	0	0	0	0	0	0
day10_bin.2_round2_scaffold_1106_0003	BLAST:Response regulator with putative antiterminator output domain(db=KEGG evalue=7.7e-36 bit_score=155.6 identity=78.2)	day10_bin.2_round2_scaffold_1106_0003, day10_bin.2_round2_scaffold_28_0096, day10_bin.2_round2_scaffold_73_0074, day10_bin4_scaffold_108_0026, day20_CT_day20CT_bin47_scaffold_1124_0013, day20_CT_day20CT_bin48_scaffold_681_0062, day20_CT_day20CT_bin91_scaffold_670_0024, day5_day20_CT_v0_day5CT_round1_scaffold_15271_0008, day5_day20_CT_v0_day5CT_round1_scaffold_53366_0003, day5_day20_CT_v10_day5CT_…	Putative transcriptional regulatory protein pdtaR, Response regulator receiver, Response regulator receiver and ANTAR domain protein, Response regulator with putative antiterminator output domain, Transcriptional regulatory protein PdtaR	1	non-unique		0	0	0	0	0	0	0	0	0	0	0	0	0.00050345	0	0.000580704	0	0	0	0	0	0	0	0	0	0	0	0	0	0	0	0.000748575	0	0	0	0	0
day5_day20_CT_v0_day5CT_round1_scaffold_50253_0002	BLAST:putative transcriptional regulator(db=KEGG evalue=7.5e-53 bit_score=213.0 identity=51.0)	day5_day20_CT_v0_day5CT_round1_scaffold_50253_0002, day5_day20_CT_v10_day5CT_round1_scaffold_50253_0002	putative transcriptional regulator	1	non-unique		0	0	0	0	0	0	0	0	0	0	0	0	0.000272955	0	0	0	0	0	0	0	0	0	0	0	0	0	0	0	0	0	0	0	0	0	0	0
day10_round3_3000_scaffold_229_0002	BLAST:putative TonB outer membrane protein oar family(db=KEGG evalue=2.6e-45 bit_score=189.9 identity=25.1)	day10_round3_3000_scaffold_229_0002, day20_CT_day20CT_round2_holophaga_manual_scaffold_23484_0002	putative TonB outer membrane protein oar family, TonB-dependent receptor plug	21	non-unique		0	0	0	0	0	0	0	0.00174598	0	0	0	0	0	0.00102957	0	0	0	0	0	0	0	0	0	0	0	0	0	0	0	0	0	0.0007554	0	0	0	0
day5_day20_CT_v0_day5CT_round1_scaffold_99069_0003	BLAST:putative signal transduction protein with EFhand domain(db=KEGG evalue=1.5e-19 bit_score=101.7 identity=39.6)	day5_day20_CT_v0_day5CT_round1_scaffold_99069_0003, day5_day20_CT_v10_day5CT_round1_scaffold_99069_0003	putative signal transduction protein with EFhand domain	1	non-unique		0	0	0	0	0	0	0.00143606	0	0	0	0	0	0	0	0	0	0	0	0	0	0	0	0	0	0	0	0	0	0	0	0	0	0	0	0	0
day10_bin.2_round2_scaffold_108_0009	RBH:Serine/threonine-protein kinase PrkC n=2 Tax=Sporomusa TaxID=2375 RepID=A0A259V0N1_9FIRM(db=UNIREF)	day10_bin.2_round2_scaffold_1_0158, day10_bin.2_round2_scaffold_108_0009, day10_bin.2_round2_scaffold_1143_0011, day10_bin.2_round2_scaffold_1552_0007, day10_bin4_scaffold_42_0041, day20_CT_day20CT_bin17_scaffold_31_0044, day20_CT_day20CT_bin47_scaffold_106_0027, day20_CT_day20CT_bin91_scaffold_262_0031, day5_day20_CT_v0_day5CT_round1_scaffold_21736_0001, day5_day20_CT_v0_day5CT_round1_scaffold_3…	putative serine/threonine protein kinase with PASTA sensor; K08884 serine/threonine protein kinase, bacterial [EC:2.7.11.1], Serine/threonine protein kinase, serine/threonine protein kinase with PASTA sensor(s) (EC:2.7.10.2); K08884 serine/threonine protein kinase, bacterial [EC:2.7.11.1], serine/threonine protein kinase with PASTA sensor(s); K08884 serine/threonine protein kinase, bacterial [EC:…	2	non-unique		0	0	0	0	0	0	0	0	0	0	0	0	0.000215082	0	0.000248086	0	0	0	0	0	0	0	0	0	0	0	0	0	0	0	0.000159901	0	0.000282761	0	0	0
day5_day20_CT_v0_day5CT_round1_scaffold_37391_0004	BLAST:putative ribonuclease II (RNB family protein) (EC:3.1.-.-); K01147 exoribonuclease II [EC:3.1.13.1](db=KEGG evalue=1.2e-113 bit_score=415.6 identity=52.7)	day5_day20_CT_v0_day5CT_round1_scaffold_37391_0004, day5_day20_CT_v10_day5CT_round1_scaffold_37391_0004	putative ribonuclease II (RNB family protein) (EC:3.1.-.-); K01147 exoribonuclease II [EC:3.1.13.1]	1	non-unique		0	0	0	0	0	0	0	0	0	0	0	0	0	0	0	0	0	0	0.000529707	0	0	0	0	0	0	0	0	0	0	0	0	0	0	0	0	0
day5_day20_CT_v0_day5CT_round1_scaffold_6143_0008	BLAST:putative redox protein, regulator of disulfide bond formation(db=KEGG evalue=2.7e-30 bit_score=136.3 identity=85.5)	day5_day20_CT_v0_day5CT_round1_scaffold_6143_0008, day5_day20_CT_v10_day5CT_round1_scaffold_6143_0008	putative redox protein, regulator of disulfide bond formation	1	non-unique		0.0036787	0.00396196	0.00690608	0.00630142	0	0	0	0	0	0	0	0	0	0	0	0	0	0	0	0	0	0	0	0	0	0	0	0	0	0	0	0	0	0	0	0
day5_day20_CT_v0_day5CT_round1_scaffold_28058_0004	BLAST:putative phospho-N-acetylmuramoyl-pentapeptide-transferase (EC:2.7.8.13); K13685 UDP-N-acetylglucosamine:undecaprenyl-P N-acetylglucosaminyl 1-P transferase [EC:2.7.8.-](db=KEGG evalue=2.4e-86 bit_score=324.7 identity=50.0)	day5_day20_CT_v0_day5CT_round1_scaffold_28058_0004, day5_day20_CT_v0_day5CT_round1_scaffold_4930_0005, day5_day20_CT_v10_day5CT_round1_scaffold_28058_0004, day5_day20_CT_v10_day5CT_round1_scaffold_4930_0005	putative phospho-N-acetylmuramoyl-pentapeptide-transferase (EC:2.7.8.13); K13685 UDP-N-acetylglucosamine:undecaprenyl-P N-acetylglucosaminyl 1-P transferase [EC:2.7.8.-]	1	non-unique		0	0	0	0	0	0	0	0	0	0	0	0	0	0	0	0	0	0	0	0	0	0	0	0.00343103	0	0	0	0	0	0	0	0	0	0	0	0
day5_day20_CT_v0_day5CT_round1_scaffold_16096_0006	BLAST:rubrerythrin(db=KEGG evalue=3.9e-67 bit_score=259.6 identity=90.6)	day5_day20_CT_v0_day5CT_round1_scaffold_104572_0003, day5_day20_CT_v0_day5CT_round1_scaffold_16096_0006, day5_day20_CT_v0_day5CT_round1_scaffold_20929_0004, day5_day20_CT_v0_day5CT_round1_scaffold_25157_0001, day5_day20_CT_v0_day5CT_round1_scaffold_31345_0001, day5_day20_CT_v0_day5CT_round1_scaffold_4433_0002, day5_day20_CT_v0_day5CT_round1_scaffold_5463_0003, day5_day20_CT_v0_day5CT_round1_scaff…	putative oxidative stress related rubrerythrin protein, rubrerythrin	5	non-unique		0.00606986	0	0	0.00693156	0	0.00524718	0	0	0.000755335	0.00952121	0.00772533	0	0.00048547	0	0	0.0061603	0.00431995	0	0	0.00158627	0	0.00614166	0	0	0	0	0	0	0	0	0	0.000426711	0	0	0	0
day5_day20_CT_v0_day5CT_round1_scaffold_15900_0005	BLAST:putative O-methyltransferase(db=KEGG evalue=7.7e-55 bit_score=219.5 identity=53.7)	day5_day20_CT_v0_day5CT_round1_scaffold_15900_0005, day5_day20_CT_v10_day5CT_round1_scaffold_15900_0005	putative O-methyltransferase	1	non-unique		0	0	0	0	0	0	0	0	0	0	0	0	0.000283191	0	0	0	0	0	0	0	0	0	0	0	0	0	0	0	0	0	0	0	0	0	0	0
day5_day20_CT_v0_day5CT_round1_scaffold_420288_0001	Unknown_Function	day5_day20_CT_v0_day5CT_round1_scaffold_420288_0001, day5_day20_CT_v10_day5CT_round1_scaffold_420288_0001	Putative multiheme cytochrome c, Unknown_Function	2	non-unique		0	0.00112158	0	0.00178386	0	0	0	0	0	0	0	0	0	0	0	0	0	0	0	0	0	0	0	0	0	0	0	0	0	0	0	0	0	0	0	0
day10_bin.2_round2_scaffold_2778_0014	BLAST:S-layer protein(db=KEGG evalue=3.1e-41 bit_score=174.9 identity=35.8)	day10_bin.2_round2_scaffold_2778_0014, day5_day20_CT_v6_day20CT_round3_scaffold_12696_0003, day5_day20_CT_v6_day20CT_round3_scaffold_37427_0001, day5_day20_CT_v6_day20CT_round3_scaffold_6073_0005	putative major envelope protein, S-layer domain-containing protein, S-layer protein	1	non-unique		0	0	0	0	0	0	0	0	0	0	0	0	0	0	0	0	0	0	0	0	0	0	0	0	0	0	0	0	0	0	0	0.00017216	0	0	0	0
day10_bin.2_round2_scaffold_2194_0002	BLAST:putative major envelope protein(db=KEGG evalue=9.6e-50 bit_score=203.4 identity=33.4)	day10_bin.2_round2_scaffold_2194_0002, day10_bin4_scaffold_1156_0002, day10_bin4_scaffold_1156_0005, day20_CT_day20CT_bin47_scaffold_1722_0028, day20_CT_day20CT_bin91_scaffold_10118_0003, day5_day20_CT_v6_day20CT_round3_scaffold_37859_0002, day5_day20_CT_v6_day20CT_round3_scaffold_37914_0001	putative major envelope protein, S-layer domain-containing protein, S-layer homology domain-containing protein, S-layer protein, Uncharacterized protein	6	non-unique		0	0	0	0	0	0	0.00165699	0.000856561	0.001312	0	0	0	0.00151785	0.000638019	0.00252887	0	0	0	0	0	0	0	0	0	0	0	0	0	0	0	0.000501526	0.000296474	0.00133031	0	0	0
day5_day20_CT_v6_day20CT_round3_scaffold_6073_0005	BLAST:putative major envelope protein(db=KEGG evalue=2.8e-50 bit_score=205.3 identity=32.8)	day5_day20_CT_v6_day20CT_round3_scaffold_6073_0005	putative major envelope protein	2	non-unique		0	0	0	0	0	0	0	0	0	0	0	0	0	0	0	0	0	0	0	0	0	0	0	0	0	0	0	0	0	0	0	0.000535781	0	0	0	0
day5_day20_CT_v0_day5CT_round1_scaffold_35165_0005	RBH:putative long-chain fatty acid transport protein(db=KEGG)	day5_day20_CT_v0_day5CT_round1_scaffold_35165_0005, day5_day20_CT_v10_day5CT_round1_scaffold_35165_0005	putative long-chain fatty acid transport protein	1	non-unique		0	0	0	0	0	0	0	0	0	0	0	0	0	0	0	0	0	0	0.000495975	0	0	0	0	0	0	0	0	0	0	0	0	0	0	0	0	0
day5_day20_CT_v0_day5CT_round1_scaffold_27912_0001	Unknown_Function	day5_day20_CT_v0_day5CT_round1_scaffold_27912_0001, day5_day20_CT_v10_day5CT_round1_scaffold_27912_0001, no_CT_v2_noCT_day5_scaffold_1269_0016	Putative lipoprotein, Unknown_Function	1	non-unique		0	0	0	0	0	0	0	0	0	0	0	0	0	0	0	0	0	0	0	0	0	0	0	0	0	0	0	0	0	0	0	0.000135157	0	0	0	0
day5_day20_CT_v0_day5CT_round1_scaffold_53228_0001	BLAST:putative lipoprotein(db=KEGG evalue=1.2e-78 bit_score=298.1 identity=81.8)	day5_day20_CT_v0_day5CT_round1_scaffold_53228_0001, day5_day20_CT_v10_day5CT_round1_scaffold_53228_0001	putative lipoprotein	4	non-unique		0	0	0	0	0	0	0	0.0015871	0	0	0	0	0	0.000886627	0	0	0	0	0	0	0	0	0	0	0	0	0	0	0	0	0	0.000343331	0	0	0	0
day5_day20_CT_v0_day5CT_round1_scaffold_26603_0001	BLAST:putative glycosyl transferase(db=KEGG evalue=1.1e-66 bit_score=258.8 identity=52.6)	day5_day20_CT_v0_day5CT_round1_scaffold_26603_0001, day5_day20_CT_v10_day5CT_round1_scaffold_26603_0001	putative glycosyl transferase	1	non-unique		0	0	0	0	0	0	0.000927453	0	0	0	0	0	0	0	0	0	0	0	0	0	0	0	0	0	0	0	0	0	0	0	0	0	0	0	0	0
day5_day20_CT_v0_day5CT_round1_scaffold_60702_0003	BLAST:putative flavin-containing monooxygenase (EC:1.14.13.-)(db=KEGG evalue=6.2e-92 bit_score=343.2 identity=52.4)	day5_day20_CT_v0_day5CT_round1_scaffold_60702_0003, day5_day20_CT_v10_day5CT_round1_scaffold_60702_0003	putative flavin-containing monooxygenase (EC:1.14.13.-)	1	non-unique		0	0	0	0	0	0	0	0	0	0	0	0	0	0	0	0	0	0	0	0	0	0	0	0	0	0	0.000700241	0	0	0	0	0	0	0	0	0
day5_day20_CT_v6_day20CT_round3_scaffold_34409_0002	RBH:Putative cyclase n=1 Tax=Clostridium asparagiforme DSM 15981 RepID=C0D7S7_9CLOT(db=UNIREF)	day5_day20_CT_v6_day20CT_round3_scaffold_34409_0002	Putative cyclase	4	non-unique		0	0	0	0	0	0	0.00193555	0.000600338	0.00137931	0	0	0	0.000591007	0.000447168	0	0	0	0	0.00182864	0.00386223	0.00242239	0	0	0	0.00321802	0.003185	0.00196067	0	0	0	0.00131814	0.000259737	0.00155395	0	0	0
day5_day20_CT_v0_day5CT_round1_scaffold_20448_0003	RBH:putative acyl-CoA ligase(db=KEGG)	day5_day20_CT_v0_day5CT_round1_scaffold_20448_0003, day5_day20_CT_v10_day5CT_round1_scaffold_20448_0003	putative acyl-CoA ligase	1	non-unique		0	0	0	0	0.00171729	0	0	0	0	0	0	0	0	0	0	0	0	0	0	0	0	0	0	0	0	0	0	0	0	0	0	0	0	0	0	0
day10_bin.11_round2_scaffold_2409_0001	BLAST:purine nucleoside phosphoramidase(db=KEGG evalue=2.3e-46 bit_score=190.3 identity=88.1)	day10_bin.11_round2_scaffold_2409_0001, day10_bin13_scaffold_705_0019, day20_CT_day20CT_kosakonia_manual_scaffold_2069_0019, day5_day20_CT_v0_day5CT_round1_scaffold_382_0008, day5_day20_CT_v10_day5CT_round1_scaffold_382_0008, noCT_round7_bin.45_scaffold_48065_0006	Purine nucleoside phosphoramidase	1	non-unique		0	0	0	0	0	0	0	0	0.000970155	0	0	0	0	0	0	0	0	0	0	0	0	0	0	0	0	0	0	0	0	0	0	0	0	0	0	0
day5_day20_CT_v0_day5CT_round1_scaffold_11215_0003	RBH:PTS system beta-glucoside-specific IIA component, Glc family (TC 4.A.1.2.6)/PTS system beta-glucoside-specific IIB component, Glc family (TC 4.A.1.2.6)/PTS system beta-glucoside-specific IIC component, Glc family (TC 4.A.1.2.6)(db=KEGG)	day5_day20_CT_v0_day5CT_round1_scaffold_11215_0003, day5_day20_CT_v10_day5CT_round1_scaffold_11215_0003	PTS system beta-glucoside-specific IIA component, Glc family (TC 4.A.1.2.6)/PTS system beta-glucoside-specific IIB component, Glc family (TC 4.A.1.2.6)/PTS system beta-glucoside-specific IIC component, Glc family (TC 4.A.1.2.6)	1	non-unique		0	0	0	0	0	0	0	0	0	0	0	0	0	0	0	0	0	0	0	0	0	0	0	0	0.000384891	0	0	0	0	0	0	0	0	0	0	0
day5_day20_CT_v0_day5CT_round1_scaffold_11516_0003	BLAST:PsbV; cytochrome c550, PsbV; K02720 photosystem II cytochrome c550(db=KEGG evalue=4e-71 bit_score=273.1 identity=81.0)	day5_day20_CT_v0_day5CT_round1_scaffold_11516_0003, day5_day20_CT_v10_day5CT_round1_scaffold_11516_0003, day5_day20_CT_v6_day20CT_round3_scaffold_21944_0005	PsbV; cytochrome c550, PsbV; K02720 photosystem II cytochrome c550	1	non-unique		0.00172719	0	0	0	0	0	0	0	0	0	0	0	0	0	0	0	0	0	0	0	0	0	0	0	0	0	0	0	0	0	0	0	0	0	0	0
day5_day20_CT_v0_day5CT_round1_scaffold_25984_0001	BLAST:protein-tyrosine kinase (EC:2.7.10.1); K00903 protein-tyrosine kinase [EC:2.7.10.-](db=KEGG evalue=1.9e-83 bit_score=315.5 identity=40.3)	day5_day20_CT_v0_day5CT_round1_scaffold_25984_0001, day5_day20_CT_v10_day5CT_round1_scaffold_25984_0001	protein-tyrosine kinase (EC:2.7.10.1); K00903 protein-tyrosine kinase [EC:2.7.10.-]	1	non-unique		0	0	0	0	0	0	0	0	0	0	0	0	0	0.000118763	0	0	0	0	0	0	0	0	0	0	0	0	0	0	0	0	0	0	0	0	0	0
day5_day20_CT_v0_day5CT_round1_scaffold_18011_0008	BLAST:protein-disulfide isomerase-like protein(db=KEGG evalue=1.4e-13 bit_score=82.0 identity=31.0)	day5_day20_CT_v0_day5CT_round1_scaffold_18011_0008, day5_day20_CT_v10_day5CT_round1_scaffold_18011_0008, day5_day20_CT_v6_day20CT_round3_scaffold_22571_0005	protein-disulfide isomerase-like protein	1	non-unique		0	0	0	0	0	0	0	0	0	0	0	0	0	0	0	0	0	0	0	0	0.00105521	0	0	0	0	0	0	0	0	0	0	0	0	0	0	0
day10_bin13_scaffold_486_0077	RBH:recombinase RecA(db=KEGG)	day10_bin13_scaffold_486_0077, day10_bin4_scaffold_273_0053, day20_CT_day20CT_bin91_scaffold_1106_0029, day20_CT_day20CT_kosakonia_manual_scaffold_89_0085, day5_day20_CT_v0_day5CT_round1_scaffold_10_0036, day5_day20_CT_v0_day5CT_round1_scaffold_1214_0003, day5_day20_CT_v0_day5CT_round1_scaffold_30615_0003, day5_day20_CT_v0_day5CT_round1_scaffold_41373_0002, day5_day20_CT_v0_day5CT_round1_scaffold…	Protein RecA, protein RecA-like, RecA protein, recA protein; K03553 recombination protein RecA, recA; recA protein; K03553 recombination protein RecA, recA; recombinase A; K03553 recombination protein RecA, recombinase RecA, recombination protein RecA	1	non-unique		0	0	0	0	0	0	0	0	0	0	0	0	0	0	0	0	0	0	0	0	0	0	0	0	0	0	0	0	0	0	0	0.00016828	0	0	0	0
day10_bin.2_round2_scaffold_231_0025	BLAST:Uncharacterized protein n=1 Tax=Bacteroidetes bacterium B1(2017) TaxID=2015582 RepID=A0A257LCX4_9BACT(db=UNIREF evalue=8.7e-13 bit_score=83.2 identity=26.2)	day10_bin.2_round2_scaffold_231_0025, day5_day20_CT_v6_day20CT_round3_scaffold_113521_0004	Protein of unknown function (DUF1565)(db=Pfam db_id=PF07602 evalue=5.5e-05 interpro_id=IPR999999 interpro_descripti, Uncharacterized protein	1	non-unique		0	0	0	0	0	0	0	0	0	0	0	0	0.000179804	0	0	0	0	0	0	0	0	0	0	0	0	0	0	0	0	0	0	0	0	0	0	0
day5_day20_CT_v0_day5CT_round1_scaffold_182405_0004	RBH:Proteasome subunit alpha; K03432 proteasome alpha subunit [EC:3.4.25.1](db=KEGG)	day5_day20_CT_v0_day5CT_round1_scaffold_182405_0004, day5_day20_CT_v0_day5CT_round1_scaffold_24690_0004, day5_day20_CT_v0_day5CT_round1_scaffold_41701_0005, day5_day20_CT_v0_day5CT_round1_scaffold_72225_0003, day5_day20_CT_v10_day5CT_round1_scaffold_182405_0004, day5_day20_CT_v10_day5CT_round1_scaffold_24690_0004, day5_day20_CT_v10_day5CT_round1_scaffold_41701_0005, day5_day20_CT_v10_day5CT_round…	Proteasome endopeptidase complex, proteasome endopeptidase complex, archaeal, alpha subunit, Proteasome subunit alpha, proteasome subunit alpha (EC:3.4.25.1), proteasome subunit alpha (EC:3.4.25.1); K03432 proteasome alpha subunit [EC:3.4.25.1], Proteasome subunit alpha; K03432 proteasome alpha subunit [EC:3.4.25.1], ribosome maturation protein SDO1	3	non-unique		0.00110648	0.00119168	0	0	0.00419932	0	0	0	0.000826148	0	0	0	0	0	0.000306231	0	0	0	0.00164292	0.000867492	0	0	0	0	0	0.00190769	0	0	0	0	0.000789512	0.000233358	0	0	0	0
day5_day20_CT_v0_day5CT_round1_scaffold_49542_0003	BLAST:Protease-like protein n=1 Tax=uncultured bacterium A1Q1_fos_4 RepID=L7VS79_9BACT(db=UNIREF evalue=6.2e-17 bit_score=95.1 identity=33.2)	day5_day20_CT_v0_day5CT_round1_scaffold_49542_0003, day5_day20_CT_v10_day5CT_round1_scaffold_49542_0003	Protease-like protein	1	non-unique		0	0	0	0	0	0	0	0	0	0	0	0	0	0	0.000203096	0	0	0	0	0	0	0	0	0	0	0	0	0	0	0	0	0	0	0	0	0
day10_bin13_scaffold_266_0092	RBH:PrkA family serine protein kinase(db=KEGG)	day10_bin13_scaffold_266_0092, day20_CT_day20CT_kosakonia_manual_scaffold_60_0047, day5_day20_CT_v0_day5CT_round1_scaffold_0_0114, day5_day20_CT_v0_day5CT_round1_scaffold_225267_0004, day5_day20_CT_v10_day5CT_round1_scaffold_0_0114, day5_day20_CT_v10_day5CT_round1_scaffold_225267_0004, day5_day20_CT_v6_day20CT_round3_scaffold_14945_0003, noCT_round7_bin.45_scaffold_17687_0004	PrkA family serine protein kinase, putative serine protein kinase, PrkA; K07180 serine protein kinase, Uncharacterized protein YeaG	2	non-unique		0	0	0	0	0	0	0	0	0	0	0	0	0	0	0	0	0	0	0	0.000344307	0.000287933	0	0	0	0	0	0	0	0	0	0	0	0	0	0	0
day5_day20_CT_v0_day5CT_round1_scaffold_56685_0001	BLAST:prfA; peptide chain release factor 1; K02835 peptide chain release factor 1(db=KEGG evalue=1e-98 bit_score=365.5 identity=63.5)	day5_day20_CT_v0_day5CT_round1_scaffold_56685_0001, day5_day20_CT_v10_day5CT_round1_scaffold_56685_0001	prfA; peptide chain release factor 1; K02835 peptide chain release factor 1	1	non-unique		0	0	0	0	0	0	0	0	0	0	0	0	0	0.000185647	0	0	0	0	0	0	0	0	0	0	0	0	0	0	0	0	0	0	0	0	0	0
day5_day20_CT_v0_day5CT_round1_scaffold_40671_0002	BLAST:preprotein translocase subunit YajC; K03210 preprotein translocase subunit YajC(db=KEGG evalue=2.1e-45 bit_score=187.2 identity=81.2)	day5_day20_CT_v0_day5CT_round1_scaffold_40671_0002, day5_day20_CT_v10_day5CT_round1_scaffold_40671_0002	preprotein translocase subunit YajC; K03210 preprotein translocase subunit YajC	1	non-unique		0.00242103	0	0	0	0	0	0	0	0	0	0	0	0	0	0	0	0	0	0	0	0	0	0	0	0	0	0	0	0	0	0	0	0	0	0	0
day10_bin2_scaffold_1083_0030	BLAST:protein translocase subunit secA(db=KEGG evalue=1.6e-143 bit_score=515.8 identity=41.2)	day10_bin2_scaffold_1083_0030, day20_CT_day20CT_round2_holophaga_manual_scaffold_2762_0010, day5_day20_CT_v0_day5CT_round1_scaffold_3221_0003, day5_day20_CT_v0_day5CT_round1_scaffold_57273_0003, day5_day20_CT_v10_day5CT_round1_scaffold_3221_0003, day5_day20_CT_v10_day5CT_round1_scaffold_57273_0003, day5_day20_CT_v6_day20CT_round3_scaffold_23485_0003, day5_day20_CT_v6_day20CT_round3_scaffold_38569…	preprotein translocase subunit SecA, preprotein translocase subunit SecA; K03070 preprotein translocase subunit SecA, protein translocase subunit secA, secA; Preprotein translocase subunit SecA; K03070 preprotein translocase subunit SecA, secA; putative preprotein translocase SecA subunit; K03070 preprotein translocase subunit SecA	6	non-unique		0	0	0	0	0	0	0	0.000368207	0	0	0	0	0	0.000548526	0	0	0	0	0	0	0	0	0	0	0	0	0	0	0	0	0	0.000238958	0	0	0	0
day10_bin.2_round2_scaffold_19_0036	RBH:Protein translocase subunit secA; K03070 preprotein translocase subunit SecA(db=KEGG)	day10_bin.2_round2_scaffold_19_0036, day10_bin.2_round2_scaffold_97_0006, day10_bin10_scaffold_270_0039, day10_bin12_scaffold_0_0321, day10_bin4_scaffold_74_0037, day20_CT_day20CT_bin17_scaffold_61_0109, day20_CT_day20CT_bin47_scaffold_617_0019, day20_CT_day20CT_bin48_scaffold_7298_0009, day20_CT_day20CT_bin60_scaffold_1428_0005, day20_CT_day20CT_bin91_scaffold_1765_0024, day5_day20_CT_v0_day5CT_…	preprotein translocase subunit SecA, Preprotein translocase subunit SecA; K03070 preprotein translocase subunit SecA, Protein translocase subunit SecA, Protein translocase subunit secA; K03070 preprotein translocase subunit SecA, secA; Preprotein translocase subunit SecA; K03070 preprotein translocase subunit SecA, secA; putative protein translocase subunit SecA; K03070 preprotein translocase sub…	4	non-unique		0	0	0	0	0	0	0	0	0.000126491	0	0	0	0.000243896	6.15124e-05	9.3774e-05	0	0	0	0	0	0	0	0	0	0	0	0	0	0	0	0.000120882	7.14588e-05	0.000213762	0	0	0
day10_bin.13_round2_scaffold_4513_0002	RBH:Protein translocase subunit SecA (Fragment) n=3 Tax=unclassified Deltaproteobacteria (miscellaneous) TaxID=122706 RepID=A0A1F9DDW8_9DELT(db=UNIREF)	day10_bin.13_round2_scaffold_4513_0002, day10_bin2_scaffold_1083_0030, day20_CT_day20CT_round2_holophaga_manual_scaffold_2762_0010, day5_day20_CT_v0_day5CT_round1_scaffold_22800_0005, day5_day20_CT_v0_day5CT_round1_scaffold_31185_0002, day5_day20_CT_v0_day5CT_round1_scaffold_35905_0001, day5_day20_CT_v0_day5CT_round1_scaffold_3750_0003, day5_day20_CT_v0_day5CT_round1_scaffold_48168_0001, day5_day…	preprotein translocase subunit SecA, Preprotein translocase subunit SecA; K03070 preprotein translocase subunit SecA, protein translocase subunit secA, Protein translocase subunit SecA (Fragment), secA; preprotein translocase subunit SecA, secA; preprotein translocase subunit SecA; K03070 preprotein translocase subunit SecA	1	non-unique		0	0	0	0	0	0	0	0	0	0	0	0	0	0	0	0	0	0	0	0	0	0	0	0	0	0	0	0	0	0	0	0.000106488	0	0	0	0
day5_day20_CT_v6_day20CT_round3_scaffold_54889_0001	BLAST:Predicted bile acid beta-glucosidase(db=KEGG evalue=6e-98 bit_score=363.6 identity=45.0)	day5_day20_CT_v6_day20CT_round3_scaffold_54889_0001, no_CT_v2_noCT_day20_scaffold_93339_0001	Predicted bile acid beta-glucosidase	1	non-unique		0	0	0	0	0	0	0	0	0	0	0	0	0	0	0	0	0	0	0	0	0	0	0.00131971	0	0	0	0	0	0	0	0	0	0	0	0	0
day5_day20_CT_v0_day5CT_round1_scaffold_78828_0004	BLAST:PQQ-dependent dehydrogenase; K00114 alcohol dehydrogenase (cytochrome c) [EC:1.1.2.8](db=KEGG evalue=7.2e-45 bit_score=185.3 identity=78.3)	day5_day20_CT_v0_day5CT_round1_scaffold_78828_0004, day5_day20_CT_v10_day5CT_round1_scaffold_78828_0004	PQQ-dependent dehydrogenase; K00114 alcohol dehydrogenase (cytochrome c) [EC:1.1.2.8]	1	non-unique		0.00524556	0	0	0.00449268	0	0	0	0	0	0	0	0	0	0	0	0	0	0	0	0	0	0	0	0	0	0	0	0	0	0	0	0	0	0	0	0
day5_day20_CT_v0_day5CT_round1_scaffold_33375_0001	RBH:PQQ-dependent dehydrogenase; K00114 alcohol dehydrogenase (cytochrome c) [EC:1.1.2.8](db=KEGG)	day5_day20_CT_v0_day5CT_round1_scaffold_33375_0001, day5_day20_CT_v10_day5CT_round1_scaffold_33375_0001, no_CT_v2_noCT_day5_scaffold_485_0033	PQQ-dependent dehydrogenase; K00114 alcohol dehydrogenase (cytochrome c) [EC:1.1.2.8]	7	non-unique		0.00300807	0.00269974	0.00282355	0.000858778	0.0019027	0.00260037	0.000393962	0	0.000748651	0.00235924	0	0.00190624	0	0	0	0	0.00107043	0	0.000372201	0.000393058	0.00131481	0.00152183	0.00101606	0	0.00130999	0.000432184	0.00079815	0	0	0	0.000178863	0.000317201	0	0	0	0
day5_day20_CT_v0_day5CT_round1_scaffold_32615_0004	RBH:PQQ-dependent dehydrogenase(db=KEGG)	day5_day20_CT_v0_day5CT_round1_scaffold_32615_0004, day5_day20_CT_v0_day5CT_round1_scaffold_33375_0001, day5_day20_CT_v10_day5CT_round1_scaffold_32615_0004, day5_day20_CT_v10_day5CT_round1_scaffold_33375_0001, no_CT_v2_noCT_day5_scaffold_485_0033	PQQ-dependent dehydrogenase, PQQ-dependent dehydrogenase; K00114 alcohol dehydrogenase (cytochrome c) [EC:1.1.2.8]	2	non-unique		0.000467426	0.000503417	0.000877505	0	0	0	0	0	0	0	0	0	0	0	0	0	0	0	0.000347019	0.000366465	0.000612926	0	0	0	0.00122136	0.000402943	0.00074415	0	0	0	0	0.00019716	0	0	0	0
day5_day20_CT_v0_day5CT_round1_scaffold_29281_0002	RBH:PpiC-type peptidyl-prolyl cis-trans isomerase; K03769 peptidyl-prolyl cis-trans isomerase C [EC:5.2.1.8](db=KEGG)	day5_day20_CT_v0_day5CT_round1_scaffold_29281_0002, day5_day20_CT_v10_day5CT_round1_scaffold_29281_0002, no_CT_v2_noCT_day20_scaffold_84562_0005	PpiC-type peptidyl-prolyl cis-trans isomerase; K03769 peptidyl-prolyl cis-trans isomerase C [EC:5.2.1.8]	1	non-unique		0.000709925	0.000764589	0	0.00121606	0	0.00184112	0.000557866	0.00017303	0.00053006	0	0	0	0	0.000128883	0	0	0	0	0	0.000556586	0.000465455	0	0	0	0	0.000611989	0	0	0	0	0	0	0	0	0	0
no_CT_v2_noCT_day20_scaffold_53175_0001	BLAST:porin Gram-negative type(db=KEGG evalue=2.3e-44 bit_score=185.7 identity=32.7)	no_CT_v2_noCT_day20_scaffold_53175_0001	porin Gram-negative type	2	non-unique		0	0	0	0	0	0	0	0	0	0	0	0	0	0	0	0.00382457	0	0	0	0	0	0	0	0	0	0	0	0	0	0	0	0	0	0	0	0
day10_round3_3000_scaffold_393_0004	RBH:porin n=1 Tax=Oxalobacter formigenes TaxID=847 RepID=UPI000A2A1A4C(db=UNIREF)	day10_round3_3000_scaffold_393_0004	porin	2	non-unique		0	0	0	0.00146589	0	0	0.000672473	0.000208577	0.000319477	0	0	0	0.000410669	0	0	0	0	0	0	0	0	0	0	0.00346213	0	0.000737715	0.000681201	0	0.00315164	0	0	0.000180482	0.000539893	0.00640509	0	0
day5_day20_CT_v0_day5CT_round1_scaffold_52028_0001	BLAST:polynucleotide phosphorylase/polyadenylase; K00962 polyribonucleotide nucleotidyltransferase [EC:2.7.7.8](db=KEGG evalue=3.6e-71 bit_score=273.9 identity=62.0)	day5_day20_CT_v0_day5CT_round1_scaffold_52028_0001, day5_day20_CT_v10_day5CT_round1_scaffold_52028_0001, day5_day20_CT_v6_day20CT_round3_scaffold_67012_0002, no_CT_v2_noCT_day20_scaffold_233417_0002	polynucleotide phosphorylase/polyadenylase; K00962 polyribonucleotide nucleotidyltransferase [EC:2.7.7.8]	1	non-unique		0	0	0	0	0	0	0	0	0	0	0	0	0.000269705	0	0	0	0	0	0	0	0	0	0	0	0	0	0	0	0	0	0	0	0	0	0	0
day5_day20_CT_v0_day5CT_round1_scaffold_13385_0001	BLAST:polynucleotide phosphorylase/polyadenylase; K00962 polyribonucleotide nucleotidyltransferase [EC:2.7.7.8](db=KEGG evalue=1.1e-182 bit_score=645.6 identity=57.4)	day10_bin.2_round2_scaffold_1244_0002, day5_day20_CT_v0_day5CT_round1_scaffold_13385_0001, day5_day20_CT_v0_day5CT_round1_scaffold_13450_0001, day5_day20_CT_v0_day5CT_round1_scaffold_28092_0001, day5_day20_CT_v0_day5CT_round1_scaffold_3106_0007, day5_day20_CT_v0_day5CT_round1_scaffold_50796_0001, day5_day20_CT_v0_day5CT_round1_scaffold_550_0010, day5_day20_CT_v0_day5CT_round1_scaffold_74869_0002,…	pnp; polynucleotide phosphorylase/polyadenylase (EC:2.7.7.8); K00962 polyribonucleotide nucleotidyltransferase [EC:2.7.7.8], pnp; polynucleotide phosphorylase; K00962 polyribonucleotide nucleotidyltransferase [EC:2.7.7.8], pnp; polyribonucleotide nucleotidyltransferase (EC:2.7.7.8); K00962 polyribonucleotide nucleotidyltransferase [EC:2.7.7.8], polynucleotide phosphorylase/polyadenylase; K00962 p…	1	non-unique		0.000486701	0	0	0	0	0	0	0	0	0	0	0	0	0	0	0	0	0	0	0	0	0	0	0	0	0	0	0	0	0	0	0	0	0	0	0
day10_bin.2_round2_scaffold_214_0028	RBH:pnp; polynucleotide phosphorylase; K00962 polyribonucleotide nucleotidyltransferase [EC:2.7.7.8](db=KEGG)	day10_bin.2_round2_scaffold_214_0028, day10_bin.2_round2_scaffold_54_0035, day10_bin4_scaffold_45_0014, day20_CT_day20CT_bin91_scaffold_293_0090, day5_day20_CT_v6_day20CT_round3_scaffold_11882_0009, day5_day20_CT_v6_day20CT_round3_scaffold_29_0074, day5_day20_CT_v6_day20CT_round3_scaffold_48284_0003, day5_day20_CT_v6_day20CT_round3_scaffold_501_0033	pnp; polynucleotide phosphorylase; K00962 polyribonucleotide nucleotidyltransferase [EC:2.7.7.8], Polyribonucleotide nucleotidyltransferase, polyribonucleotide nucleotidyltransferase (EC:2.7.7.8); K00962 polyribonucleotide nucleotidyltransferase [EC:2.7.7.8]	5	non-unique		0	0	0	0	0	0	0	0	0	0	0	0	0.000193085	7.3046e-05	0.000111357	0	0	0	0	0	0	0	0	0	0	0	0	0	0	0	0	8.48573e-05	0	0	0	0
day10_bin.2_round2_scaffold_1_0013	RBH:Polyribonucleotide nucleotidyltransferase n=3 Tax=Propionispora TaxID=112902 RepID=A0A0K8JF66_9FIRM(db=UNIREF)	day10_bin.2_round2_scaffold_1_0013, day10_bin.2_round2_scaffold_1244_0002, day10_bin.2_round2_scaffold_54_0035, day10_bin4_scaffold_45_0014, day20_CT_day20CT_bin47_scaffold_549_0013, day20_CT_day20CT_bin91_scaffold_293_0090, day5_day20_CT_v0_day5CT_round1_scaffold_3106_0007, day5_day20_CT_v0_day5CT_round1_scaffold_43731_0001, day5_day20_CT_v10_day5CT_round1_scaffold_3106_0007, day5_day20_CT_v10_d…	pnp; polynucleotide phosphorylase; K00962 polyribonucleotide nucleotidyltransferase [EC:2.7.7.8], Polyribonucleotide nucleotidyltransferase, polyribonucleotide nucleotidyltransferase (EC:2.7.7.8); K00962 polyribonucleotide nucleotidyltransferase [EC:2.7.7.8]	3	non-unique		0	0	0	0	0	0	0	0	0	0	0	0	0.000388376	0.000146927	0.000223986	0	0	0	0	0	0	0	0	0	0	0	0	0	0	0	0.000144368	0	0.000255292	0	0	0
day10_bin.2_round2_scaffold_1244_0002	RBH:Polyribonucleotide nucleotidyltransferase n=4 Tax=Pelosinus TaxID=365348 RepID=A0A075KC24_9FIRM(db=UNIREF)	day10_bin.2_round2_scaffold_1_0013, day10_bin.2_round2_scaffold_1244_0002, day10_bin.2_round2_scaffold_54_0035, day10_bin4_scaffold_45_0014, day20_CT_day20CT_bin47_scaffold_549_0013, day20_CT_day20CT_bin91_scaffold_293_0090, day5_day20_CT_v0_day5CT_round1_scaffold_1705_0012, day5_day20_CT_v0_day5CT_round1_scaffold_3106_0007, day5_day20_CT_v0_day5CT_round1_scaffold_43731_0001, day5_day20_CT_v10_da…	pnp; polynucleotide phosphorylase; K00962 polyribonucleotide nucleotidyltransferase [EC:2.7.7.8], Polyribonucleotide nucleotidyltransferase, polyribonucleotide nucleotidyltransferase (EC:2.7.7.8); K00962 polyribonucleotide nucleotidyltransferase [EC:2.7.7.8]	2	non-unique		0	0	0	0	0	0	0	0.000184349	0	0	0	0	0.000181484	6.86573e-05	0.000209333	0	0	0	0	0	0	0	0	0	0	0	0	0	0	0	0	0	0	0	0	0
day10_bin.2_round2_scaffold_3454_0001	BLAST:polynucleotide phosphorylase/polyadenylase; K00962 polyribonucleotide nucleotidyltransferase [EC:2.7.7.8](db=KEGG evalue=1.3e-08 bit_score=63.5 identity=71.4)	day10_bin.2_round2_scaffold_3454_0001, day10_bin.2_round2_scaffold_54_0035, day10_bin4_scaffold_45_0014, day20_CT_day20CT_bin91_scaffold_293_0090, day5_day20_CT_v0_day5CT_round1_scaffold_28092_0001, day5_day20_CT_v10_day5CT_round1_scaffold_28092_0001, day5_day20_CT_v6_day20CT_round3_scaffold_1176_0007, day5_day20_CT_v6_day20CT_round3_scaffold_150055_0002, day5_day20_CT_v6_day20CT_round3_scaffold_…	pnp; polynucleotide phosphorylase; K00962 polyribonucleotide nucleotidyltransferase [EC:2.7.7.8], polynucleotide phosphorylase/polyadenylase; K00962 polyribonucleotide nucleotidyltransferase [EC:2.7.7.8], Polyribonucleotide nucleotidyltransferase, polyribonucleotide nucleotidyltransferase (EC:2.7.7.8); K00962 polyribonucleotide nucleotidyltransferase [EC:2.7.7.8]	1	non-unique		0	0	0	0	0	0	0	0.00160555	0	0	0	0	0	0	0	0	0	0	0	0	0	0	0	0	0	0	0	0	0	0	0	0.00138929	0	0	0	0
day10_bin.2_round2_scaffold_54_0035	BLAST:pnp; polynucleotide phosphorylase; K00962 polyribonucleotide nucleotidyltransferase [EC:2.7.7.8](db=KEGG evalue=4.5e-281 bit_score=972.6 identity=69.6)	day10_bin.13_round2_scaffold_2247_0002, day10_bin.2_round2_scaffold_1_0013, day10_bin.2_round2_scaffold_54_0035, day10_bin4_scaffold_45_0014, day20_CT_day20CT_bin17_scaffold_31_0130, day20_CT_day20CT_bin47_scaffold_549_0013, day20_CT_day20CT_bin82_scaffold_8052_0005, day20_CT_day20CT_bin91_scaffold_293_0090, day5_day20_CT_v0_day5CT_round1_scaffold_1115_0016, day5_day20_CT_v0_day5CT_round1_scaffol…	pnp; polynucleotide phosphorylase; K00962 polyribonucleotide nucleotidyltransferase [EC:2.7.7.8], pnp; polyribonucleotide nucleotidyltransferase (EC:2.7.7.8); K00962 polyribonucleotide nucleotidyltransferase [EC:2.7.7.8], polynucleotide phosphorylase/polyadenylase; K00962 polyribonucleotide nucleotidyltransferase [EC:2.7.7.8], Polyribonucleotide nucleotidyltransferase, polyribonucleotide nucleoti…	5	non-unique		0	0	0	0	0	0	0	0	0	0	0	0	0.000388376	0	0.000111993	0	0	0	0	0	0	0	0	0	0	0	0	0	0	0	0.000433104	0	0	0	0	0
day5_day20_CT_v0_day5CT_round1_scaffold_26406_0001	BLAST:polynucleotide phosphorylase/polyadenylase; K00962 polyribonucleotide nucleotidyltransferase [EC:2.7.7.8](db=KEGG evalue=4.2e-123 bit_score=446.4 identity=91.2)	day10_bin1_scaffold_83_0055, day20_CT_day20CT_bin13_scaffold_211_0045, day5_day20_CT_v0_day5CT_round1_scaffold_14_0050, day5_day20_CT_v0_day5CT_round1_scaffold_1667_0011, day5_day20_CT_v0_day5CT_round1_scaffold_26291_0005, day5_day20_CT_v0_day5CT_round1_scaffold_26406_0001, day5_day20_CT_v0_day5CT_round1_scaffold_2763_0004, day5_day20_CT_v0_day5CT_round1_scaffold_29816_0002, day5_day20_CT_v0_day5…	pnp; polynucleotide phosphorylase (EC:2.7.7.8); K00962 polyribonucleotide nucleotidyltransferase [EC:2.7.7.8], pnp; polynucleotide phosphorylase/polyadenylase (EC:2.7.7.8); K00962 polyribonucleotide nucleotidyltransferase [EC:2.7.7.8], pnp; polyribonucleotide nucleotidyltransferase (EC:2.7.7.8), pnp; polyribonucleotide nucleotidyltransferase (EC:2.7.7.8); K00962 polyribonucleotide nucleotidyltran…	1	non-unique		0	0	0	0	0	0	0	0	0	0	0	0	0.000260405	0	0	0	0	0	0	0	0	0	0	0	0	0	0	0	0	0	0	0	0	0	0	0
day10_bin.2_round2_scaffold_112_0075	BLAST:plasmid segregation protein ParM(db=KEGG evalue=1.4e-16 bit_score=92.8 identity=23.0)	day10_bin.2_round2_scaffold_112_0075, day5_day20_CT_v6_day20CT_round3_scaffold_1067_0018	plasmid segregation protein ParM	4	non-unique		0	0	0	0	0	0	0	0	0.000997612	0	0	0	0.000213729	0	0.000986101	0	0	0	0	0	0	0	0	0	0	0	0	0	0	0	0	0	0.00280982	0	0	0
day20_CT_day20CT_round2_bin9_scaffold_1236_0010	RBH:Twitching motility protein PilT n=3 Tax=Rhodocyclales TaxID=206389 RepID=A0A272EPM2_9RHOO(db=UNIREF)	day20_CT_day20CT_round2_bin9_scaffold_1236_0010, day5_day20_CT_v0_day5CT_round1_scaffold_12580_0002, day5_day20_CT_v0_day5CT_round1_scaffold_1795_0002, day5_day20_CT_v0_day5CT_round1_scaffold_282_0002, day5_day20_CT_v0_day5CT_round1_scaffold_294_0016, day5_day20_CT_v0_day5CT_round1_scaffold_36759_0001, day5_day20_CT_v0_day5CT_round1_scaffold_52360_0003, day5_day20_CT_v0_day5CT_round1_scaffold_547…	pilT1; protein PilT1; K02669 twitching motility protein PilT, pilus retraction protein PilT; K02669 twitching motility protein PilT, Twitching mobility protein, Twitching motility protein PilT, twitching motility protein; K02669 twitching motility protein PilT, Uncharacterized protein	1	non-unique		0	0	0	0	0	0	0	0	0	0	0	0	0	0.000147348	0	0	0	0	0	0	0	0	0	0	0	0	0	0	0	0	0	0	0	0	0	0
day20_CT_day20CT_round2_holophaga_manual_scaffold_2598_0001	RBH:type IV pilus twitching motility protein PilT n=1 Tax=Holophaga foetida TaxID=35839 RepID=UPI0002472EFF(db=UNIREF)	day20_CT_day20CT_round2_holophaga_manual_scaffold_2598_0001, day5_day20_CT_v0_day5CT_round1_scaffold_10065_0004, day5_day20_CT_v0_day5CT_round1_scaffold_11957_0001, day5_day20_CT_v0_day5CT_round1_scaffold_16151_0004, day5_day20_CT_v0_day5CT_round1_scaffold_1697_0008, day5_day20_CT_v0_day5CT_round1_scaffold_1914_0020, day5_day20_CT_v0_day5CT_round1_scaffold_24211_0005, day5_day20_CT_v0_day5CT_roun…	pilT; twitching mobility protein; K02669 twitching motility protein PilT, pilus retraction protein PilT; K02669 twitching motility protein PilT, Twitching mobility protein, twitching motility protein PilT, twitching motility protein; K02669 twitching motility protein PilT, Type IV pili twitching motility protein PilT, type IV pilus twitching motility protein PilT, Uncharacterized protein	2	non-unique		0	0	0	0	0	0	0	0	0	0	0	0	0	0.000181711	0	0	0	0	0	0	0	0	0	0	0	0	0	0	0	0	0	0.000422188	0	0	0	0
day10_bin.2_round2_scaffold_19_0013	RBH:PilT protein domain protein n=3 Tax=Sporomusaceae TaxID=1843490 RepID=A1HTI5_9FIRM(db=UNIREF)	day10_bin.2_round2_scaffold_19_0013, day10_bin.2_round2_scaffold_97_0029, day10_bin4_scaffold_74_0015, day20_CT_day20CT_bin17_scaffold_943_0013, day20_CT_day20CT_bin47_scaffold_617_0042, day20_CT_day20CT_bin48_scaffold_2246_0014, day20_CT_day20CT_bin91_scaffold_15891_0002, day5_day20_CT_v0_day5CT_round1_scaffold_177_0013, day5_day20_CT_v10_day5CT_round1_scaffold_177_0013, day5_day20_CT_v6_day20CT…	PilT protein domain protein, PIN domain, Putative PIN and TRAM-domain containing protein	1	non-unique		0	0	0	0	0	0	0	0	0	0	0	0	0.000183691	0	0.000211878	0	0	0	0	0	0	0	0	0	0	0	0	0	0	0	0.000546257	0	0.000482986	0	0	0
no_CT_v2_noCT_day20_scaffold_186842_0002	BLAST:pilQ; type IV pilus assembly protein PilQ; K02666 type IV pilus assembly protein PilQ(db=KEGG evalue=8e-108 bit_score=396.0 identity=68.2)	no_CT_v2_noCT_day20_scaffold_186842_0002, no_CT_v2_noCT_day20_scaffold_65715_0002	pilQ; type IV pilus assembly protein PilQ; K02666 type IV pilus assembly protein PilQ	1	non-unique		0	0	0	0	0	0	0	0	0.000331495	0	0	0	0	0	0	0	0	0	0	0	0	0	0	0	0	0	0	0	0	0	0	0	0	0	0	0
day5_day20_CT_v0_day5CT_round1_scaffold_1598_0020	RBH:Type IV pilus secretin PilQ n=1 Tax=Ectothiorhodospira sp. PHS-1 RepID=H1G3D0_9GAMM(db=UNIREF)	day5_day20_CT_v0_day5CT_round1_scaffold_1598_0020, day5_day20_CT_v0_day5CT_round1_scaffold_25151_0008, day5_day20_CT_v0_day5CT_round1_scaffold_39374_0002, day5_day20_CT_v0_day5CT_round1_scaffold_41450_0005, day5_day20_CT_v0_day5CT_round1_scaffold_61052_0003, day5_day20_CT_v0_day5CT_round1_scaffold_7260_0001, day5_day20_CT_v0_day5CT_round1_scaffold_94546_0001, day5_day20_CT_v10_day5CT_round1_scaff…	pilQ; type 4 fimbrial biogenesis protein PilQ; K02666 type IV pilus assembly protein PilQ, pilus modification protein PilQ, Type IV pilus assembly protein PilQ, Type IV pilus secretin PilQ, type IV pilus secretin PilQ/competence protein, type IV pilus secretin PilQ; K02666 type IV pilus assembly protein PilQ	1	non-unique		0.000403504	0	0	0	0	0	0	0	0	0	0	0	0	0	0	0	0	0	0	0	0	0	0	0	0	0	0	0	0	0	0	0	0	0	0	0
day5_day20_CT_v0_day5CT_round1_scaffold_24190_0002	RBH:phospholipase D/transphosphatidylase(db=KEGG)	day5_day20_CT_v0_day5CT_round1_scaffold_24190_0002, day5_day20_CT_v0_day5CT_round1_scaffold_99661_0004, day5_day20_CT_v10_day5CT_round1_scaffold_24190_0002, day5_day20_CT_v10_day5CT_round1_scaffold_99661_0004, day5_day20_CT_v6_day20CT_round3_scaffold_19916_0002	phospholipase D/transphosphatidylase	1	non-unique		0	0	0	0	0	0	0	0	0	0	0	0	0	0	0	0	0	0	0	0	0	0	0	0	0	0.000476921	0	0	0	0	0	0	0	0	0	0
day5_day20_CT_v0_day5CT_round1_scaffold_51951_0001	BLAST:phosphoglycerol transferase family protein, alkaline phosphatase superfamily(db=KEGG evalue=1.4e-29 bit_score=137.1 identity=33.0)	day5_day20_CT_v0_day5CT_round1_scaffold_51951_0001, day5_day20_CT_v10_day5CT_round1_scaffold_51951_0001, day5_day20_CT_v6_day20CT_round3_scaffold_12994_0003	phosphoglycerol transferase family protein, alkaline phosphatase superfamily, Uncharacterized protein	1	non-unique		0	0	0	0	0	0	0	0	0	0	0	0	0	0	0.000120238	0	0	0	0	0	0	0	0	0	0	0	0	0	0	0	0	0	0	0	0	0
day10_bin.2_round2_scaffold_7_0055	RBH:phosphoglucomutase/phosphomannomutase alpha/beta/alpha domain i(db=KEGG)	day10_bin.2_round2_scaffold_7_0055, day10_bin.2_round2_scaffold_954_0008, day10_round3_3000_scaffold_273_0002, day20_CT_day20CT_bin17_scaffold_1_0020, day20_CT_day20CT_bin47_scaffold_240_0075, day5_day20_CT_v6_day20CT_round3_scaffold_15_0057, day5_day20_CT_v6_day20CT_round3_scaffold_41107_0003, day5_day20_CT_v6_day20CT_round3_scaffold_78_0031	phosphoglucomutase/phosphomannomutase alpha/beta/alpha domain i, Phosphomannomutase, Uncharacterized protein	5	non-unique		0	0	0	0	0	0	0	0	0	0	0	0	0.000869498	0	0.000501461	0	0	0	0	0	0	0	0	0	0	0	0	0	0	0	0.000430949	0	0	0	0	0
day10_bin.2_round2_scaffold_954_0008	BLAST:phosphoglucomutase/phosphomannomutase alpha/beta/alpha domain i(db=KEGG evalue=7.7e-103 bit_score=379.8 identity=46.4)	day10_bin.2_round2_scaffold_954_0008	phosphoglucomutase/phosphomannomutase alpha/beta/alpha domain i	2	non-unique		0	0	0	0	0	0	0	0	0	0	0	0	0.000325975	0	0	0	0	0	0	0	0	0	0	0	0	0	0	0	0	0	0.000727033	0	0	0	0	0
day10_round3_3000_scaffold_273_0002	BLAST:phosphoglucomutase/phosphomannomutase alpha/beta/alpha domain i(db=KEGG evalue=3e-69 bit_score=267.7 identity=49.4)	day10_round3_3000_scaffold_273_0002, day5_day20_CT_v6_day20CT_round3_scaffold_41107_0003	phosphoglucomutase/phosphomannomutase alpha/beta/alpha domain i	2	non-unique		0	0	0	0	0	0	0	0	0.000724294	0	0	0	0.000465519	0	0.000268476	0	0	0	0	0	0	0	0	0	0	0	0	0	0	0	0.000346088	0	0	0	0	0
day10_bin13_scaffold_284_0139	RBH:phosphoenolpyruvate-protein phosphotransferase(db=KEGG)	day10_bin.2_round2_scaffold_25_0006, day10_bin13_scaffold_284_0139, day10_bin4_scaffold_371_0014, day20_CT_day20CT_bin47_scaffold_1018_0005, day20_CT_day20CT_bin91_scaffold_1597_0002, day20_CT_day20CT_kosakonia_manual_scaffold_83_0139, day5_day20_CT_v0_day5CT_round1_scaffold_128_0066, day5_day20_CT_v10_day5CT_round1_scaffold_128_0066, no_CT_v2_noCT_day20_scaffold_101368_0001, no_CT_v2_noCT_day5_s…	phosphoenolpyruvate-protein phosphotransferase, ptsI; phosphoenolpyruvate-protein phosphotransferase (EC:2.7.3.9), PTSINtr with GAF domain, PtsP / phosphoenolpyruvate--protein phosphotransferase, putative GAF sensor protein; K08484 phosphotransferase system, enzyme I, PtsP [EC:2.7.3.9]	3	non-unique		0	0	0	0	0	0	0.000386439	0.000119859	0.000183588	0	0	0	0.000235992	0	0.000136102	0	0	0	0.000365093	0	0.000322424	0	0	0	0.000856649	0	0.000782908	0	0	0	0.000175447	0	0	0	0	0
day10_bin.9_round2_scaffold_3840_0003	BLAST:phosphotransacetylase(db=KEGG evalue=4.6e-85 bit_score=320.5 identity=61.4)	day10_bin.9_round2_scaffold_3840_0003, day10_bin2_scaffold_904_0006, day20_CT_day20CT_round2_holophaga_manual_scaffold_3067_0007	phosphate butyryltransferase, phosphotransacetylase	12	non-unique		0	0	0	0	0	0	0	0.00318335	0	0	0	0	0	0.00266755	0	0	0	0	0	0	0	0	0	0	0	0	0	0	0	0	0	0.00206592	0	0	0	0
day10_bin.2_round2_scaffold_165_0021	BLAST:phosphotransacetylase(db=KEGG evalue=3.5e-82 bit_score=310.5 identity=62.4)	day10_bin.2_round2_scaffold_165_0021, day10_bin.2_round2_scaffold_9_0083, day10_bin4_scaffold_295_0039, day20_CT_day20CT_bin47_scaffold_533_0060, day20_CT_day20CT_bin91_scaffold_1740_0013, day20_CT_day20CT_round2_holophaga_manual_scaffold_1570_0017	phosphate butyryltransferase, phosphotransacetylase	2	non-unique		0	0	0	0	0	0	0	0	0	0	0	0	0.000264458	0.000200095	0	0	0	0	0	0	0	0	0	0	0	0	0	0	0	0	0	0.00023245	0	0	0	0
day10_bin.2_round2_scaffold_12_0076	RBH:phosphate butyryltransferase (EC:2.3.1.19); K00634 phosphate butyryltransferase [EC:2.3.1.19](db=KEGG)	day10_bin.2_round2_scaffold_12_0076, day10_bin.2_round2_scaffold_303_0005, day10_bin.2_round2_scaffold_40_0016, day10_bin4_scaffold_41_0067, day20_CT_day20CT_bin17_scaffold_648_0015, day20_CT_day20CT_bin47_scaffold_140_0010, day20_CT_day20CT_bin48_scaffold_769_0024, day20_CT_day20CT_bin91_scaffold_95_0033, day5_day20_CT_v6_day20CT_round3_scaffold_2688_0011	Phosphate butyryltransferase, phosphate butyryltransferase (EC:2.3.1.19); K00634 phosphate butyryltransferase [EC:2.3.1.19], phosphate butyryltransferase; K00634 phosphate butyryltransferase [EC:2.3.1.19]	3	non-unique		0	0	0	0	0	0	0	0.000225617	0	0	0	0	0.000666331	0.000168053	0.000512386	0	0	0	0	0	0	0	0	0	0	0	0	0	0	0	0	0	0	0	0	0
day10_bin2_scaffold_1260_0010	RBH:PhoH family protein; K07175 PhoH-like ATPase(db=KEGG)	day10_bin2_scaffold_1260_0010, day20_CT_day20CT_bin82_scaffold_4640_0006, day20_CT_day20CT_round2_holophaga_manual_scaffold_3999_0004, day5_day20_CT_v0_day5CT_round1_scaffold_1045_0001, day5_day20_CT_v10_day5CT_round1_scaffold_1045_0001, day5_day20_CT_v6_day20CT_round3_scaffold_52060_0003, noCT_round4_bin.9_scaffold_6560_0008	phenylacetate-coenzyme A ligase; K07175 PhoH-like ATPase, PhoH family protein, PhoH family protein; K07175 PhoH-like ATPase, Phosphate starvation-inducible protein PhoH	2	non-unique		0	0	0	0	0	0	0	0.000155844	0	0	0	0	0	0.000232164	0	0	0	0	0	0	0	0	0	0	0	0	0	0	0	0	0	0.000134852	0	0	0	0
no_CT_v2_noCT_day20_scaffold_87972_0001	BLAST:sugar ABC transporter substrate-binding protein(db=KEGG evalue=1.6e-53 bit_score=215.3 identity=43.2)	no_CT_v2_noCT_day20_scaffold_87972_0001, no_CT_v2_noCT_day20_scaffold_88327_0002	periplasmic protein, sugar ABC transporter substrate-binding protein	1	non-unique		0	0.00113409	0.00197683	0.00180375	0.00399638	0.00273088	0	0.00025665	0	0.00247764	0.00402062	0.00400381	0.000252661	0.000191169	0.000582863	0.0032061	0.0022483	0.00434694	0	0.000825569	0.00138079	0	0.00213411	0	0	0.000907746	0.00167641	0.00271495	0.00775608	0.002961	0.000375679	0.00022208	0	0.00788136	0	0
no_CT_v2_noCT_day20_scaffold_87972_0002	RBH:periplasmic binding protein/LacI transcriptional regulator; K02058 simple sugar transport system substrate-binding protein(db=KEGG)	no_CT_v2_noCT_day20_scaffold_87972_0002	periplasmic binding protein/LacI transcriptional regulator; K02058 simple sugar transport system substrate-binding protein	2	non-unique		0.00167609	0.00180515	0	0.00143553	0	0	0	0	0	0	0	0	0.000201082	0.000152143	0.000231938	0	0	0	0	0	0	0	0	0	0.000729926	0.000722437	0.000667093	0	0	0	0	0.000176744	0	0	0	0
day5_day20_CT_v0_day5CT_round1_scaffold_19263_0004	Unknown_Function	day5_day20_CT_v0_day5CT_round1_scaffold_19263_0004, day5_day20_CT_v10_day5CT_round1_scaffold_19263_0004	Peptidylprolyl isomerase, Unknown_Function	1	non-unique		0	0	0	0	0	0	0	0	0	0	0	0	0	0	0	0	0	0	0	0	0	0	0	0.00397904	0	0	0	0	0	0	0	0	0	0	0	0
day10_bin.2_round2_scaffold_294_0029	RBH:Peptidyl-prolyl cis-trans isomerase n=3 Tax=Pelosinus TaxID=365348 RepID=I9NWB4_9FIRM(db=UNIREF)	day10_bin.2_round2_scaffold_294_0029, day10_bin.2_round2_scaffold_3002_0005, day10_bin.2_round2_scaffold_548_0009, day20_CT_day20CT_bin17_scaffold_114_0019, day20_CT_day20CT_bin48_scaffold_7339_0006, day5_day20_CT_v0_day5CT_round1_scaffold_3952_0002, day5_day20_CT_v10_day5CT_round1_scaffold_3952_0002, day5_day20_CT_v6_day20CT_round3_scaffold_264_0013, day5_day20_CT_v6_day20CT_round3_scaffold_270_…	Peptidyl-prolyl cis-trans isomerase, Peptidyl-prolyl cis-trans isomerase (rotamase)-cyclophilin family (EC:5.2.1.8), Peptidylprolyl isomerase (EC:5.2.1.8)	1	non-unique		0	0	0	0	0	0	0	0	0	0	0	0	0	0	0	0	0	0	0	0	0	0	0	0	0	0	0	0	0	0	0.000502774	0	0	0	0	0
day10_bin.2_round2_scaffold_107_0002	BLAST:Peptidyl-prolyl cis-trans isomerase (rotamase)-cyclophilin family (EC:5.2.1.8)(db=KEGG evalue=2.6e-59 bit_score=233.8 identity=72.3)	day10_bin.2_round2_scaffold_107_0002, day10_bin.2_round2_scaffold_294_0029, day20_CT_day20CT_bin48_scaffold_861_0050, day5_day20_CT_v0_day5CT_round1_scaffold_12827_0004, day5_day20_CT_v0_day5CT_round1_scaffold_3952_0002, day5_day20_CT_v10_day5CT_round1_scaffold_12827_0004, day5_day20_CT_v10_day5CT_round1_scaffold_3952_0002, day5_day20_CT_v6_day20CT_round3_scaffold_264_0013	Peptidyl-prolyl cis-trans isomerase, Peptidyl-prolyl cis-trans isomerase (rotamase)-cyclophilin family (EC:5.2.1.8), Peptidylprolyl isomerase (EC:5.2.1.8)	2	non-unique		0	0	0	0	0	0	0	0	0	0	0	0	0.000860326	0	0	0	0	0	0	0	0	0	0	0	0	0	0	0	0	0	0	0	0	0	0	0
day10_bin.2_round2_scaffold_13_0025	BLAST:peptidoglycan-binding lysin domain-containing protein(db=KEGG evalue=7.6e-17 bit_score=93.2 identity=44.5)	day10_bin.2_round2_scaffold_13_0025, day10_bin.2_round2_scaffold_898_0006, day10_bin4_scaffold_64_0068, day20_CT_day20CT_bin47_scaffold_23_0149, day5_day20_CT_v0_day5CT_round1_scaffold_1839_0007, day5_day20_CT_v10_day5CT_round1_scaffold_1839_0007, day5_day20_CT_v6_day20CT_round3_scaffold_36639_0004, day5_day20_CT_v6_day20CT_round3_scaffold_657_0015	peptidoglycan-binding lysin domain-containing protein, Peptidoglycan-binding LysM, Uncharacterized protein	5	non-unique		0	0	0	0	0	0	0	0	0	0	0	0	0.00341381	0.0016437	0.00286375	0	0	0	0	0	0	0	0	0	0	0	0	0	0	0	0.0009229	0.000272783	0.00163201	0.0193615	0	0
day5_day20_CT_v0_day5CT_round1_scaffold_90200_0004	BLAST:peptidoglycan-associated lipoprotein; K03640 peptidoglycan-associated lipoprotein(db=KEGG evalue=2.3e-54 bit_score=217.6 identity=66.0)	day5_day20_CT_v0_day5CT_round1_scaffold_90200_0004, day5_day20_CT_v10_day5CT_round1_scaffold_90200_0004, day5_day20_CT_v6_day20CT_round3_scaffold_25055_0003	peptidoglycan-associated lipoprotein; K03640 peptidoglycan-associated lipoprotein	1	non-unique		0	0	0	0	0	0	0	0	0	0	0	0	0	0	0	0	0	0	0	0	0	0	0.00305359	0	0	0	0	0	0	0	0	0	0	0	0	0
day20_CT_day20CT_round2_holophaga_manual_scaffold_68631_0002	BLAST:peptide chain release factor 3 n=1 Tax=Holophaga foetida TaxID=35839 RepID=UPI000247174F(db=UNIREF evalue=5.3e-295 bit_score=1021.1 identity=96.4)	day20_CT_day20CT_round2_holophaga_manual_scaffold_68631_0002, day20_CT_day20CT_round2_holophaga_manual_scaffold_70584_0002	peptide chain release factor 3	3	non-unique		0	0	0	0	0	0	0	0	0	0	0	0	0	0.000196651	0	0	0	0	0	0	0	0	0	0	0	0	0	0	0	0	0	0.000114225	0	0	0	0
day5_day20_CT_v6_day20CT_round3_scaffold_22182_0004	BLAST:peptide chain release factor 1; K02835 peptide chain release factor 1(db=KEGG evalue=3.7e-130 bit_score=470.3 identity=65.1)	day5_day20_CT_v0_day5CT_round1_scaffold_47816_0003, day5_day20_CT_v10_day5CT_round1_scaffold_47816_0003, day5_day20_CT_v6_day20CT_round3_scaffold_22182_0004, day5_day20_CT_v6_day20CT_round3_scaffold_51584_0002, no_CT_v2_noCT_day20_scaffold_78337_0003, no_CT_v2_noCT_day20_scaffold_97321_0001, no_CT_v2_noCT_day5_scaffold_883_0016, noCT_round6_bin.104_scaffold_6001_0006	Peptide chain release factor 1, peptide chain release factor 1; K02835 peptide chain release factor 1, prfA; peptide chain release factor 1; K02835 peptide chain release factor 1	1	non-unique		0	0	0	0	0	0	0	0	0	0	0	0	0	0.000145267	0	0	0	0	0	0	0	0	0	0	0	0	0	0	0	0	0	0	0	0	0	0
day10_bin.2_round2_scaffold_111_0026	RBH:peptide chain release factor 1; K02835 peptide chain release factor 1(db=KEGG)	day10_bin.2_round2_scaffold_111_0026, day10_bin.2_round2_scaffold_13_0118, day10_bin.2_round2_scaffold_549_0024, day10_bin.2_round2_scaffold_838_0005, day10_bin4_scaffold_160_0020, day20_CT_day20CT_bin17_scaffold_1_0138, day20_CT_day20CT_bin47_scaffold_23_0242, day20_CT_day20CT_bin48_scaffold_1906_0003, day20_CT_day20CT_bin91_scaffold_667_0020, day5_day20_CT_v0_day5CT_round1_scaffold_105_0008, da…	Peptide chain release factor 1, peptide chain release factor 1; K02835 peptide chain release factor 1, prfA; peptide chain release factor 1; K02835 peptide chain release factor 1	1	non-unique		0	0	0	0	0	0	0	0	0	0	0	0	0.000190915	0	0.000220211	0	0	0	0	0	0	0	0	0	0	0	0	0	0	0	0	0	0	0	0	0
day5_day20_CT_v0_day5CT_round1_scaffold_116211_0001	BLAST:peptidase S8 family protein(db=KEGG evalue=2.1e-30 bit_score=137.9 identity=47.0)	day5_day20_CT_v0_day5CT_round1_scaffold_116211_0001, day5_day20_CT_v0_day5CT_round1_scaffold_63986_0002, day5_day20_CT_v10_day5CT_round1_scaffold_116211_0001, day5_day20_CT_v10_day5CT_round1_scaffold_63986_0002	peptidase S8 family protein	1	non-unique		0	0	0	0	0	0	0	0	0.000614807	0	0	0	0	0	0	0	0	0	0	0	0	0	0	0	0	0	0	0	0	0	0	0	0	0	0	0
day5_day20_CT_v0_day5CT_round1_scaffold_144_0015	RBH:type IV pilus secretin PilQ/competence protein(db=KEGG)	day5_day20_CT_v0_day5CT_round1_scaffold_144_0015, day5_day20_CT_v0_day5CT_round1_scaffold_20834_0004, day5_day20_CT_v0_day5CT_round1_scaffold_68076_0004, day5_day20_CT_v10_day5CT_round1_scaffold_144_0015, day5_day20_CT_v10_day5CT_round1_scaffold_20834_0004, day5_day20_CT_v10_day5CT_round1_scaffold_68076_0004, day5_day20_CT_v6_day20CT_round3_scaffold_24571_0003, day5_day20_CT_v6_day20CT_round3_sca…	peptidase M41, FtsH, Putative Fimbrial assembly protein pilQ, Type IV pilus assembly protein PilQ, type IV pilus secretin PilQ/competence protein, type IV pilus secretin PilQ; K02666 type IV pilus assembly protein PilQ	1	non-unique		0.000395063	0	0	0	0	0	0	0	0	0	0	0	0	0	0	0	0	0	0	0	0	0	0	0	0	0	0	0	0	0	0	0	0	0	0	0
day5_day20_CT_v0_day5CT_round1_scaffold_58581_0002	BLAST:peptidase C1A, papain(db=KEGG evalue=8.6e-26 bit_score=122.9 identity=37.7)	day5_day20_CT_v0_day5CT_round1_scaffold_58581_0002, day5_day20_CT_v10_day5CT_round1_scaffold_58581_0002	peptidase C1A, papain	1	non-unique		0	0	0	0	0	0	0	0	0	0	0	0	0	0	0	0	0	0	0	0	0	0	0	0	0	0	0	0	0	0	0	0.000284474	0	0	0	0
day10_bin.2_round2_scaffold_17_0068	BLAST:PEGA domain protein n=1 Tax=Sporomusa silvacetica DSM 10669 TaxID=1123289 RepID=A0A259U573_9FIRM(db=UNIREF evalue=6.6e-36 bit_score=159.5 identity=41.6)	day10_bin.2_round2_scaffold_17_0068, day10_bin.2_round2_scaffold_581_0035, day10_bin4_scaffold_35_0022, day10_round3_3000_scaffold_107_0006, day20_CT_day20CT_bin91_scaffold_72_0122, day5_day20_CT_v6_day20CT_round3_scaffold_10331_0002, day5_day20_CT_v6_day20CT_round3_scaffold_22910_0006, day5_day20_CT_v6_day20CT_round3_scaffold_46_0063	PEGA domain protein, similar to pol, Transglutaminase-like enzyme, predicted cysteine protease, Uncharacterized protein	3	non-unique		0	0	0	0	0	0	0	0	0	0	0	0	0.00103765	0	0.000299218	0	0	0	0	0	0	0	0	0	0	0	0	0	0	0	0	0	0.000682079	0	0	0
day10_bin.2_round2_scaffold_24_0019	BLAST:pyridoxine biosynthesis protein; K06215 pyridoxine biosynthesis protein [EC:4.-.-.-](db=KEGG evalue=6.6e-133 bit_score=479.2 identity=82.5)	day10_bin.2_round2_scaffold_24_0019, day10_bin.2_round2_scaffold_293_0006, day10_bin.2_round2_scaffold_34_0016, day10_bin.2_round2_scaffold_3858_0002, day10_bin.2_round2_scaffold_752_0009, day10_bin4_scaffold_110_0014, day20_CT_day20CT_bin47_scaffold_213_0040, day20_CT_day20CT_bin48_scaffold_2800_0010, day20_CT_day20CT_bin91_scaffold_302_0101, day5_day20_CT_v0_day5CT_round1_scaffold_12494_0008, d…	pdxS; pyridoxal biosynthesis lyase PdxS; K06215 pyridoxine biosynthesis protein [EC:4.-.-.-], pyridoxal 5''-phosphate synthase, synthase subunit Pdx1, pyridoxal 5''-phosphate synthase, synthase subunit Pdx1; K06215 pyridoxine biosynthesis protein [EC:4.-.-.-], Pyridoxal 5'-phosphate synthase subunit PdxS, Pyridoxal biosynthesis lyase PdxS, pyridoxal biosynthesis lyase PdxS; K06215 pyridoxine bios…	2	non-unique		0	0	0	0	0	0	0	0	0	0	0	0	0.000231176	0	0	0	0	0	0	0	0	0	0	0	0	0	0	0	0	0	0.000343733	0	0	0	0	0
day10_bin2_scaffold_994_0016	RBH:pyridoxine 5'-phosphate synthase n=1 Tax=Holophaga foetida TaxID=35839 RepID=UPI0002471774(db=UNIREF)	day10_bin2_scaffold_994_0016, day20_CT_day20CT_bin13_scaffold_1511_0014, day20_CT_day20CT_bin82_scaffold_2436_0009, day20_CT_day20CT_round2_bin9_scaffold_285_0022, day20_CT_day20CT_round2_holophaga_manual_scaffold_661_0017, day5_day20_CT_v0_day5CT_round1_scaffold_10852_0009, day5_day20_CT_v0_day5CT_round1_scaffold_13102_0003, day5_day20_CT_v0_day5CT_round1_scaffold_14715_0002, day5_day20_CT_v0_da…	pdxJ; pyridoxine 5'-phosphate synthase; K03474 pyridoxine 5-phosphate synthase [EC:2.6.99.2], Pyridoxal phosphate biosynthesis protein PdxJ(db=Pfam db_id=PF03740 evalue=1.6e-09 interpro_id=IPR999999 interpro_descripti, pyridoxine 5''''-phosphate synthase, pyridoxine 5''-phosphate synthase, pyridoxine 5'-phosphate synthase, pyridoxine 5'-phosphate synthase (EC:2.6.99.2); K03474 pyridoxine 5-phosph…	2	non-unique		0	0	0	0	0	0	0	0.000284111	0	0	0	0	0	0.000211623	0	0	0	0	0	0	0	0	0	0	0	0	0	0	0	0	0	0.000245842	0	0	0	0
day5_day20_CT_v0_day5CT_round1_scaffold_12734_0002	RBH:TPR repeat-containing serine/threonin protein kinase(db=KEGG)	day5_day20_CT_v0_day5CT_round1_scaffold_12734_0002, day5_day20_CT_v0_day5CT_round1_scaffold_2237_0001, day5_day20_CT_v0_day5CT_round1_scaffold_2877_0001, day5_day20_CT_v0_day5CT_round1_scaffold_38111_0001, day5_day20_CT_v0_day5CT_round1_scaffold_43480_0001, day5_day20_CT_v0_day5CT_round1_scaffold_78962_0001, day5_day20_CT_v10_day5CT_round1_scaffold_12734_0002, day5_day20_CT_v10_day5CT_round1_scaf…	PASTA domain./Protein kinase domain. (EC:2.7.11.1), serine/threonine protein kinase, serine/threonine protein kinase with Chase2 sensor; K08884 serine/threonine protein kinase, bacterial [EC:2.7.11.1], serine/threonine protein kinase; K08884 serine/threonine protein kinase, bacterial [EC:2.7.11.1], TPR repeat-containing serine/threonin protein kinase, Uncharacterized protein, Uncharacterized prot…	1	non-unique		0	0	0	0	0	0	0	0	0	0	0	0	0	7.10281e-05	0	0	0	0	0	0	0	0	0	0	0	0	0	0	0	0	0	0	0	0	0	0
day5_day20_CT_v0_day5CT_round1_scaffold_48091_0001	BLAST:PAS/PAC sensor-containing diguanylate cyclase(db=KEGG evalue=2.1e-57 bit_score=229.2 identity=35.8)	day5_day20_CT_v0_day5CT_round1_scaffold_48091_0001, day5_day20_CT_v10_day5CT_round1_scaffold_48091_0001	PAS/PAC sensor-containing diguanylate cyclase, Uncharacterized protein	1	non-unique		0	0	0	0	0	0	0	0	0	0	0	0	0	0	0	0	0	0	0	0	0	0	0	0	0	0	0	0	0	0	0	0	0.000341692	0	0	0
day5_day20_CT_v0_day5CT_round1_scaffold_23120_0001	BLAST:PAS/PAC sensor hybrid histidine kinase(db=KEGG evalue=4.8e-114 bit_score=417.5 identity=44.3)	day5_day20_CT_v0_day5CT_round1_scaffold_23120_0001, day5_day20_CT_v10_day5CT_round1_scaffold_23120_0001, no_CT_v2_noCT_day20_scaffold_91252_0004	PAS/PAC sensor hybrid histidine kinase, putative PAS/PAC sensor protein, Uncharacterized protein	1	non-unique		0	0	0	0	0	0	0	0	0	0	0	0	0	0	0	0	0	0	0	0	0	0	0	0	0	0	0	0	0	0	0	0.000100403	0	0	0	0
day5_day20_CT_v0_day5CT_round1_scaffold_70375_0001	BLAST:PAS sensor protein(db=KEGG evalue=5.9e-174 bit_score=617.1 identity=37.3)	day5_day20_CT_v0_day5CT_round1_scaffold_70375_0001, day5_day20_CT_v10_day5CT_round1_scaffold_70375_0001	PAS sensor protein	1	non-unique		0	0	0	0	0	0	0	0	0	0	0	0	0	0	0	0	0	0	0	0	0	0	0	0	0	0	0	0	0	0.000924025	0	0	0	0	0	0
day5_day20_CT_v0_day5CT_round1_scaffold_65744_0002	RBH:PAS sensor protein n=1 Tax=Holophaga foetida DSM 6591 RepID=H1P0N0_9BACT(db=UNIREF)	day5_day20_CT_v0_day5CT_round1_scaffold_65744_0002, day5_day20_CT_v10_day5CT_round1_scaffold_65744_0002	PAS domain-containing protein, PAS sensor protein	2	non-unique		0	0	0	0	0	0	0	0	0	0	0	0	0	0.000105162	0	0	0	0	0	0	0	0	0	0	0	0	0	0	0	0	0	0.000122167	0	0	0	0
day5_day20_CT_v0_day5CT_round1_scaffold_25853_0002	RBH:PAS domain-containing protein(db=KEGG)	day5_day20_CT_v0_day5CT_round1_scaffold_25853_0002, day5_day20_CT_v10_day5CT_round1_scaffold_25853_0002	PAS domain-containing protein	1	non-unique		0	0	0	0	0	0	0	0	0	0	0	0	0	0	8.21751e-05	0	0	0	0	0	0	0	0	0	0	0	0	0	0	0	0	0	0	0	0	0
day10_bin.2_round2_scaffold_635_0004	RBH:PAS domain S-box/diguanylate cyclase (GGDEF) domain-containing protein(db=KEGG)	day10_bin.2_round2_scaffold_635_0004, day5_day20_CT_v0_day5CT_round1_scaffold_9233_0002, day5_day20_CT_v10_day5CT_round1_scaffold_9233_0002, day5_day20_CT_v6_day20CT_round3_scaffold_7736_0004	PAS domain S-box/diguanylate cyclase (GGDEF) domain-containing protein	1	non-unique		0	0	0	0	0	0	0	0	0	0	0	0	6.90008e-05	0	0	0	0	0	0	0	0	0	0	0	0	0	0	0	0	0	0	0	0	0	0	0
day10_bin2_scaffold_865_0001	RBH:PAS domain S-box protein n=1 Tax=Holophaga foetida TaxID=35839 RepID=UPI000A004BC8(db=UNIREF)	day10_bin2_scaffold_865_0001, day20_CT_day20CT_round2_holophaga_manual_scaffold_75007_0002	PAS domain S-box protein	1	non-unique		0	0	0	0	0	0	0	0	0	0	0	0	0	9.21583e-05	0	0	0	0	0	0	0	0	0	0	0	0	0	0	0	0	0	0	0	0	0	0
day5_day20_CT_v0_day5CT_round1_scaffold_4246_0002	BLAST:parvulin-like peptidyl-prolyl isomerase(db=KEGG evalue=1.8e-95 bit_score=355.9 identity=34.1)	day5_day20_CT_v0_day5CT_round1_scaffold_4246_0002, day5_day20_CT_v10_day5CT_round1_scaffold_4246_0002, day5_day20_CT_v6_day20CT_round3_scaffold_79368_0001, no_CT_v2_noCT_day20_scaffold_76063_0005	parvulin-like peptidyl-prolyl isomerase, surA; Parvulin-like peptidyl-prolyl isomerase	1	non-unique		0.000448906	0	0	0	0	0	0	0	0	0	0	0	0	0	0	0	0	0	0.00033327	0	0	0	0	0	0	0	0	0	0	0	0	0	0	0	0	0
day10_bin2_scaffold_2298_0002	RBH:panC; pantoate--beta-alanine ligase; K01918 pantoate--beta-alanine ligase [EC:6.3.2.1](db=KEGG)	day10_bin2_scaffold_2298_0002, day20_CT_day20CT_round2_holophaga_manual_scaffold_7630_0005, day5_day20_CT_v0_day5CT_round1_scaffold_201_0015, day5_day20_CT_v0_day5CT_round1_scaffold_24342_0003, day5_day20_CT_v0_day5CT_round1_scaffold_41801_0002, day5_day20_CT_v0_day5CT_round1_scaffold_61792_0004, day5_day20_CT_v0_day5CT_round1_scaffold_87503_0002, day5_day20_CT_v10_day5CT_round1_scaffold_201_0015…	panC; pantoate--beta-alanine ligase (EC:6.3.2.1); K01918 pantoate--beta-alanine ligase [EC:6.3.2.1], panC; pantoate--beta-alanine ligase; K01918 pantoate--beta-alanine ligase [EC:6.3.2.1], pantoate--beta-alanine ligase, pantoate--beta-alanine ligase (EC:6.3.2.1); K01918 pantoate--beta-alanine ligase [EC:6.3.2.1], pantoate/beta-alanine ligase (EC:6.3.2.1); K01918 pantoate--beta-alanine ligase [EC:…	6	non-unique		0	0	0	0	0	0	0	0.000469652	0	0	0	0	0	0.000874564	0	0	0	0	0	0	0	0	0	0	0	0	0	0	0	0	0	0.000812783	0	0	0	0
day5_day20_CT_v0_day5CT_round1_scaffold_45228_0001	RBH:oxidoreductase domain-containing protein; K00010 myo-inositol 2-dehydrogenase [EC:1.1.1.18](db=KEGG)	day5_day20_CT_v0_day5CT_round1_scaffold_45228_0001, day5_day20_CT_v10_day5CT_round1_scaffold_45228_0001	oxidoreductase domain-containing protein; K00010 myo-inositol 2-dehydrogenase [EC:1.1.1.18]	1	non-unique		0	0	0	0	0	0	0	0	0	0	0	0	0	0	0	0	0	0	0.000764704	0	0	0	0	0	0	0	0	0	0	0	0	0	0	0	0	0
day5_day20_CT_v0_day5CT_round1_scaffold_4288_0007	BLAST:oxidoreductase domain-containing protein(db=KEGG evalue=2.4e-130 bit_score=471.1 identity=59.8)	day5_day20_CT_v0_day5CT_round1_scaffold_4288_0007, day5_day20_CT_v10_day5CT_round1_scaffold_4288_0007	oxidoreductase domain-containing protein, Putative oxidoreductase YvaA	1	non-unique		0	0	0	0	0	0	0	0	0	0	0	0	0	0	0	0	0	0	0	0	0	0	0	0	0	0	0	0	0	0	0	0.000152787	0	0	0	0
day5_day20_CT_v0_day5CT_round1_scaffold_23124_0003	RBH:oxidoreductase domain-containing protein(db=KEGG)	day5_day20_CT_v0_day5CT_round1_scaffold_23124_0003, day5_day20_CT_v10_day5CT_round1_scaffold_23124_0003	oxidoreductase domain-containing protein	1	non-unique		0	0	0	0	0	0	0	0	0	0	0	0	0	0	0	0	0	0	0	0.000484886	0	0	0	0	0	0	0	0	0	0	0	0	0	0	0	0
day5_day20_CT_v0_day5CT_round1_scaffold_107219_0005	BLAST:rubrerythrin(db=KEGG evalue=3.9e-67 bit_score=259.6 identity=91.2)	day10_bin.2_round2_scaffold_71_0004, day10_bin.3_round2_scaffold_3464_0002, day20_CT_day20CT_bin47_scaffold_756_0030, day5_day20_CT_v0_day5CT_round1_scaffold_107219_0005, day5_day20_CT_v0_day5CT_round1_scaffold_1095_0017, day5_day20_CT_v0_day5CT_round1_scaffold_1357_0016, day5_day20_CT_v0_day5CT_round1_scaffold_190167_0004, day5_day20_CT_v0_day5CT_round1_scaffold_2162_0011, day5_day20_CT_v0_day5C…	oxidative stress related rubrerythrin protein, putative oxidative stress related rubrerythrin protein, rbr; rubrerythrin, rubrerythrin	4	non-unique		0.00202329	0	0	0	0	0	0.00158992	0	0	0	0	0	0	0	0	0	0	0	0.0015021	0.00158627	0.00132655	0	0	0	0.00176225	0	0	0.00521658	0	0	0.00144368	0	0	0	0	0
day5_day20_CT_v0_day5CT_round1_scaffold_75717_0004	BLAST:oxc; oxalyl-CoA decarboxylase (EC:4.1.1.8); K01577 oxalyl-CoA decarboxylase [EC:4.1.1.8](db=KEGG evalue=2.9e-21 bit_score=105.9 identity=84.2)	day5_day20_CT_v0_day5CT_round1_scaffold_75717_0004, day5_day20_CT_v10_day5CT_round1_scaffold_75717_0004, day5_day20_CT_v6_day20CT_round3_scaffold_44132_0001	oxc; oxalyl-CoA decarboxylase (EC:4.1.1.8); K01577 oxalyl-CoA decarboxylase [EC:4.1.1.8]	1	non-unique		0	0	0	0	0	0	0	0	0	0	0	0	0	0	0	0	0	0	0	0	0	0	0	0	0	0.00428392	0	0	0	0	0	0.00104806	0	0	0	0
day5_day20_CT_v0_day5CT_round1_scaffold_75717_0003	BLAST:oxc; oxalyl-CoA decarboxylase (EC:4.1.1.8); K01577 oxalyl-CoA decarboxylase [EC:4.1.1.8](db=KEGG evalue=6.4e-154 bit_score=549.3 identity=77.6)	day5_day20_CT_v0_day5CT_round1_scaffold_75717_0003, day5_day20_CT_v10_day5CT_round1_scaffold_75717_0003, day5_day20_CT_v6_day20CT_round3_scaffold_44132_0001	oxc; oxalyl-CoA decarboxylase (EC:4.1.1.8); K01577 oxalyl-CoA decarboxylase [EC:4.1.1.8]	6	non-unique		0	0	0	0	0	0	0.00123318	0.000956217	0.00175757	0	0	0	0.000564813	0.000997148	0.000868643	0	0	0	0	0	0	0	0	0	0.00273368	0.00270564	0.00124918	0	0	0	0.000279938	0.000330967	0.000495027	0	0	0
day5_day20_CT_v0_day5CT_round1_scaffold_38257_0001	BLAST:TonB-dependent receptor plug(db=KEGG evalue=2.5e-127 bit_score=461.8 identity=38.4)	day5_day20_CT_v0_day5CT_round1_scaffold_38257_0001, day5_day20_CT_v0_day5CT_round1_scaffold_71253_0001, day5_day20_CT_v10_day5CT_round1_scaffold_38257_0001, day5_day20_CT_v10_day5CT_round1_scaffold_71253_0001	outer membrane receptor protein, TonB-dependent receptor plug	1	non-unique		0	0.000451957	0	0	0	0	0	0	0.000156662	0	0	0	0	0	0	0	0	0	0	0	0	0	0	0	0	0	0	0	0	0	0	0	0	0	0	0
day5_day20_CT_v6_day20CT_round3_scaffold_56137_0003	BLAST:outer membrane protein; K03286 OmpA-OmpF porin, OOP family(db=KEGG evalue=3.9e-41 bit_score=174.1 identity=41.0)	day5_day20_CT_v6_day20CT_round3_scaffold_56137_0003, day5_day20_CT_v6_day20CT_round3_scaffold_6422_0005, no_CT_v2_noCT_day20_scaffold_112158_0003	outer membrane protein/peptidoglycan-associated (lipo)proteins; K03286 OmpA-OmpF porin, OOP family, outer membrane protein; K03286 OmpA-OmpF porin, OOP family, outer membrane protein; K07275 outer membrane protein	1	non-unique		0.00111082	0	0	0	0	0	0	0	0	0	0	0	0	0	0	0	0	0	0	0	0	0	0	0	0	0	0	0	0	0	0	0	0	0	0	0
day5_day20_CT_v6_day20CT_round3_scaffold_15880_0005	BLAST:outer membrane protein/peptidoglycan-associated (lipo)protein(db=KEGG evalue=2.3e-36 bit_score=157.9 identity=44.8)	day5_day20_CT_v6_day20CT_round3_scaffold_15880_0005	outer membrane protein/peptidoglycan-associated (lipo)protein	2	non-unique		0	0	0.00521341	0.00237848	0.00526973	0.00360101	0.00109112	0	0.000518367	0.00326708	0.0106034	0.00527954	0	0	0.000384289	0.012683	0.00296467	0.005732	0	0.00108862	0.000910375	0.00421487	0.00281409	0	0.00241877	0.00119698	0.00110528	0	0.00511369	0.00390446	0.00049538	0	0	0	0.0132348	0
day5_day20_CT_v0_day5CT_round1_scaffold_36305_0003	BLAST:outer membrane protein, ompa domain; K03286 OmpA-OmpF porin, OOP family(db=KEGG evalue=6.7e-24 bit_score=116.7 identity=41.9)	day5_day20_CT_v0_day5CT_round1_scaffold_36305_0003, day5_day20_CT_v10_day5CT_round1_scaffold_36305_0003	outer membrane protein, ompa domain; K03286 OmpA-OmpF porin, OOP family	2	non-unique		0	0	0	0.00211882	0	0	0	0	0	0.00291041	0.00472291	0	0	0	0	0.00376612	0	0	0.00183662	0.000969773	0.000810989	0.00375473	0.00250688	0.00500421	0.00107736	0.0010663	0.000984618	0.00318918	0.00455543	0.00695642	0.000441299	0.000260871	0	0	0	0
day5_day20_CT_v0_day5CT_round1_scaffold_1176_0014	BLAST:outer membrane protein W; K07275 outer membrane protein(db=KEGG evalue=8.4e-29 bit_score=133.7 identity=36.5)	day5_day20_CT_v0_day5CT_round1_scaffold_1176_0014, day5_day20_CT_v0_day5CT_round1_scaffold_26829_0001, day5_day20_CT_v0_day5CT_round1_scaffold_56521_0001, day5_day20_CT_v10_day5CT_round1_scaffold_1176_0014, day5_day20_CT_v10_day5CT_round1_scaffold_26829_0001, day5_day20_CT_v10_day5CT_round1_scaffold_56521_0001, no_CT_v2_noCT_day5_scaffold_2602_0011, no_CT_v2_noCT_day5_scaffold_392_0024	outer membrane protein W; K07275 outer membrane protein, thrombospondin type 3 repeat-containing OmpA/MotB protein; K03286 OmpA-OmpF porin, OOP family	1	non-unique		0.00155637	0	0.0014609	0	0	0	0	0	0	0	0	0	0	0	0	0	0.00166152	0	0	0	0	0	0	0	0	0	0	0	0	0	0	0	0	0	0	0
day5_day20_CT_v6_day20CT_round3_scaffold_114_0048	BLAST:outer membrane protein M1(db=KEGG evalue=6.9e-67 bit_score=260.4 identity=40.5)	day5_day20_CT_v6_day20CT_round3_scaffold_114_0048, day5_day20_CT_v6_day20CT_round3_scaffold_114_0049, day5_day20_CT_v6_day20CT_round3_scaffold_12696_0003, day5_day20_CT_v6_day20CT_round3_scaffold_6073_0005	outer membrane protein M1, putative major envelope protein, S-layer domain-containing protein, S-layer homology domain.	1	non-unique		0	0	0	0	0	0	0	0	0.00025118	0	0	0	0	0.000244296	0	0	0	0	0	0	0	0	0	0	0	0	0	0	0	0	0.000240042	0.000141899	0	0	0	0
day5_day20_CT_v0_day5CT_round1_scaffold_47808_0001	BLAST:outer membrane protein assembly complex, YaeT protein; K07277 outer membrane protein(db=KEGG evalue=8.7e-47 bit_score=193.4 identity=31.7)	day5_day20_CT_v0_day5CT_round1_scaffold_47808_0001, day5_day20_CT_v10_day5CT_round1_scaffold_47808_0001	outer membrane protein assembly complex, YaeT protein; K07277 outer membrane protein	1	non-unique		0	0	0	0	0	0	0	0	0	0	0	0	0	0	0	0	0	0	0	0	0	0	0	0	0	0	0	0	0	0	0.000285473	0	0	0	0	0
day10_bin.2_round2_scaffold_1575_0002	BLAST:S-layer homology domain.(db=KEGG evalue=1.1e-48 bit_score=199.9 identity=32.1)	day10_bin.2_round2_scaffold_1575_0002, day10_bin.2_round2_scaffold_2083_0003, day10_bin.2_round2_scaffold_2778_0014, day5_day20_CT_v6_day20CT_round3_scaffold_114_0048, day5_day20_CT_v6_day20CT_round3_scaffold_12696_0003, day5_day20_CT_v6_day20CT_round3_scaffold_37427_0001, day5_day20_CT_v6_day20CT_round3_scaffold_41883_0002, day5_day20_CT_v6_day20CT_round3_scaffold_6073_0005	Outer membrane protein alpha, outer membrane protein M1, putative major envelope protein, S-layer domain-containing protein, S-layer homology domain., S-layer protein	3	non-unique		0	0	0	0	0	0	0	0	0	0	0	0	0	0.000235352	0.000179394	0	0	0	0	0	0	0	0	0	0	0	0	0	0	0	0.000231253	0.000410111	0.000408935	0	0	0
day5_day20_CT_v0_day5CT_round1_scaffold_50591_0003	RBH:outer membrane protein (porin)(db=KEGG)	day5_day20_CT_v0_day5CT_round1_scaffold_50591_0003, day5_day20_CT_v10_day5CT_round1_scaffold_50591_0003	outer membrane protein (porin)	1	non-unique		0	0.000772331	0	0	0	0	0	0	0	0	0.00273809	0	0	0	0	0	0	0.00296032	0	0	0	0	0	0	0	0	0	0	0	0	0	0	0	0	0	0
day10_round3_3000_scaffold_74_0001	BLAST:outer membrane protein(db=KEGG evalue=9.3e-114 bit_score=416.4 identity=51.0)	day10_round3_3000_scaffold_74_0001, day5_day20_CT_v6_day20CT_round3_scaffold_6627_0010	outer membrane protein	7	non-unique		0	0	0	0	0	0	0	0	0	0	0	0	0.00117633	0.000197786	0	0	0	0	0	0	0	0	0	0	0	0	0	0	0	0	0	0	0	0	0	0
no_CT_v2_noCT_day20_scaffold_127471_0002	BLAST:outer membrane protein(db=KEGG evalue=4e-57 bit_score=227.3 identity=52.4)	no_CT_v2_noCT_day20_scaffold_127471_0002, no_CT_v2_noCT_day20_scaffold_65586_0002, no_CT_v2_noCT_day5_scaffold_2026_0003	outer membrane protein	2	non-unique		0.00108946	0	0	0	0	0	0	0	0	0	0	0	0	0	0	0	0	0	0.000808821	0	0	0	0	0.00440756	0	0	0	0	0	0	0	0	0	0	0	0
day5_day20_CT_v6_day20CT_round3_scaffold_17355_0005	BLAST:porin(db=KEGG evalue=1.6e-47 bit_score=195.3 identity=46.7)	day5_day20_CT_v0_day5CT_round1_scaffold_101_0035, day5_day20_CT_v0_day5CT_round1_scaffold_101_0036, day5_day20_CT_v10_day5CT_round1_scaffold_101_0035, day5_day20_CT_v10_day5CT_round1_scaffold_101_0036, day5_day20_CT_v6_day20CT_round3_scaffold_108_0034, day5_day20_CT_v6_day20CT_round3_scaffold_108_0035, day5_day20_CT_v6_day20CT_round3_scaffold_1690_0001, day5_day20_CT_v6_day20CT_round3_scaffold_17…	outer membrane porin, porin, Uncharacterized protein	2	non-unique		0.00225705	0	0.0021186	0.00193311	0.00428297	0.00292672	0	0	0	0.00265532	0.0086179	0.00429094	0	0	0	0.00343602	0.00481907	0.00465867	0.000837823	0	0	0.00342563	0	0	0.000982928	0	0	0	0.00415615	0.00317335	0	0	0	0	0.00537827	0.00882772
day5_day20_CT_v0_day5CT_round1_scaffold_8356_0006	RBH:outer membrane porin, OprD family(db=KEGG)	day5_day20_CT_v0_day5CT_round1_scaffold_8356_0006, day5_day20_CT_v10_day5CT_round1_scaffold_8356_0006	outer membrane porin, OprD family	1	non-unique		0	0	0	0	0	0	0	0	0	0	0	0	0	0	0	0	0	0	0	0	0	0	0	0	0	0	0.000521939	0	0	0	0	0	0	0	0	0
day5_day20_CT_v0_day5CT_round1_scaffold_720_0022	BLAST:outer membrane porin protein(db=KEGG evalue=2.3e-53 bit_score=215.3 identity=45.1)	day5_day20_CT_v0_day5CT_round1_scaffold_720_0022, day5_day20_CT_v10_day5CT_round1_scaffold_720_0022, day5_day20_CT_v6_day20CT_round3_scaffold_132_0006, no_CT_v2_noCT_day5_scaffold_2616_0001	outer membrane porin protein, porin	2	non-unique		0.000743465	0.00160142	0.00139572	0.00127352	0	0	0	0	0.000277551	0	0	0	0	0	0	0	0	0	0.000551951	0	0.00097489	0	0	0	0	0	0	0	0.00273804	0.00209058	0	0	0	0	0	0
day5_day20_CT_v0_day5CT_round1_scaffold_29778_0002	BLAST:outer membrane porin(db=KEGG evalue=1.9e-67 bit_score=261.9 identity=43.8)	day5_day20_CT_v0_day5CT_round1_scaffold_29778_0002, day5_day20_CT_v10_day5CT_round1_scaffold_29778_0002	outer membrane porin	1	non-unique		0	0	0	0	0	0	0	0	0	0	0	0	0	0	0	0	0	0	0	0	0.000543031	0	0	0	0	0	0	0	0	0	0	0	0	0	0	0
day5_day20_CT_v0_day5CT_round1_scaffold_93443_0003	BLAST:RND efflux system, outer membrane lipoprotein, NodT family(db=KEGG evalue=1.1e-76 bit_score=292.4 identity=56.2)	day5_day20_CT_v0_day5CT_round1_scaffold_165895_0003, day5_day20_CT_v0_day5CT_round1_scaffold_93443_0003, day5_day20_CT_v10_day5CT_round1_scaffold_165895_0003, day5_day20_CT_v10_day5CT_round1_scaffold_93443_0003, day5_day20_CT_v6_day20CT_round3_scaffold_27504_0001, day5_day20_CT_v6_day20CT_round3_scaffold_72644_0002, no_CT_v2_noCT_day20_scaffold_64916_0001	outer membrane efflux protein, RND efflux system, outer membrane lipoprotein, NodT family	1	non-unique		0	0	0	0	0	0	0	0	0	0	0	0	0	0.000185647	0	0	0	0	0	0	0	0	0	0	0	0	0	0	0	0	0	0	0	0	0	0
day10_bin.2_round2_scaffold_10_0022	RBH:Outer membrane protein(db=KEGG)	day10_bin.2_round2_scaffold_10_0022, day10_bin.2_round2_scaffold_29_0033, day10_bin4_scaffold_220_0016, day10_bin4_scaffold_238_0023, day20_CT_day20CT_bin47_scaffold_212_0133, day20_CT_day20CT_bin48_scaffold_2131_0035, day20_CT_day20CT_bin91_scaffold_1739_0009, day20_CT_day20CT_bin91_scaffold_1900_0017	Outer membrane efflux protein, Outer membrane protein, Outer membrane protein TolC, Type I secretion outer membrane protein, TolC family	1	non-unique		0	0	0	0	0	0	0	0	0	0	0	0	0.000311056	0	0.000179394	0	0	0	0	0	0	0	0	0	0	0	0	0	0	0	0	0	0	0	0	0
day10_bin.11_round2_scaffold_4074_0001	BLAST:Organic hydroperoxide resistance protein(db=KEGG evalue=1.3e-73 bit_score=281.2 identity=98.6)	day10_bin.11_round2_scaffold_4074_0001, day10_bin13_scaffold_1394_0002, day10_bin13_scaffold_373_0103, day20_CT_day20CT_kosakonia_manual_scaffold_50_0116, day20_CT_day20CT_kosakonia_manual_scaffold_656_0022, day5_day20_CT_v0_day5CT_round1_scaffold_3_0204, day5_day20_CT_v0_day5CT_round1_scaffold_37_0035, day5_day20_CT_v10_day5CT_round1_scaffold_3_0204, day5_day20_CT_v10_day5CT_round1_scaffold_37_0…	Organic hydroperoxide resistance protein, Peroxiredoxin OsmC, Uncharacterized protein	1	non-unique		0	0	0	0	0	0	0	0	0	0	0	0	0	0	0	0	0	0	0	0	0	0	0	0	0.00172528	0.00170758	0.00157677	0	0	0	0	0	0	0	0	0
day5_day20_CT_v0_day5CT_round1_scaffold_13089_0009	BLAST:OmpR family two-component response regulator(db=KEGG evalue=2.7e-38 bit_score=163.3 identity=80.2)	day5_day20_CT_v0_day5CT_round1_scaffold_13089_0009, day5_day20_CT_v10_day5CT_round1_scaffold_13089_0009, no_CT_v2_noCT_day20_scaffold_74841_0004	OmpR family two-component response regulator	1	non-unique		0.00286121	0	0.00537139	0	0	0	0	0	0	0	0	0	0	0	0	0	0	0	0	0	0	0	0	0	0	0	0	0	0	0	0	0	0	0	0	0
day10_bin13_scaffold_148_0091	RBH:peptidoglycan-associated outer membrane lipoprotein(db=KEGG)	day10_bin13_scaffold_148_0091, day20_CT_day20CT_kosakonia_manual_scaffold_537_0020, day5_day20_CT_v0_day5CT_round1_scaffold_1585_0007, day5_day20_CT_v0_day5CT_round1_scaffold_64_0092, day5_day20_CT_v10_day5CT_round1_scaffold_1585_0007, day5_day20_CT_v10_day5CT_round1_scaffold_64_0092, day5_day20_CT_v6_day20CT_round3_scaffold_147_0024, day5_day20_CT_v6_day20CT_round3_scaffold_29929_0002, noCT_roun…	ompA2; outer membrane peptidoglycan-associated lipoprotein; K03640 peptidoglycan-associated lipoprotein, Peptidoglycan-associated lipoprotein, peptidoglycan-associated outer membrane lipoprotein, Peptidoglycan-associated protein	3	non-unique		0	0	0	0	0	0	0.00388236	0.000802777	0.00245923	0	0	0	0.00118545	0.000597958	0.00091157	0	0	0	0.00122264	0.0025823	0.00431899	0	0	0	0.00143439	0.00425902	0.00655458	0	0	0	0.00235018	0.000694646	0.00103898	0	0	0
day5_day20_CT_v6_day20CT_round3_scaffold_2238_0004	BLAST:OmpA/MotB; K03640 peptidoglycan-associated lipoprotein(db=KEGG evalue=1.5e-71 bit_score=274.6 identity=78.4)	day5_day20_CT_v6_day20CT_round3_scaffold_2238_0004, no_CT_v2_noCT_day20_scaffold_70328_0002	OmpA/MotB; K03640 peptidoglycan-associated lipoprotein, outer membrane protein, porin-associated lipoprotein; K03640 peptidoglycan-associated lipoprotein	1	non-unique		0	0	0	0	0	0	0	0	0	0	0	0	0	0	0	0	0	0	0	0	0	0	0	0	0	0.00138741	0	0	0	0	0	0	0	0	0	0
day5_day20_CT_v0_day5CT_round1_scaffold_938_0017	Unknown_Function	day5_day20_CT_v0_day5CT_round1_scaffold_938_0017, day5_day20_CT_v10_day5CT_round1_scaffold_938_0017, day5_day20_CT_v6_day20CT_round3_scaffold_32526_0001	OmpA/MotB; K03286 OmpA-OmpF porin, OOP family, Unknown_Function	1	non-unique		0	0.00290544	0.00506446	0	0	0	0	0	0	0	0	0	0	0	0	0	0	0	0	0	0	0	0	0	0	0	0	0	0	0	0	0	0	0	0	0
day5_day20_CT_v6_day20CT_round3_scaffold_32526_0001	BLAST:OmpA/MotB; K03286 OmpA-OmpF porin, OOP family(db=KEGG evalue=5.8e-14 bit_score=83.2 identity=45.1)	day5_day20_CT_v6_day20CT_round3_scaffold_32526_0001	OmpA/MotB; K03286 OmpA-OmpF porin, OOP family	2	non-unique		0	0	0	0	0	0	0	0	0	0.00408886	0	0	0	0	0	0.0158732	0	0	0	0	0	0	0	0	0	0	0	0	0	0	0	0	0	0	0	0
day5_day20_CT_v6_day20CT_round3_scaffold_10095_0001	BLAST:OmpA/MotB; K03286 OmpA-OmpF porin, OOP family(db=KEGG evalue=3.9e-19 bit_score=98.6 identity=100.0)	day5_day20_CT_v6_day20CT_round3_scaffold_10095_0001, day5_day20_CT_v6_day20CT_round3_scaffold_1523_0010, day5_day20_CT_v6_day20CT_round3_scaffold_3014_0001, no_CT_v2_noCT_day20_scaffold_116159_0002, noCT_round1_bin.97_scaffold_235_0035, noCT_round7_day20_bin.4_scaffold_1752_0001, noCT_round7_day20_bin.4_scaffold_4336_0001	OmpA/MotB, OmpA/MotB; K03286 OmpA-OmpF porin, OOP family, Uncharacterized protein, Unknown_Function	1	non-unique		0	0	0	0	0	0	0	0	0	0	0	0	0	0	0	0	0.0128679	0	0	0	0	0	0	0	0	0	0	0	0	0	0	0	0	0	0	0
day5_day20_CT_v6_day20CT_round3_scaffold_12396_0002	BLAST:OmpA/MotB family outer membrane protein; K03286 OmpA-OmpF porin, OOP family(db=KEGG evalue=3.8e-62 bit_score=243.8 identity=54.7)	day5_day20_CT_v6_day20CT_round3_scaffold_12396_0002, no_CT_v2_noCT_day20_scaffold_80247_0001	OmpA/MotB family outer membrane protein; K03286 OmpA-OmpF porin, OOP family	2	non-unique		0.00118025	0.00127113	0.0022157	0.00202171	0.00447927	0.00306086	0	0	0	0.00277702	0	0.00448761	0	0	0	0.00359351	0.00503994	0.0048722	0.00262867	0.00185065	0.000773819	0.0107479	0.00478396	0.00954971	0.00205596	0	0.00093949	0.00912902	0.00869327	0.00331879	0.000421073	0.000248915	0	0	0	0
no_CT_v2_noCT_day20_scaffold_118810_0004	BLAST:ompA1; OmpA-family protein; K03286 OmpA-OmpF porin, OOP family(db=KEGG evalue=1.5e-47 bit_score=196.1 identity=34.4)	no_CT_v2_noCT_day20_scaffold_118810_0004, no_CT_v2_noCT_day20_scaffold_86419_0003	OmpA/MotB domain-containing protein; K03286 OmpA-OmpF porin, OOP family, ompA1; OmpA-family protein; K03286 OmpA-OmpF porin, OOP family	1	non-unique		0	0	0	0	0	0	0	0	0	0	0	0	0	0	0	0	0	0	0	0.000575332	0	0	0	0	0	0	0	0.00189202	0	0	0	0	0	0	0	0
day5_day20_CT_v0_day5CT_round1_scaffold_33946_0002	RBH:OmpA/MotB domain-containing protein; K03286 OmpA-OmpF porin, OOP family(db=KEGG)	day5_day20_CT_v0_day5CT_round1_scaffold_33946_0002, day5_day20_CT_v10_day5CT_round1_scaffold_33946_0002, day5_day20_CT_v6_day20CT_round3_scaffold_19626_0003, no_CT_v2_noCT_day20_scaffold_167147_0003	OmpA/MotB domain-containing protein; K03286 OmpA-OmpF porin, OOP family, OmpA/MotB family outer membrane protein; K03286 OmpA-OmpF porin, OOP family, OmpA/MotB protein	1	non-unique		0	0	0	0	0	0	0.000897535	0	0	0	0	0	0	0	0	0	0	0	0.000847958	0	0	0	0	0	0	0	0	0	0	0	0	0	0	0	0	0
day5_day20_CT_v0_day5CT_round1_scaffold_11778_0007	RBH:OmpA/MotB domain-containing protein; K03286 OmpA-OmpF porin, OOP family(db=KEGG)	day5_day20_CT_v0_day5CT_round1_scaffold_11778_0007, day5_day20_CT_v10_day5CT_round1_scaffold_11778_0007	OmpA/MotB domain-containing protein; K03286 OmpA-OmpF porin, OOP family	2	non-unique		0.000704627	0	0	0	0.00267419	0	0	0	0	0	0.00269041	0.00267917	0	0	0	0	0.00150446	0	0.00104624	0.000552433	0.000923963	0.00213889	0	0	0.000613719	0.00121484	0.00112178	0.00181672	0	0	0.000251387	0.000148606	0	0	0	0
day5_day20_CT_v0_day5CT_round1_scaffold_38159_0002	RBH:OmpA/MotB domain-containing protein(db=KEGG)	day5_day20_CT_v0_day5CT_round1_scaffold_38159_0002, day5_day20_CT_v10_day5CT_round1_scaffold_38159_0002	OmpA/MotB domain-containing protein	1	non-unique		0.00154787	0.000833527	0	0	0	0	0	0	0	0.001821	0	0	0	0	0	0	0	0	0	0	0	0	0	0	0	0	0	0	0	0	0	0	0	0	0	0
day5_day20_CT_v0_day5CT_round1_scaffold_26862_0001	BLAST:OmpA/MotB domain-containing protein(db=KEGG evalue=2.2e-16 bit_score=91.3 identity=35.1)	day5_day20_CT_v0_day5CT_round1_scaffold_26862_0001, day5_day20_CT_v10_day5CT_round1_scaffold_26862_0001	OmpA/MotB domain-containing protein	1	non-unique		0	0	0	0.00290545	0	0.00439884	0	0	0	0	0	0.00644926	0	0	0	0.00516432	0.00362152	0	0	0	0	0.0051487	0.00343758	0	0	0	0	0.00437318	0.00624666	0	0	0	0	0	0	0
day5_day20_CT_v0_day5CT_round1_scaffold_18875_0002	BLAST:OmpA/MotB domain-containing protein(db=KEGG evalue=1.8e-39 bit_score=168.3 identity=45.7)	day5_day20_CT_v0_day5CT_round1_scaffold_18875_0002, day5_day20_CT_v0_day5CT_round1_scaffold_38790_0003, day5_day20_CT_v0_day5CT_round1_scaffold_6862_0001, day5_day20_CT_v10_day5CT_round1_scaffold_18875_0002, day5_day20_CT_v10_day5CT_round1_scaffold_38790_0003, day5_day20_CT_v10_day5CT_round1_scaffold_6862_0001, day5_day20_CT_v6_day20CT_round3_scaffold_18372_0006	OmpA/MotB domain-containing protein	1	non-unique		0	0	0	0	0	0	0	0	0.000496464	0	0	0	0	0	0	0	0	0	0	0	0	0	0	0	0	0	0	0	0	0	0	0	0	0	0	0
day5_day20_CT_v0_day5CT_round1_scaffold_36982_0002	BLAST:OmpA/MotB domain-containing protein(db=KEGG evalue=1.1e-20 bit_score=105.1 identity=50.5)	day5_day20_CT_v0_day5CT_round1_scaffold_36982_0002, day5_day20_CT_v10_day5CT_round1_scaffold_36982_0002	OmpA/MotB domain-containing protein	4	non-unique		0.00221297	0.00238337	0	0.0037907	0.00839864	0.0114782	0	0	0	0.00520691	0	0.00841426	0	0	0	0	0	0.00913537	0.00164292	0.00173498	0.00580364	0	0.00896992	0.00895285	0.00385492	0.00190769	0.00528463	0.00570563	0	0	0	0	0	0.0165632	0.0105464	0
day5_day20_CT_v0_day5CT_round1_scaffold_10225_0002	RBH:OmpA-like protein(db=KEGG)	day5_day20_CT_v0_day5CT_round1_scaffold_10225_0002, day5_day20_CT_v0_day5CT_round1_scaffold_39555_0001, day5_day20_CT_v0_day5CT_round1_scaffold_59428_0002, day5_day20_CT_v0_day5CT_round1_scaffold_66802_0001, day5_day20_CT_v0_day5CT_round1_scaffold_971_0003, day5_day20_CT_v10_day5CT_round1_scaffold_10225_0002, day5_day20_CT_v10_day5CT_round1_scaffold_39555_0001, day5_day20_CT_v10_day5CT_round1_sca…	OmpA-like protein, TonB-dependent receptor, plug, Uncharacterized protein	1	non-unique		0.000294143	0.000316792	0	0.000503852	0.00111633	0.00076283	0.000231141	0	0	0.000692092	0	0.00111841	7.05771e-05	0	0	0	0	0	0.000218373	0	0.000192852	0	0	0.00118999	0	0	0	0	0	0	0.00010494	0	0	0	0	0
day5_day20_CT_v0_day5CT_round1_scaffold_16820_0004	BLAST:pal; peptidoglycan-associated lipoprotein; K03640 peptidoglycan-associated lipoprotein(db=KEGG evalue=1.2e-61 bit_score=241.9 identity=62.7)	day5_day20_CT_v0_day5CT_round1_scaffold_16820_0004, day5_day20_CT_v0_day5CT_round1_scaffold_22183_0004, day5_day20_CT_v0_day5CT_round1_scaffold_44459_0003, day5_day20_CT_v10_day5CT_round1_scaffold_16820_0004, day5_day20_CT_v10_day5CT_round1_scaffold_22183_0004, day5_day20_CT_v10_day5CT_round1_scaffold_44459_0003	OmpA family protein; K03640 peptidoglycan-associated lipoprotein, pal; peptidoglycan-associated lipoprotein; K03640 peptidoglycan-associated lipoprotein, peptidoglycan-associated lipoprotein Pal, Peptidoglycan-associated protein	1	non-unique		0.0014163	0.00152535	0.00265884	0.00242605	0	0	0.00111294	0	0.000528734	0	0	0	0	0	0	0	0	0	0	0	0	0	0	0	0	0	0.00112739	0	0	0	0	0	0	0	0	0
day5_day20_CT_v0_day5CT_round1_scaffold_41341_0003	BLAST:outer membrane protein OmpW; K07275 outer membrane protein(db=KEGG evalue=1.3e-30 bit_score=139.4 identity=38.7)	day5_day20_CT_v0_day5CT_round1_scaffold_2097_0001, day5_day20_CT_v0_day5CT_round1_scaffold_41341_0003, day5_day20_CT_v0_day5CT_round1_scaffold_93963_0001, day5_day20_CT_v10_day5CT_round1_scaffold_2097_0001, day5_day20_CT_v10_day5CT_round1_scaffold_41341_0003, day5_day20_CT_v10_day5CT_round1_scaffold_93963_0001, day5_day20_CT_v6_day20CT_round3_scaffold_21389_0006, day5_day20_CT_v6_day20CT_round3_s…	OmpA family outer membrane protein; K03286 OmpA-OmpF porin, OOP family, outer membrane protein OmpW; K07275 outer membrane protein, outer membrane protein/peptidoglycan-associated (lipo)proteins; K03286 OmpA-OmpF porin, OOP family, outer membrane protein; K03286 OmpA-OmpF porin, OOP family, outer membrane protein; K07275 outer membrane protein, putative ABC transporter outer membrane exported pro…	1	non-unique		0	0.000980935	0	0	0	0	0	0	0	0	0	0	0	0	0	0	0	0	0	0	0	0	0	0	0	0	0	0	0	0	0	0	0	0	0	0
day10_bin.3_round2_scaffold_1620_0007	BLAST:peptidoglycan-associated lipoprotein; K03640 peptidoglycan-associated lipoprotein(db=KEGG evalue=1e-32 bit_score=145.6 identity=46.4)	day10_bin.3_round2_scaffold_1620_0007, day5_day20_CT_v0_day5CT_round1_scaffold_17308_0002, day5_day20_CT_v0_day5CT_round1_scaffold_22844_0004, day5_day20_CT_v0_day5CT_round1_scaffold_34817_0006, day5_day20_CT_v0_day5CT_round1_scaffold_39223_0002, day5_day20_CT_v0_day5CT_round1_scaffold_41639_0002, day5_day20_CT_v0_day5CT_round1_scaffold_59738_0001, day5_day20_CT_v10_day5CT_round1_scaffold_17308_0…	OmpA family outer membrane lipoprotein; K03640 peptidoglycan-associated lipoprotein, peptidoglycan-associated lipoprotein; K03640 peptidoglycan-associated lipoprotein	2	non-unique		0	0	0	0.00280468	0	0	0	0	0	0	0.00625171	0	0	0	0	0	0	0	0	0	0.00107351	0	0	0.00662407	0	0	0	0	0.01206	0.00920821	0	0	0	0	0	0
day5_day20_CT_v0_day5CT_round1_scaffold_11577_0006	BLAST:OmpA/MotB protein; K03640 peptidoglycan-associated lipoprotein(db=KEGG evalue=2.3e-33 bit_score=147.9 identity=45.0)	day5_day20_CT_v0_day5CT_round1_scaffold_1025_0004, day5_day20_CT_v0_day5CT_round1_scaffold_11577_0006, day5_day20_CT_v0_day5CT_round1_scaffold_15694_0003, day5_day20_CT_v0_day5CT_round1_scaffold_2086_0008, day5_day20_CT_v0_day5CT_round1_scaffold_21489_0004, day5_day20_CT_v0_day5CT_round1_scaffold_3127_0003, day5_day20_CT_v0_day5CT_round1_scaffold_4578_0001, day5_day20_CT_v0_day5CT_round1_scaffold…	OmpA family outer membrane lipoprotein; K03640 peptidoglycan-associated lipoprotein, OmpA/MotB domain protein, OmpA/MotB protein; K03640 peptidoglycan-associated lipoprotein, outer membrane lipoprotein omp16 (peptidoglycan-associated lipoprotein), peptidoglycan-associated (lipo)protein-like protein, peptidoglycan-associated (lipo)protein-like protein; K03640 peptidoglycan-associated lipoprotein, …	1	non-unique		0	0.00159723	0	0	0	0.00769221	0	0	0.000553649	0.00348945	0	0.0112778	0	0	0	0	0	0.00612213	0.00110101	0.00116271	0.00194468	0.00450174	0.00300563	0.00599982	0	0	0.00118051	0.00764734	0	0.00417021	0.000529097	0	0	0	0	0
day5_day20_CT_v0_day5CT_round1_scaffold_8780_0004	BLAST:outer membrane protein; K03286 OmpA-OmpF porin, OOP family(db=KEGG evalue=3.3e-42 bit_score=178.3 identity=37.1)	day5_day20_CT_v0_day5CT_round1_scaffold_8780_0004, day5_day20_CT_v10_day5CT_round1_scaffold_8780_0004, no_CT_v2_noCT_day20_scaffold_161112_0004	OmpA domain-containing protein; K03286 OmpA-OmpF porin, OOP family, outer membrane protein; K03286 OmpA-OmpF porin, OOP family	1	non-unique		0.00070815	0.00152535	0.00132942	0	0	0	0.000556472	0	0.000264367	0	0.00270387	0	0.000169914	0	0.000195988	0	0.00151198	0	0.00105147	0.000555195	0.000464291	0.00214958	0.00143519	0.00286491	0.000616787	0	0	0.00365161	0.00260798	0.00199127	0.000252644	0.000149349	0.000446762	0	0	0
day5_day20_CT_v0_day5CT_round1_scaffold_25889_0001	BLAST:OmpA/MotB domain-containing protein; K03286 OmpA-OmpF porin, OOP family(db=KEGG evalue=8.4e-19 bit_score=98.2 identity=66.7)	day5_day20_CT_v0_day5CT_round1_scaffold_25889_0001, day5_day20_CT_v10_day5CT_round1_scaffold_25889_0001, day5_day20_CT_v6_day20CT_round3_scaffold_28368_0001, day5_day20_CT_v6_day20CT_round3_scaffold_32849_0001, day5_day20_CT_v6_day20CT_round3_scaffold_56137_0003, no_CT_v2_noCT_day20_scaffold_129341_0001, no_CT_v2_noCT_day20_scaffold_62768_0002	OmpA domain-containing protein; K03286 OmpA-OmpF porin, OOP family, OmpA/MotB domain-containing protein; K03286 OmpA-OmpF porin, OOP family, ompA; outer membrane protein A, outer membrane protein; K03286 OmpA-OmpF porin, OOP family	1	non-unique		0.00363154	0	0	0	0	0	0.0028537	0.000885114	0.00135573	0.00854467	0	0	0	0	0	0	0	0	0.00269607	0	0.00238098	0.0110235	0	0	0.00316301	0.00313056	0	0	0	0	0	0	0	0	0	0
day5_day20_CT_v0_day5CT_round1_scaffold_11145_0006	BLAST:OmpA/MotB domain-containing protein(db=KEGG evalue=4.2e-39 bit_score=166.8 identity=50.3)	day10_bin.13_round2_scaffold_11752_0005, day20_CT_day20CT_bin82_scaffold_4640_0004, day5_day20_CT_v0_day5CT_round1_scaffold_1025_0004, day5_day20_CT_v0_day5CT_round1_scaffold_1045_0003, day5_day20_CT_v0_day5CT_round1_scaffold_11145_0006, day5_day20_CT_v0_day5CT_round1_scaffold_112244_0003, day5_day20_CT_v0_day5CT_round1_scaffold_11577_0006, day5_day20_CT_v0_day5CT_round1_scaffold_14306_0003, day5…	omp16; outer membrane lipoprotein omp16; K03640 peptidoglycan-associated lipoprotein, OmpA family outer membrane lipoprotein; K03640 peptidoglycan-associated lipoprotein, OmpA/MotB domain protein, OmpA/MotB domain-containing protein, OmpA/MotB domain-containing protein; K03640 peptidoglycan-associated lipoprotein, OmpA/MotB family outer membrane protein; K03640 peptidoglycan-associated lipoprotei…	1	non-unique		0	0	0	0	0	0	0	0	0	0	0	0	0	0	0	0	0	0	0	0	0.00108606	0	0	0	0.00144278	0	0	0	0	0	0	0	0	0	0	0
day5_day20_CT_v0_day5CT_round1_scaffold_51648_0002	RBH:omcS-1; cytochrome c(db=KEGG)	day5_day20_CT_v0_day5CT_round1_scaffold_51648_0002, day5_day20_CT_v10_day5CT_round1_scaffold_51648_0002	omcS-1; cytochrome c	1	non-unique		0.000596337	0.000642254	0	0.00102149	0	0	0	0	0	0	0	0	0	0	0	0	0	0	0.000442723	0	0	0	0.00120858	0	0.0005194	0.000514071	0.000474689	0	0	0.00167686	0.000212753	0	0	0	0	0
day5_day20_CT_v0_day5CT_round1_scaffold_9035_0003	RBH:oligopeptide ABC transporter ATP-binding protein; K02031 peptide/nickel transport system ATP-binding protein; K02032 peptide/nickel transport system ATP-binding protein(db=KEGG)	day5_day20_CT_v0_day5CT_round1_scaffold_9035_0003, day5_day20_CT_v10_day5CT_round1_scaffold_9035_0003	oligopeptide ABC transporter ATP-binding protein; K02031 peptide/nickel transport system ATP-binding protein; K02032 peptide/nickel transport system ATP-binding protein	1	non-unique		0	0	0	0	0	0	0	0	0	0	0	0	0	7.85105e-05	0	0	0	0	0	0	0	0	0	0	0	0	0	0	0	0	0	0	0	0	0	0
day10_bin.2_round2_scaffold_3913_0002	RBH:OAH/OAS sulfhydrylase(db=KEGG)	day10_bin.2_round2_scaffold_3913_0002, day5_day20_CT_v0_day5CT_round1_scaffold_16124_0006, day5_day20_CT_v0_day5CT_round1_scaffold_23282_0004, day5_day20_CT_v0_day5CT_round1_scaffold_3441_0006, day5_day20_CT_v0_day5CT_round1_scaffold_3886_0011, day5_day20_CT_v0_day5CT_round1_scaffold_50919_0004, day5_day20_CT_v0_day5CT_round1_scaffold_72179_0002, day5_day20_CT_v0_day5CT_round1_scaffold_7728_0005,…	O-acetylhomoserine aminocarboxypropyltransferase, O-acetylhomoserine/O-acetylserine sulfhydrylase, O-acetylhomoserine/O-acetylserine sulfhydrylase (EC:2.5.1.49); K01740 O-acetylhomoserine (thiol)-lyase [EC:2.5.1.49], O-acetylhomoserine/O-acetylserine sulfhydrylase; K01740 O-acetylhomoserine (thiol)-lyase [EC:2.5.1.49], OAH/OAS sulfhydrylase	1	non-unique		0	0	0	0	0	0	0	0	0	0	0	0	0.000158428	0	0	0	0	0	0	0	0	0	0	0	0	0	0	0	0	0	0	0	0	0	0	0
day5_day20_CT_v0_day5CT_round1_scaffold_62274_0003	RBH:Transcription termination/antitermination factor NusG n=2 Tax=mine drainage metagenome RepID=T1AD99_9ZZZZ(db=UNIREF)	day5_day20_CT_v0_day5CT_round1_scaffold_62274_0003, day5_day20_CT_v0_day5CT_round1_scaffold_77147_0003, day5_day20_CT_v10_day5CT_round1_scaffold_62274_0003, day5_day20_CT_v10_day5CT_round1_scaffold_77147_0003, day5_day20_CT_v6_day20CT_round3_scaffold_11512_0001, day5_day20_CT_v6_day20CT_round3_scaffold_27354_0001, day5_day20_CT_v6_day20CT_round3_scaffold_58928_0003	NusG antitermination factor; K02601 transcriptional antiterminator NusG, nusG; transcription antitermination protein NusG; K02601 transcriptional antiterminator NusG, transcription termination/antitermination factor NusG, Transcription termination/antitermination protein NusG	1	non-unique		0	0.00171388	0	0	0	0	0	0	0	0	0	0	0	0	0	0	0	0	0	0	0	0	0	0	0	0	0	0	0	0	0	0	0	0	0	0
day5_day20_CT_v0_day5CT_round1_scaffold_41445_0003	BLAST:NUDIX domain protein(db=KEGG evalue=4.1e-58 bit_score=229.9 identity=62.9)	day5_day20_CT_v0_day5CT_round1_scaffold_41445_0003, day5_day20_CT_v10_day5CT_round1_scaffold_41445_0003, day5_day20_CT_v6_day20CT_round3_scaffold_20938_0004	NUDIX domain protein	1	non-unique		0	0	0	0	0	0	0	0	0	0	0	0	0	0	0	0	0	0	0	0	0.00106734	0	0	0	0	0	0	0	0	0	0	0	0	0	0	0
day5_day20_CT_v0_day5CT_round1_scaffold_74546_0002	BLAST:nucleotidyltransferase/DNA polymerase protein; K02346 DNA polymerase IV [EC:2.7.7.7](db=KEGG evalue=1.8e-171 bit_score=607.8 identity=67.4)	day5_day20_CT_v0_day5CT_round1_scaffold_74546_0002, day5_day20_CT_v10_day5CT_round1_scaffold_74546_0002	nucleotidyltransferase/DNA polymerase protein; K02346 DNA polymerase IV [EC:2.7.7.7]	1	non-unique		0	0	0	0	0	0	0	0	0	0.00153215	0	0	0	0	0	0	0	0	0	0	0	0	0	0	0	0	0	0	0	0	0	0	0	0	0	0
day10_bin.2_round2_scaffold_2810_0005	BLAST:Uncharacterized protein family UPF0133; K09747 hypothetical protein(db=KEGG evalue=1.9e-37 bit_score=160.6 identity=72.0)	day10_bin.2_round2_scaffold_2810_0005, day10_bin.2_round2_scaffold_91_0024, day20_CT_day20CT_bin48_scaffold_1015_0005, day5_day20_CT_v6_day20CT_round3_scaffold_172_0011	Nucleoid-associated protein SAMN02745170_03853, Uncharacterized protein family UPF0133; K09747 hypothetical protein	1	non-unique		0	0	0	0	0	0	0	0	0	0	0	0	0	0	0.00071922	0	0	0	0	0	0	0	0	0	0	0	0	0	0	0	0	0	0	0	0	0
noCT_round4_bin.134_scaffold_5096_0008	RBH:50S ribosomal protein L6 n=4 Tax=Clostridiales TaxID=186802 RepID=A0A1M6XKC1_9FIRM(db=UNIREF)	50S ribosomal protein L6, rplF; 50S ribosomal protein L6; K02933 large subunit ribosomal protein L6	no_CT_v2_noCT_day5_scaffold_3172_0010, noCT_round4_bin.134_scaffold_5096_0008	1	non-unique	K02933	0	0	0	0	0	0	0	0	0	0	0	0	0	0	0	0	0	0	0.00116184	0	0.00102606	0	0	0	0.00136307	0	0	0	0	0	0	0	0	0	0	0
noCT_round4_bin.134_scaffold_5096_0009	BLAST:30S ribosomal protein S8 n=2 Tax=Herbinix TaxID=1663717 RepID=A0A0K8J3D5_9FIRM(db=UNIREF evalue=4e-61 bit_score=242.3 identity=88.7)	30S ribosomal protein S8, rpsH; 30S ribosomal protein S8; K02994 small subunit ribosomal protein S8	no_CT_v2_noCT_day5_scaffold_3172_0009, noCT_round4_bin.134_scaffold_5096_0009	3	non-unique	K02994	0	0	0	0	0	0	0	0	0.000789156	0	0	0	0	0	0	0	0	0	0.00156935	0.00497189	0	0	0	0	0	0.00364453	0	0	0	0	0.00226248	0.000891635	0.00133362	0	0	0
noCT_round4_bin.134_scaffold_5096_0015	BLAST:50S ribosomal protein L29 n=3 Tax=Clostridiales TaxID=186802 RepID=A0A1M4UAY8_9CLOT(db=UNIREF evalue=7.7e-24 bit_score=117.5 identity=85.5)	50S ribosomal protein L29, 50S ribosomal protein L29; K02904 large subunit ribosomal protein L29	no_CT_v2_noCT_day5_scaffold_3172_0003, noCT_round4_bin.134_scaffold_5096_0015	1	non-unique	K02904	0	0	0	0	0	0	0	0	0.00151067	0	0	0	0	0	0	0	0	0	0.00300419	0.00317254	0.00265309	0	0	0	0.0035245	0.00348834	0.00644221	0	0	0	0.00144368	0.000853422	0	0	0	0
noCT_round4_bin.134_scaffold_5096_0017	RBH:30S ribosomal protein S3 n=1 Tax=Herbinix luporum TaxID=1679721 RepID=A0A0K8J2L2_9FIRM(db=UNIREF)	30S ribosomal protein S3, 30S ribosomal protein S3; K02982 small subunit ribosomal protein S3	no_CT_v2_noCT_day5_scaffold_3172_0001, noCT_round4_bin.134_scaffold_5096_0017	2	non-unique	K02982	0	0	0	0	0	0	0.00202353	0.000627626	0.000961335	0	0	0	0.000617871	0.000467494	0.000356341	0	0	0	0.00191176	0.00100945	0.00168833	0	0	0	0.0033643	0.00332978	0.0020498	0	0	0	0.00137806	0.000543087	0.000812294	0	0	0
no_CT_v2_noCT_day20_scaffold_73037_0003	BLAST:DNA-directed RNA polymerase subunit beta' (EC:2.7.7.6); K03046 DNA-directed RNA polymerase subunit beta' [EC:2.7.7.6](db=KEGG evalue=8.2e-159 bit_score=566.2 identity=51.0)	DNA-directed RNA polymerase subunit beta' (EC:2.7.7.6); K03046 DNA-directed RNA polymerase subunit beta' [EC:2.7.7.6]	no_CT_v2_noCT_day20_scaffold_73037_0003, no_CT_v2_noCT_day20_scaffold_81136_0003	1	non-unique	K03046	0	0	0	0	0	0	0	0.000117413	0	0	0	0	0	8.74564e-05	0	0	0	0	0	0	0	0	0	0	0	0	0	0	0	0	0	0	0	0	0	0
no_CT_v2_noCT_day20_scaffold_72362_0001	BLAST:family 2 glycosyl transferase(db=KEGG evalue=1.3e-31 bit_score=143.7 identity=37.2)	family 2 glycosyl transferase, glycosyl transferase	no_CT_v2_noCT_day20_scaffold_72362_0001, no_CT_v2_noCT_day20_scaffold_72395_0001	1	non-unique	GT2	0	0	0	0	0	0	0	0	0	0	0	0	0	0	0.000136815	0	0	0	0	0	0	0	0	0	0	0	0	0	0	0	0	0	0	0	0	0
no_CT_v2_noCT_day20_scaffold_68306_0005	BLAST:cytochrome c oxidase, cbb3-type subunit III; K00406 cytochrome c oxidase cbb3-type subunit III(db=KEGG evalue=8.9e-96 bit_score=355.9 identity=62.8)	cytochrome c oxidase, cbb3-type subunit III; K00406 cytochrome c oxidase cbb3-type subunit III	no_CT_v2_noCT_day20_scaffold_68306_0005, no_CT_v2_noCT_day20_scaffold_68592_0005	3	non-unique	K00406	0	0	0	0	0	0	0	0	0	0.0042999	0	0	0	0	0	0.00834621	0	0	0	0	0	0	0	0	0	0	0	0	0	0	0	0	0	0	0	0
no_CT_v2_noCT_day20_scaffold_66252_0001	BLAST:AAA ATPase central domain-containing protein; K13527 proteasome-associated ATPase(db=KEGG evalue=1.2e-59 bit_score=236.5 identity=37.7)	AAA ATPase central domain-containing protein; K13527 proteasome-associated ATPase	no_CT_v2_noCT_day20_scaffold_66252_0001, no_CT_v2_noCT_day5_scaffold_906_0011	1	non-unique	M41	0	0	0	0	0	0	0	0	0	0	0	0	0	0	0	0	0.00133214	0	0	0	0	0	0	0	0	0	0	0	0	0	0	0	0	0	0	0
no_CT_v2_noCT_day20_scaffold_63595_0004	BLAST:leucyl aminopeptidase (EC:3.4.11.1); K01255 leucyl aminopeptidase [EC:3.4.11.1](db=KEGG evalue=6.2e-91 bit_score=339.7 identity=60.5)	leucyl aminopeptidase (EC:3.4.11.1); K01255 leucyl aminopeptidase [EC:3.4.11.1]	no_CT_v2_noCT_day20_scaffold_63595_0004, no_CT_v2_noCT_day20_scaffold_75509_0003, no_CT_v2_noCT_day5_scaffold_134_0044	1	non-unique	M17	0	0	0	0	0	0	0	0	0	0	0	0	0	0.000174913	0	0	0	0	0	0	0	0	0	0	0	0	0	0	0	0	0	0	0	0	0	0
no_CT_v2_noCT_day20_scaffold_60937_0004	BLAST:oar1; Oar protein(db=KEGG evalue=1.3e-73 bit_score=283.1 identity=33.0)	oar1; Oar protein, TonB-dependent receptor plug	no_CT_v2_noCT_day20_scaffold_60937_0004, no_CT_v2_noCT_day5_scaffold_121_0027	1	non-unique	I39	0	0	0	0	0	0	0.000406184	0	0	0	0	0	0	0	0	0.0015738	0	0	0	0	0.000338899	0.00156904	0.00104758	0	0.00045021	0.000445591	0	0.0013327	0	0.00145349	0.000184412	0	0	0	0	0
no_CT_v2_noCT_day20_scaffold_57650_0001	BLAST:ppdK; pyruvate phosphate dikinase PpdK (EC:2.7.9.1); K01006 pyruvate,orthophosphate dikinase [EC:2.7.9.1](db=KEGG evalue=0 bit_score=1214.1 identity=83.5)	ppdK; pyruvate phosphate dikinase PpdK (EC:2.7.9.1); K01006 pyruvate,orthophosphate dikinase [EC:2.7.9.1], pyruvate phosphate dikinase; K01006 pyruvate,orthophosphate dikinase [EC:2.7.9.1]	no_CT_v2_noCT_day20_scaffold_57650_0001, no_CT_v2_noCT_day20_scaffold_63328_0001	1	non-unique	K01006	0	0	0	0	0	0	0	0	0	0	0	0	0	0	0	0	0	0	0	0.000311034	0	0	0	0	0	0	0	0	0	0	0	0	0	0	0	0
no_CT_v2_noCT_day20_scaffold_55790_0001	BLAST:6-phosphogluconate dehydrogenase; K00033 6-phosphogluconate dehydrogenase [EC:1.1.1.44](db=KEGG evalue=1.2e-83 bit_score=315.1 identity=69.5)	6-phosphogluconate dehydrogenase; K00033 6-phosphogluconate dehydrogenase [EC:1.1.1.44]	no_CT_v2_noCT_day20_scaffold_55790_0001, no_CT_v2_noCT_day20_scaffold_89286_0001	1	non-unique	K00033	0	0.00277337	0	0	0	0	0	0	0	0	0	0	0.000308935	0	0	0	0.00824718	0	0	0	0	0	0	0	0	0	0	0	0	0	0	0	0	0	0	0
no_CT_v2_noCT_day20_scaffold_54676_0001	BLAST:aspartate carbamoyltransferase (EC:2.1.3.2); K00609 aspartate carbamoyltransferase catalytic subunit [EC:2.1.3.2](db=KEGG evalue=2.4e-97 bit_score=360.9 identity=65.3)	aspartate carbamoyltransferase (EC:2.1.3.2); K00609 aspartate carbamoyltransferase catalytic subunit [EC:2.1.3.2], hypothetical protein	no_CT_v2_noCT_day20_scaffold_54676_0001, no_CT_v2_noCT_day20_scaffold_86157_0003, no_CT_v2_noCT_day5_scaffold_3975_0001	1	non-unique	K00609	0	0	0	0	0	0	0	0	0	0	0	0	0	0	0	0	0	0	0	0	0	0	0.00216632	0	0	0	0	0	0	0	0	0	0	0	0	0
no_CT_v2_noCT_day20_scaffold_253878_0003	BLAST:ABC-type sugar transport system, periplasmic component(db=KEGG evalue=1.6e-34 bit_score=152.5 identity=32.2)	ABC-type sugar transport system, periplasmic component, hypothetical protein	no_CT_v2_noCT_day20_scaffold_253878_0003, no_CT_v2_noCT_day20_scaffold_78464_0003	1	non-unique	K10439	0.000866238	0.000932938	0.0016262	0.00148382	0.00328754	0.0022465	0	0	0.000323385	0.00203818	0.00661496	0	0	0	0	0	0.00184952	0.00357592	0.000643099	0	0	0.00262946	0	0	0	0	0	0	0	0	0	0	0	0	0	0
no_CT_v2_noCT_day20_scaffold_197840_0001	BLAST:TonB-dependent receptor, plug(db=KEGG evalue=3.5e-85 bit_score=321.2 identity=41.5)	TonB-dependent receptor, plug	no_CT_v2_noCT_day20_scaffold_197840_0001, no_CT_v2_noCT_day20_scaffold_65893_0002	1	non-unique	M14B	0	0.000685553	0	0.00109036	0	0	0	0	0	0	0	0.00242028	0	0	0	0	0	0.0026277	0	0	0	0	0.00129006	0	0	0	0	0	0	0	0	0	0	0	0	0
no_CT_v2_noCT_day20_scaffold_152613_0002	BLAST:TonB-dependent receptor:Cna B-type(db=KEGG evalue=7.9e-67 bit_score=261.2 identity=25.6)	TonB-dependent receptor, plug, TonB-dependent receptor:Cna B-type	no_CT_v2_noCT_day20_scaffold_152613_0002, no_CT_v2_noCT_day20_scaffold_168323_0002, no_CT_v2_noCT_day20_scaffold_74224_0001, no_CT_v2_noCT_day20_scaffold_95880_0001	2	non-unique	I39	0.00137172	0.00147734	0.00128757	0.000587421	0	0	0.000269478	0	0.000256046	0	0	0	8.2283e-05	6.22571e-05	9.49092e-05	0	0.00146439	0	0.000509185	0.00026886	0.000449677	0	0.00139001	0.00138737	0.000298686	0.000591244	0.000272975	0.000884166	0.00126294	0.000964298	0.000244691	7.23239e-05	0	0	0	0
no_CT_v2_noCT_day20_scaffold_133592_0001	BLAST:bifunctional acetyl-CoA decarbonylase/synthase complex subunit alpha/beta (EC:2.3.1.169); K14138 carbon monoxide dehydrogenase / acetyl-CoA synthase subunit alpha [EC:1.2.7.4 1.2.99.2 2.3.1.169](db=KEGG evalue=8.3e-256 bit_score=888.3 identity=78.9)	bifunctional acetyl-CoA decarbonylase/synthase complex subunit alpha/beta (EC:2.3.1.169); K14138 carbon monoxide dehydrogenase / acetyl-CoA synthase subunit alpha [EC:1.2.7.4 1.2.99.2 2.3.1.169], bifunctional acetyl-CoA decarbonylase/synthase complex subunit alpha/beta; K14138 carbon monoxide dehydrogenase / acetyl-CoA synthase subunit alpha [EC:1.2.7.4 1.2.99.2 2.3.1.169]	no_CT_v2_noCT_day20_scaffold_133592_0001, no_CT_v2_noCT_day5_scaffold_4074_0003	1	non-unique	K14138	0	0.000590079	0	0	0	0	0	0	0	0	0	0	0	0	0	0	0	0	0	0	0	0	0	0	0	0	0	0	0	0	0	0	0	0	0	0
no_CT_v2_noCT_day20_scaffold_128503_0002	BLAST:enolase (EC:4.2.1.11); K01689 enolase [EC:4.2.1.11](db=KEGG evalue=3e-153 bit_score=547.4 identity=63.1)	enolase (EC:4.2.1.11), enolase (EC:4.2.1.11); K01689 enolase [EC:4.2.1.11]	no_CT_v2_noCT_day20_scaffold_128503_0002, no_CT_v2_noCT_day20_scaffold_62245_0004	1	non-unique	K01689	0	0	0	0	0	0	0.00049685	0	0	0	0	0	0	0	0	0	0	0	0	0	0	0	0	0	0	0	0	0	0	0	0	0	0	0	0	0
no_CT_v2_noCT_day20_scaffold_126883_0002	BLAST:putative NADH-quinone oxidoreductase subunit L; K00341 NADH-quinone oxidoreductase subunit L [EC:1.6.5.3](db=KEGG evalue=4.9e-153 bit_score=546.6 identity=64.1)	putative NADH-quinone oxidoreductase subunit L; K00341 NADH-quinone oxidoreductase subunit L [EC:1.6.5.3]	no_CT_v2_noCT_day20_scaffold_126883_0002, no_CT_v2_noCT_day5_scaffold_1765_0010	1	non-unique	K00341	0	0	0	0	0	0	0	0	0	0	0	0	0	0.000120714	0	0	0	0	0	0	0	0	0	0	0	0	0	0	0	0	0	0	0	0	0	0
no_CT_v2_noCT_day20_scaffold_123656_0003	RBH:ATP synthase F0F1 subunit alpha (EC:3.6.3.14); K02111 F-type H+-transporting ATPase subunit alpha [EC:3.6.3.14](db=KEGG)	ATP synthase F0F1 subunit alpha (EC:3.6.3.14); K02111 F-type H+-transporting ATPase subunit alpha [EC:3.6.3.14], F0F1 ATP synthase subunit alpha (EC:3.6.3.14); K02111 F-type H+-transporting ATPase subunit alpha [EC:3.6.3.14], F0F1 ATP synthase subunit alpha; K02111 F-type H+-transporting ATPase subunit alpha [EC:3.6.3.14]	no_CT_v2_noCT_day20_scaffold_123656_0003, no_CT_v2_noCT_day20_scaffold_199199_0001, no_CT_v2_noCT_day20_scaffold_63309_0003	1	non-unique	K02111	0.000560911	0	0.00210601	0.00192162	0.00425753	0.00290933	0	0	0	0.00263954	0.00214168	0	0	0	0	0.0017078	0	0.0023155	0	0.000879517	0.000735511	0.00340528	0.00113678	0	0.000488544	0.000483532	0.00044649	0.00144618	0	0.00315449	0	0	0	0	0.00534632	0
no_CT_v2_noCT_day20_scaffold_120815_0001	BLAST:malate dehydrogenase (EC:1.1.1.37); K00024 malate dehydrogenase [EC:1.1.1.37](db=KEGG evalue=2.4e-61 bit_score=240.7 identity=61.9)	malate dehydrogenase (EC:1.1.1.37); K00024 malate dehydrogenase [EC:1.1.1.37], malate dehydrogenase; K00024 malate dehydrogenase [EC:1.1.1.37]	no_CT_v2_noCT_day20_scaffold_120815_0001, no_CT_v2_noCT_day20_scaffold_69953_0002, no_CT_v2_noCT_day20_scaffold_73951_0003	1	non-unique	K00024	0	0.00167621	0	0	0	0	0	0	0	0	0	0	0	0	0	0	0	0	0	0	0	0	0	0	0	0	0	0	0	0	0	0	0	0	0	0
no_CT_v2_noCT_day20_scaffold_118623_0003	BLAST:PTS system transporter subunit IIA (EC:2.7.1.69); K02793 PTS system, mannose-specific IIA component [EC:2.7.1.69](db=KEGG evalue=1.7e-27 bit_score=127.9 identity=51.5)	PTS system transporter subunit IIA (EC:2.7.1.69); K02793 PTS system, mannose-specific IIA component [EC:2.7.1.69]	no_CT_v2_noCT_day20_scaffold_118623_0003, no_CT_v2_noCT_day20_scaffold_91628_0003	1	non-unique	K02793	0	0	0	0	0	0	0	0	0	0	0	0	0	0	0	0	0	0	0	0	0	0	0	0	0	0	0	0	0	0.0059888	0	0	0	0	0	0
no_CT_v2_noCT_day20_scaffold_112834_0002	BLAST:acyl CoA:acetate/3-ketoacid CoA transferase; K01026 propionate CoA-transferase [EC:2.8.3.1](db=KEGG evalue=3.4e-140 bit_score=504.2 identity=48.2)	acyl CoA:acetate/3-ketoacid CoA transferase; K01026 propionate CoA-transferase [EC:2.8.3.1]	no_CT_v2_noCT_day20_scaffold_112834_0002, no_CT_v2_noCT_day20_scaffold_64419_0002	1	non-unique	K01026	0	0	0	0	0	0	0	0.000130508	0	0	0	0	0.00012848	9.72105e-05	0	0	0	0	0	0	0	0	0	0	0	0	0	0	0	0	0	0	0	0	0	0
no_CT_v2_noCT_day20_scaffold_104197_0002	RBH:sdhA; succinate dehydrogenase flavoprotein subunit (EC:1.3.99.1); K00239 succinate dehydrogenase flavoprotein subunit [EC:1.3.99.1](db=KEGG)	oxidoreductase, sdhA; succinate dehydrogenase flavoprotein subunit (EC:1.3.99.1); K00239 succinate dehydrogenase flavoprotein subunit [EC:1.3.99.1], succinate dehydrogenase or fumarate reductase, flavoprotein subunit (EC:1.3.99.1); K00239 succinate dehydrogenase flavoprotein subunit [EC:1.3.99.1]	no_CT_v2_noCT_day20_scaffold_104197_0002, no_CT_v2_noCT_day20_scaffold_72604_0005, no_CT_v2_noCT_day5_scaffold_650_0011	1	non-unique	K00239	0	0.000478168	0	0	0	0	0	0	0	0	0	0	0	0	0	0.00135179	0	0	0	0	0	0	0	0	0	0	0	0	0	0	0	0	0	0	0	0
day20_CT_day20CT_bin82_scaffold_1217_0002	BLAST:Transcriptional regulator n=4 Tax=unclassified Deltaproteobacteria (miscellaneous) TaxID=122706 RepID=A0A1F8XDQ3_9DELT(db=UNIREF evalue=2.5e-48 bit_score=199.5 identity=86.6)	day20_CT_day20CT_bin82_scaffold_1217_0002, day5_day20_CT_v0_day5CT_round1_scaffold_33197_0005, day5_day20_CT_v0_day5CT_round1_scaffold_4364_0002, day5_day20_CT_v0_day5CT_round1_scaffold_54794_0002, day5_day20_CT_v10_day5CT_round1_scaffold_33197_0005, day5_day20_CT_v10_day5CT_round1_scaffold_4364_0002, day5_day20_CT_v10_day5CT_round1_scaffold_54794_0002, day5_day20_CT_v6_day20CT_round3_scaffold_19…	nitrogen regulatory protein P-II; K04751 nitrogen regulatory protein P-II 1, nitrogen regulatory protein P-II; K04752 nitrogen regulatory protein P-II 2, P-II family nitrogen regulator, Transcriptional regulator	1	non-unique		0.00250673	0	0	0	0.0095135	0.00650094	0	0	0.000935813	0	0.00957121	0	0.000601467	0	0	0	0.0107043	0	0.001861	0	0	0	0	0	0.00218332	0	0	0	0	0	0.000894315	0	0	0.0187618	0.0119464	0.0196085
day10_bin.2_round2_scaffold_26_0022	BLAST:nitrogen regulatory protein P-II; K04751 nitrogen regulatory protein P-II 1(db=KEGG evalue=5.8e-37 bit_score=159.1 identity=66.1)	day10_bin.2_round2_scaffold_26_0022, day10_bin4_scaffold_45_0091, day20_CT_day20CT_bin91_scaffold_293_0012	Nitrogen regulatory protein P-II, nitrogen regulatory protein P-II; K04751 nitrogen regulatory protein P-II 1	1	non-unique		0	0	0	0	0	0	0	0	0	0	0	0	0.000601467	0	0	0	0	0	0	0	0	0	0	0	0	0	0	0	0	0	0	0	0	0	0	0
day5_day20_CT_v0_day5CT_round1_scaffold_24537_0001	BLAST:nitrate reductase (EC:1.7.99.4)(db=KEGG evalue=3.6e-112 bit_score=411.0 identity=44.4)	day5_day20_CT_v0_day5CT_round1_scaffold_24537_0001, day5_day20_CT_v10_day5CT_round1_scaffold_24537_0001	nitrate reductase (EC:1.7.99.4)	1	non-unique		0	0	0.00109869	0	0	0	0	0	0	0	0	0	0	0	0	0	0	0	0	0	0	0	0	0	0	0	0	0	0	0	0	0	0	0	0	0
day10_bin2_scaffold_5898_0005	RBH:NifU family protein n=1 Tax=Holophaga foetida TaxID=35839 RepID=UPI000247335C(db=UNIREF)	day10_bin2_scaffold_5898_0005	NifU family protein	2	non-unique		0	0	0	0	0	0	0	0	0	0	0	0	0	0.000562015	0	0	0	0	0	0	0	0	0	0	0	0	0	0	0	0	0	0.000326446	0	0	0	0
day10_bin.2_round2_scaffold_464_0014	RBH:nickel-dependent hydrogenase large subunit; K06281 hydrogenase large subunit [EC:1.12.99.6](db=KEGG)	day10_bin.2_round2_scaffold_464_0014, day5_day20_CT_v6_day20CT_round3_scaffold_0_0062, day5_day20_CT_v6_day20CT_round3_scaffold_10764_0002, day5_day20_CT_v6_day20CT_round3_scaffold_135475_0001	nickel-dependent hydrogenase large subunit; K06281 hydrogenase large subunit [EC:1.12.99.6], Uptake hydrogenase large subunit	2	non-unique		0	0	0	0	0	0	0	0	0	0	0	0	0	8.14966e-05	0	0	0	0	0	0	0	0	0	0	0	0	0	0	0	0	0	0.000189349	0	0	0	0
day20_CT_day20CT_bin17_scaffold_339_0034	RBH:Nickel-dependent hydrogenase, large subunit n=2 Tax=Sporomusaceae TaxID=1843490 RepID=A1HTR3_9FIRM(db=UNIREF)	day20_CT_day20CT_bin17_scaffold_339_0034, day5_day20_CT_v6_day20CT_round3_scaffold_76860_0006	nickel-dependent hydrogenase large subunit; K06281 hydrogenase large subunit [EC:1.12.99.6], Nickel-dependent hydrogenase, large subunit	1	non-unique		0	0	0	0	0	0	0	0	0	0	0	0	0	8.12391e-05	0.000123847	0	0	0	0	0	0	0	0	0	0	0	0	0	0	0	0	0	0	0	0	0
day10_bin.2_round2_scaffold_164_0004	BLAST:nickel-dependent hydrogenase large subunit; K06281 hydrogenase large subunit [EC:1.12.99.6](db=KEGG evalue=2.8e-205 bit_score=720.3 identity=70.9)	day10_bin.2_round2_scaffold_164_0004, day10_bin.2_round2_scaffold_168_0046, day10_bin.2_round2_scaffold_3_0061, day10_bin.2_round2_scaffold_43_0071, day10_bin.2_round2_scaffold_464_0014, day20_CT_day20CT_bin17_scaffold_339_0034, day20_CT_day20CT_bin47_scaffold_64_0052, day20_CT_day20CT_bin48_scaffold_1275_0031, day5_day20_CT_v0_day5CT_round1_scaffold_27991_0003, day5_day20_CT_v0_day5CT_round1_sca…	Nickel-dependent hydrogenase large subunit, nickel-dependent hydrogenase large subunit; K06281 hydrogenase large subunit [EC:1.12.99.6], Nickel-dependent hydrogenase, large subunit, Uptake hydrogenase large subunit	1	non-unique		0	0	0	0	0	0	0	0	0	0	0	0	0.000142486	0	0	0	0	0	0	0	0	0	0	0	0	0	0	0	0	0	0	0	0	0	0	0
day10_bin.2_round2_scaffold_43_0071	BLAST:nickel-dependent hydrogenase large subunit; K06281 hydrogenase large subunit [EC:1.12.99.6](db=KEGG evalue=7.5e-267 bit_score=925.2 identity=67.6)	day10_bin.2_round2_scaffold_164_0004, day10_bin.2_round2_scaffold_168_0046, day10_bin.2_round2_scaffold_43_0071, day20_CT_day20CT_bin48_scaffold_1275_0031, day5_day20_CT_v0_day5CT_round1_scaffold_27991_0003, day5_day20_CT_v0_day5CT_round1_scaffold_34200_0003, day5_day20_CT_v0_day5CT_round1_scaffold_73074_0002, day5_day20_CT_v10_day5CT_round1_scaffold_27991_0003, day5_day20_CT_v10_day5CT_round1_sc…	Nickel-dependent hydrogenase large subunit, nickel-dependent hydrogenase large subunit; K06281 hydrogenase large subunit [EC:1.12.99.6]	4	non-unique		0	0	0	0	0	0	0	0	0	0	0	0	0.000322622	0	0	0	0	0	0	0	0	0	0	0	0	0	0	0	0	0	0.000639605	0	0	0	0	0
day5_day20_CT_v0_day5CT_round1_scaffold_21597_0004	BLAST:NHL repeat-containing protein(db=KEGG evalue=2.5e-74 bit_score=285.0 identity=41.5)	day5_day20_CT_v0_day5CT_round1_scaffold_21597_0004, day5_day20_CT_v10_day5CT_round1_scaffold_21597_0004	NHL repeat-containing protein, Uncharacterized protein	1	non-unique		0	0	0	0	0	0	0	0	0	0	0	0	0	0	0	0	0	0	0	0	0	0	0	0	0	0	0	0	0	0	0	0	0	0	0.00338332	0
day10_bin.7_round2_scaffold_4520_0001	BLAST:NADH:flavin oxidoreductase(db=KEGG evalue=3.5e-64 bit_score=251.1 identity=36.6)	day10_bin.7_round2_scaffold_4520_0001, day5_day20_CT_v0_day5CT_round1_scaffold_67126_0003, day5_day20_CT_v10_day5CT_round1_scaffold_67126_0003, day5_day20_CT_v6_day20CT_round3_scaffold_55652_0003	NADH:flavin oxidoreductase	2	non-unique		0	0	0	0	0	0	0.000634156	0.000196692	0	0	0	0	0.000193635	0.000146508	0.000223348	0	0	0	0	0	0	0	0	0	0.00140578	0.00069568	0	0	0	0	0.000287913	0	0.00050913	0	0	0
day10_bin.2_round2_scaffold_1335_0003	RBH:Rubrerythrin n=1 Tax=Pelosinus sp. UFO1 TaxID=484770 RepID=A0A075KF51_9FIRM(db=UNIREF)	day10_bin.2_round2_scaffold_1335_0003, day10_bin.2_round2_scaffold_4_0213, day10_bin.2_round2_scaffold_5479_0001, day10_bin.2_round2_scaffold_725_0010, day10_bin4_scaffold_403_0010, day10_bin4_scaffold_77_0059, day20_CT_day20CT_bin17_scaffold_3_0168, day20_CT_day20CT_bin91_scaffold_174_0059, day20_CT_day20CT_bin91_scaffold_2601_0012, day5_day20_CT_v0_day5CT_round1_scaffold_16814_0005, day5_day20_…	NADH peroxidase, rbr3B: reverse rubrerythrin-2 (EC:1.11.1.1), Reverse rubrerythrin-1, Reverse rubrerythrin-2, rubredoxin/rubrerythrin, rubredoxin/rubrerythrin domain protein, rubrerythrin	2	non-unique		0	0	0	0	0	0	0	0.000754523	0	0.00364199	0	0	0.000371398	0.000281007	0.000856776	0	0	0	0	0	0	0	0	0	0	0	0	0	0	0	0	0.000326446	0.00195306	0	0	0
day5_day20_CT_v0_day5CT_round1_scaffold_11515_0004	BLAST:NAD(+) diphosphatase (EC:3.6.1.22)(db=KEGG evalue=4.4e-86 bit_score=323.6 identity=57.1)	day5_day20_CT_v0_day5CT_round1_scaffold_11515_0004, day5_day20_CT_v10_day5CT_round1_scaffold_11515_0004, day5_day20_CT_v6_day20CT_round3_scaffold_8425_0003, no_CT_v2_noCT_day20_scaffold_79005_0004	NAD(+) diphosphatase (EC:3.6.1.22)	1	non-unique		0	0	0	0	0	0	0.000789321	0	0	0	0	0	0	0	0	0	0	0	0	0	0	0	0	0	0	0	0	0	0	0	0	0	0	0	0	0
day5_day20_CT_v0_day5CT_round1_scaffold_41616_0002	RBH:Tetratricopeptide repeat protein n=1 Tax=Sutterella sp. CAG:521 RepID=R7KQY9_9BURK(db=UNIREF)	day5_day20_CT_v0_day5CT_round1_scaffold_41616_0002, day5_day20_CT_v10_day5CT_round1_scaffold_41616_0002, no_CT_v2_noCT_day20_scaffold_62788_0007	N-acetylglucosaminyl transferase, tetratricopeptide repeat protein	1	non-unique		0	0	0	0	0	0	0	0	0	0	0	0	0	0	0	0	0	0	0	0	0	0	0	0	0	0	0	0.00187262	0	0	0	0	0	0	0	0
day5_day20_CT_v0_day5CT_round1_scaffold_43282_0002	RBH:mutS2; DNA mismatch repair protein MutS2; K07456 DNA mismatch repair protein MutS2(db=KEGG)	day5_day20_CT_v0_day5CT_round1_scaffold_43282_0002, day5_day20_CT_v10_day5CT_round1_scaffold_43282_0002	mutS2; DNA mismatch repair protein MutS2; K07456 DNA mismatch repair protein MutS2	1	non-unique		0	0	0	0	0	0	0	0	0	0	0	0	0	0	0	0	0	0	0.000268574	0	0	0	0	0	0	0	0	0	0	0	0	0	0	0	0	0
day5_day20_CT_v0_day5CT_round1_scaffold_63321_0002	BLAST:MutS2 family protein; K07456 DNA mismatch repair protein MutS2(db=KEGG evalue=3.5e-159 bit_score=567.8 identity=42.7)	day5_day20_CT_v0_day5CT_round1_scaffold_63321_0002, day5_day20_CT_v10_day5CT_round1_scaffold_63321_0002	MutS2 family protein; K07456 DNA mismatch repair protein MutS2	1	non-unique		0	0	0	0	0	0	0	0	0.000146261	0	0	0	0	0	0	0	0	0	0	0	0	0	0	0	0.000341238	0	0	0	0	0	0	8.26273e-05	0	0	0	0
day5_day20_CT_v0_day5CT_round1_scaffold_25583_0002	BLAST:multi-sensor signal transduction histidine kinase(db=KEGG evalue=3.9e-139 bit_score=501.1 identity=45.4)	day5_day20_CT_v0_day5CT_round1_scaffold_25583_0002, day5_day20_CT_v10_day5CT_round1_scaffold_25583_0002, day5_day20_CT_v6_day20CT_round3_scaffold_31312_0004	multi-sensor signal transduction histidine kinase, Two-component system, OmpR family, phosphate regulon sensor histidine kinase PhoR	1	non-unique		0	0	0	0	0	0	0	0	0	0	0	0	0	0	0	0	0	0	0	0	0.000263802	0	0	0	0	0	0	0	0	0	0	0	0	0	0	0
day10_bin.2_round2_scaffold_1_0124	BLAST:mtaP; 5'-methylthioadenosine phosphorylase (EC:2.4.2.28); K00772 5'-methylthioadenosine phosphorylase [EC:2.4.2.28](db=KEGG evalue=4.5e-99 bit_score=366.7 identity=64.7)	day10_bin.2_round2_scaffold_1_0124, day10_bin.2_round2_scaffold_8_0052, day10_bin4_scaffold_42_0008, day20_CT_day20CT_bin47_scaffold_113_0072, day20_CT_day20CT_bin48_scaffold_373_0069, day20_CT_day20CT_bin91_scaffold_262_0064, day5_day20_CT_v6_day20CT_round3_scaffold_21601_0003	mtaP; 5'-methylthioadenosine phosphorylase (EC:2.4.2.28); K00772 5'-methylthioadenosine phosphorylase [EC:2.4.2.28], Probable 6-oxopurine nucleoside phosphorylase	1	non-unique		0	0	0	0	0	0	0	0	0	0	0	0	0.000242735	0	0.000279982	0	0	0	0	0	0	0	0	0	0	0	0	0	0	0	0.00036092	0	0	0	0	0
day10_bin.2_round2_scaffold_525_0010	RBH:Rod shape-determining protein MreB n=6 Tax=Sporomusa TaxID=2375 RepID=A0A259UMC1_9FIRM(db=UNIREF)	day10_bin.2_round2_scaffold_525_0010, day10_bin4_scaffold_120_0002, day20_CT_day20CT_bin91_scaffold_261_0002, day5_day20_CT_v0_day5CT_round1_scaffold_1709_0003, day5_day20_CT_v0_day5CT_round1_scaffold_407_0022, day5_day20_CT_v10_day5CT_round1_scaffold_1709_0003, day5_day20_CT_v10_day5CT_round1_scaffold_407_0022, day5_day20_CT_v6_day20CT_round3_scaffold_270_0019, day5_day20_CT_v6_day20CT_round3_sc…	MreB/Mrl family cell shape determining protein; K03569 rod shape-determining protein MreB and related proteins, rod shape-determining protein Mbl, Rod shape-determining protein MreB	1	non-unique		0	0	0	0	0	0	0	0	0	0	0	0	0.000198151	0	0	0	0	0	0	0	0	0	0	0	0	0	0	0	0	0	0	0	0	0	0	0
day10_bin.2_round2_scaffold_86_0018	RBH:rod shape-determining protein MreB(db=KEGG)	day10_bin.2_round2_scaffold_86_0018, day10_bin4_scaffold_120_0002, day20_CT_day20CT_bin47_scaffold_1033_0018, day20_CT_day20CT_bin91_scaffold_261_0002, day5_day20_CT_v0_day5CT_round1_scaffold_40946_0003, day5_day20_CT_v0_day5CT_round1_scaffold_550_0014, day5_day20_CT_v0_day5CT_round1_scaffold_67843_0002, day5_day20_CT_v0_day5CT_round1_scaffold_73421_0001, day5_day20_CT_v10_day5CT_round1_scaffold_…	MreB/Mrl family cell shape determining protein; K03569 rod shape-determining protein MreB and related proteins, mreB; rod shape-determining protein MreB; K03569 rod shape-determining protein MreB and related proteins, Rod shape-determining protein MreB, rod shape-determining protein MreB; K03569 rod shape-determining protein MreB and related proteins	1	non-unique		0	0	0	0	0	0	0	0	0	0	0	0	0.000396302	0	0	0	0	0	0	0	0	0	0	0	0	0	0	0	0	0	0.000294629	0	0.000521005	0	0	0
day5_day20_CT_v0_day5CT_round1_scaffold_8104_0003	RBH:MOSC domain containing protein n=1 Tax=Methylobacter tundripaludum SV96 RepID=G3IQT1_9GAMM(db=UNIREF)	day5_day20_CT_v0_day5CT_round1_scaffold_8104_0003, day5_day20_CT_v10_day5CT_round1_scaffold_8104_0003	MOSC domain containing protein	1	non-unique		0	0	0	0	0	0.0027826	0	0	0	0	0	0	0	0	0	0	0	0	0	0	0	0	0	0	0	0	0	0	0	0	0	0	0	0	0	0
day10_bin.2_round2_scaffold_3408_0004	BLAST:mopI; molybdopterin-binding protein(db=KEGG evalue=2.7e-13 bit_score=79.7 identity=66.2)	day10_bin.2_round2_scaffold_3408_0004, day5_day20_CT_v0_day5CT_round1_scaffold_260_0019, day5_day20_CT_v10_day5CT_round1_scaffold_260_0019, day5_day20_CT_v6_day20CT_round3_scaffold_1078_0005	mopI; molybdopterin-binding protein	2	non-unique		0	0	0	0	0	0	0	0.00101528	0	0	0	0	0	0	0	0	0	0	0	0	0	0	0	0	0	0	0	0	0	0	0.00148614	0	0	0	0	0
day5_day20_CT_v6_day20CT_round3_scaffold_88670_0004	BLAST:molybdopterin oxidoreductase(db=KEGG evalue=3.4e-274 bit_score=949.5 identity=77.2)	day5_day20_CT_v6_day20CT_round3_scaffold_88670_0004, no_CT_v2_noCT_day20_scaffold_184167_0001	molybdopterin oxidoreductase	16	non-unique		0	0	0	0	0	0	0	0.0015501	0.0014611	0	0.00186796	0	0.00105646	0.0022204	0.00148937	0	0	0	0	0	0	0	0	0	0	0	0	0	0	0	0.000523614	0.00123813	0.00123457	0	0	0
day10_bin.2_round2_scaffold_565_0003	BLAST:TOBE domain-containing protein(db=KEGG evalue=7.3e-11 bit_score=71.6 identity=52.2)	day10_bin.2_round2_scaffold_565_0003, day5_day20_CT_v6_day20CT_round3_scaffold_105247_0004, day5_day20_CT_v6_day20CT_round3_scaffold_9646_0005	molybdenum-pterin binding protein, molybdenum-pterin-binding protein, TOBE domain-containing protein	4	non-unique		0	0	0	0	0	0	0	0	0	0	0	0	0	0.00453744	0.00115287	0	0	0	0	0	0	0	0	0	0	0	0	0	0	0	0.00148614	0.000878523	0	0	0	0
day10_bin.2_round2_scaffold_0_0117	RBH:septum site-determining protein MinD; K03609 septum site-determining protein MinD(db=KEGG)	day10_bin.2_round2_scaffold_0_0117, day10_bin.2_round2_scaffold_178_0021, day10_bin.2_round2_scaffold_23_0034, day10_bin.2_round2_scaffold_256_0019, day10_bin.2_round2_scaffold_984_0003, day10_bin4_scaffold_41_0025, day20_CT_day20CT_bin17_scaffold_4_0157, day20_CT_day20CT_bin47_scaffold_117_0102, day20_CT_day20CT_bin48_scaffold_314_0019, day20_CT_day20CT_bin91_scaffold_95_0075, day5_day20_CT_v0_d…	minD; MinD, minD; septum site-determining protein MinD, minD; septum site-determining protein MinD; K03609 septum site-determining protein MinD, septum site-determining protein MinD; K03609 septum site-determining protein MinD, Site-determining protein	3	non-unique		0	0	0	0	0	0	0	0	0	0	0	0	0.000254553	0	0.000880843	0	0	0	0	0	0	0	0	0	0	0	0	0	0	0	0.000378493	0	0.000669306	0	0	0
day10_round3_3000_scaffold_250_0003	RBH:MFS transporter n=1 Tax=Holophaga foetida TaxID=35839 RepID=UPI0002471CE4(db=UNIREF)	day10_round3_3000_scaffold_250_0003, day20_CT_day20CT_round2_holophaga_manual_scaffold_24916_0003	MFS transporter	3	non-unique		0	0	0	0	0	0	0	0.00149005	0	0	0	0	0	0.000986558	0	0	0	0	0	0	0	0	0	0	0	0	0	0	0	0	0	0.00014326	0	0	0	0
day5_day20_CT_v0_day5CT_round1_scaffold_63653_0001	BLAST:methylmalonyl-CoA mutase large subunit (EC:5.4.99.2); K14447 (2R)-ethylmalonyl-CoA mutase(db=KEGG evalue=2.9e-222 bit_score=776.9 identity=67.4)	day5_day20_CT_v0_day5CT_round1_scaffold_63653_0001, day5_day20_CT_v10_day5CT_round1_scaffold_63653_0001	methylmalonyl-CoA mutase large subunit (EC:5.4.99.2); K14447 (2R)-ethylmalonyl-CoA mutase, Putative ethylmalonyl-CoA mutase	1	non-unique		0	0	0	0	0	0	0	0	0	0	0	0	0	0	0	0	0	0	0.000372201	0	0	0	0	0	0	0	0	0	0	0	0	0	0	0	0	0
day10_bin.2_round2_scaffold_209_0008	RBH:Uroporphyrinogen decarboxylase n=6 Tax=Sporomusaceae TaxID=1843490 RepID=A0A259UDK2_9FIRM(db=UNIREF)	day10_bin.2_round2_scaffold_209_0008, day10_bin.2_round2_scaffold_774_0004, day10_bin2_scaffold_1024_0030, day10_bin2_scaffold_458_0021, day20_CT_day20CT_bin47_scaffold_11908_0003, day20_CT_day20CT_round2_holophaga_manual_scaffold_16652_0002, day20_CT_day20CT_round2_holophaga_manual_scaffold_172_0023, day5_day20_CT_v6_day20CT_round3_scaffold_6_0118	Methylcobalamin:coenzyme M methyltransferase, Uroporphyrinogen decarboxylase, Uroporphyrinogen decarboxylase (URO-D), uroporphyrinogen III decarboxylase	1	non-unique		0	0	0	0	0	0	0	0.000186591	0	0	0	0	0	0.000138985	0	0	0	0	0	0	0	0	0	0	0	0	0	0	0	0	0	0.000161458	0	0	0	0
day10_bin.7_round2_scaffold_8375_0002	RBH:methyl-accepting chemotaxis sensory transducer(db=KEGG)	day10_bin.7_round2_scaffold_8375_0002, day5_day20_CT_v0_day5CT_round1_scaffold_110494_0003, day5_day20_CT_v10_day5CT_round1_scaffold_110494_0003	methyl-accepting chemotaxis sensory transducer	3	non-unique		0	0	0	0	0	0	0.00085611	0	0.00122016	0	0	0	0	0	0	0	0	0	0	0	0	0	0	0	0	0	0	0	0	0	0	0	0	0	0	0
day20_CT_day20CT_round2_sulfurospirillum_manual_scaffold_91_0038	RBH:Peptide methionine sulfoxide reductase MsrA n=6 Tax=Sulfurospirillum TaxID=57665 RepID=W6EDE1_SULMU(db=UNIREF)	day20_CT_day20CT_round2_sulfurospirillum_manual_scaffold_91_0038, day5_day20_CT_v0_day5CT_round1_scaffold_14189_0001, day5_day20_CT_v0_day5CT_round1_scaffold_148_0005, day5_day20_CT_v0_day5CT_round1_scaffold_1893_0008, day5_day20_CT_v0_day5CT_round1_scaffold_2_0149, day5_day20_CT_v0_day5CT_round1_scaffold_2312_0002, day5_day20_CT_v0_day5CT_round1_scaffold_26003_0005, day5_day20_CT_v0_day5CT_round…	methionine sulfoxide reductase A, methionine sulfoxide reductase A (EC:1.8.4.11); K07304 peptide-methionine (S)-S-oxide reductase [EC:1.8.4.11], methionine sulfoxide reductase A; K07304 peptide-methionine (S)-S-oxide reductase [EC:1.8.4.11], methionine-S-oxide reductase (EC:1.8.4.11); K07304 peptide-methionine (S)-S-oxide reductase [EC:1.8.4.11], msrA; methionine-s-sulfoxide reductase; K07304 pep…	1	non-unique		0	0.00152535	0	0	0	0	0	0	0	0	0	0	0	0	0	0	0	0	0	0	0	0	0	0	0	0	0	0	0	0	0	0	0	0	0	0
day10_bin.2_round2_scaffold_0_0144	BLAST:OAH/OAS sulfhydrylase(db=KEGG evalue=3.7e-169 bit_score=600.1 identity=69.2)	day10_bin.2_round2_scaffold_0_0144, day10_bin.2_round2_scaffold_1694_0003, day10_bin.2_round2_scaffold_3913_0002, day10_bin4_scaffold_55_0042, day20_CT_day20CT_bin47_scaffold_117_0075, day20_CT_day20CT_bin91_scaffold_2481_0010, day5_day20_CT_v0_day5CT_round1_scaffold_23282_0004, day5_day20_CT_v10_day5CT_round1_scaffold_23282_0004, day5_day20_CT_v6_day20CT_round3_scaffold_1074_0009, day5_day20_CT_…	Methionine gamma-lyase, O-acetylhomoserine aminocarboxypropyltransferase, O-acetylhomoserine aminocarboxypropyltransferase (EC:2.5.1.49); K01740 O-acetylhomoserine (thiol)-lyase [EC:2.5.1.49], O-acetylhomoserine sulfhydrolase; K01740 O-acetylhomoserine (thiol)-lyase [EC:2.5.1.49], OAH/OAS sulfhydrylase	1	non-unique		0	0	0	0	0	0	0	0	0	0	0	0	0	0	0.000182739	0	0	0	0	0	0	0	0	0	0	0	0	0	0	0	0	0	0	0	0	0
day5_day20_CT_v0_day5CT_round1_scaffold_30449_0002	BLAST:metallophosphoesterase(db=KEGG evalue=3.1e-71 bit_score=274.2 identity=50.6)	day5_day20_CT_v0_day5CT_round1_scaffold_30449_0002, day5_day20_CT_v0_day5CT_round1_scaffold_8750_0002, day5_day20_CT_v10_day5CT_round1_scaffold_30449_0002, day5_day20_CT_v10_day5CT_round1_scaffold_8750_0002, day5_day20_CT_v6_day20CT_round3_scaffold_42415_0002, no_CT_v2_noCT_day20_scaffold_172690_0005	metallophosphoesterase	1	non-unique		0	0	0	0	0	0	0	0	0	0	0	0	0	0	0	0	0	0	0	0	0	0	0	0	0	0	0.00079674	0	0	0	0	0	0	0	0	0
day10_bin.2_round2_scaffold_2194_0003	BLAST:putative major envelope protein(db=KEGG evalue=1.3e-41 bit_score=176.4 identity=30.2)	day10_bin.2_round2_scaffold_2194_0003, day10_bin.2_round2_scaffold_5949_0004, day10_bin4_scaffold_1156_0001, day5_day20_CT_v6_day20CT_round3_scaffold_37859_0001, day5_day20_CT_v6_day20CT_round3_scaffold_37914_0002	mep45; major envelope protein, putative major envelope protein, S-layer protein	3	non-unique		0	0	0	0	0	0	0.00104748	0.000324889	0.000497632	0	0	0	0.000639678	0.000120998	0.000368918	0	0	0	0	0	0	0	0	0	0	0	0	0	0	0	0.000475565	0.000140564	0.000840963	0	0	0
day10_bin.2_round2_scaffold_103_0027	BLAST:putative major envelope protein(db=KEGG evalue=1.2e-35 bit_score=156.4 identity=37.2)	day10_bin.2_round2_scaffold_103_0027, day10_bin.2_round2_scaffold_2194_0003, day10_bin.2_round2_scaffold_5949_0004, day10_bin4_scaffold_1156_0001, day10_bin4_scaffold_1156_0004, day20_CT_day20CT_bin47_scaffold_1722_0027, day20_CT_day20CT_bin91_scaffold_10118_0002, day5_day20_CT_v6_day20CT_round3_scaffold_37859_0001, day5_day20_CT_v6_day20CT_round3_scaffold_37914_0002	mep45; major envelope protein, putative major envelope protein, Putative secreted protein, S-layer protein	4	non-unique		0	0	0	0	0	0	0.000639622	0.000595163	0	0	0	0	0.000781216	0.000147771	0.000225273	0	0	0	0	0	0	0	0	0	0	0	0	0	0	0	0.000290395	0	0.00102704	0	0	0
day5_day20_CT_v0_day5CT_round1_scaffold_23798_0001	BLAST:mauG; methylamine metabolism protein(db=KEGG evalue=5.7e-113 bit_score=413.3 identity=54.1)	day5_day20_CT_v0_day5CT_round1_scaffold_23798_0001, day5_day20_CT_v10_day5CT_round1_scaffold_23798_0001, day5_day20_CT_v6_day20CT_round3_scaffold_7799_0006	mauG; methylamine metabolism protein, Methylamine utilization protein MauG	1	non-unique		0	0	0.00139939	0	0	0.00193317	0.00058576	0	0.000278281	0	0	0	0	0	0.000206303	0	0	0.00307718	0	0	0.000488728	0	0	0.0030157	0	0	0	0	0	0	0	0	0	0	0	0
day5_day20_CT_v0_day5CT_round1_scaffold_13879_0003	BLAST:superoxide dismutase (EC:1.15.1.1); K04564 superoxide dismutase, Fe-Mn family [EC:1.15.1.1](db=KEGG evalue=8.9e-79 bit_score=298.9 identity=73.5)	day5_day20_CT_v0_day5CT_round1_scaffold_13879_0003, day5_day20_CT_v0_day5CT_round1_scaffold_16567_0002, day5_day20_CT_v0_day5CT_round1_scaffold_19863_0004, day5_day20_CT_v0_day5CT_round1_scaffold_22437_0002, day5_day20_CT_v0_day5CT_round1_scaffold_24482_0003, day5_day20_CT_v0_day5CT_round1_scaffold_47204_0001, day5_day20_CT_v0_day5CT_round1_scaffold_51694_0001, day5_day20_CT_v0_day5CT_round1_scaf…	manganese and iron superoxide dismutase; K04564 superoxide dismutase, Fe-Mn family [EC:1.15.1.1], sodA; superoxide dismutase (EC:1.15.1.1), sodA; Superoxide dismutase; K04564 superoxide dismutase, Fe-Mn family [EC:1.15.1.1], sodB; Fe-superoxide dismutase (EC:1.15.1.1); K04564 superoxide dismutase, Fe-Mn family [EC:1.15.1.1], sodB; manganese and iron superoxide dismutase (EC:1.15.1.1); K04564 supe…	1	non-unique		0	0	0	0	0.00502348	0	0	0	0	0	0.00505396	0	0	0	0	0	0	0	0.00098268	0	0	0	0	0	0	0	0	0	0	0.00372201	0	0	0	0	0	0
day10_bin.2_round2_scaffold_17_0046	RBH:malonyl CoA-acyl carrier protein transacylase; K00645 [acyl-carrier-protein] S-malonyltransferase [EC:2.3.1.39](db=KEGG)	day10_bin.2_round2_scaffold_17_0046, day10_bin.2_round2_scaffold_229_0003, day10_bin4_scaffold_151_0064, day20_CT_day20CT_bin17_scaffold_34_0099, day20_CT_day20CT_bin91_scaffold_282_0011, day5_day20_CT_v0_day5CT_round1_scaffold_4320_0003, day5_day20_CT_v0_day5CT_round1_scaffold_60792_0003, day5_day20_CT_v0_day5CT_round1_scaffold_73632_0001, day5_day20_CT_v10_day5CT_round1_scaffold_4320_0003, day5…	Malonyl CoA-acyl carrier protein transacylase, malonyl CoA-acyl carrier protein transacylase; K00645 [acyl-carrier-protein] S-malonyltransferase [EC:2.3.1.39]	2	non-unique		0	0	0	0	0	0	0	0	0	0	0	0	0.000431529	0	0.000248873	0	0	0	0	0	0	0	0	0	0	0	0	0	0	0	0.000320818	0.000189649	0	0	0	0
day5_day20_CT_v0_day5CT_round1_scaffold_5002_0002	BLAST:malate/L-lactate dehydrogenase(db=KEGG evalue=2.9e-101 bit_score=374.4 identity=52.3)	day5_day20_CT_v0_day5CT_round1_scaffold_5002_0002, day5_day20_CT_v10_day5CT_round1_scaffold_5002_0002, day5_day20_CT_v6_day20CT_round3_scaffold_4990_0001	malate/L-lactate dehydrogenase	1	non-unique		0	0	0	0	0	0	0	0	0	0	0	0	0	0.000140121	0	0	0	0	0	0	0	0	0	0	0	0	0	0	0	0	0	0	0	0	0	0
day5_day20_CT_v0_day5CT_round1_scaffold_20820_0005	BLAST:OmpA/MotB(db=KEGG evalue=1.7e-16 bit_score=90.5 identity=67.7)	day5_day20_CT_v0_day5CT_round1_scaffold_20820_0005, day5_day20_CT_v10_day5CT_round1_scaffold_20820_0005, day5_day20_CT_v6_day20CT_round3_scaffold_34477_0001, day5_day20_CT_v6_day20CT_round3_scaffold_6422_0005, no_CT_v2_noCT_day20_scaffold_112158_0003, no_CT_v2_noCT_day20_scaffold_79169_0004	Major porin and structural outer membrane porin OprF precursor, OmpA/MotB, OmpA/MotB domain-containing protein, outer membrane protein/peptidoglycan-associated (lipo)proteins; K03286 OmpA-OmpF porin, OOP family, outer membrane protein; K07275 outer membrane protein	1	non-unique		0.0114835	0.00824516	0.00718605	0.00655688	0	0	0	0	0.00142901	0	0	0.0291088	0	0	0	0	0	0	0.0028418	0	0	0	0	0	0.00333399	0	0.00304699	0	0	0	0	0	0	0	0	0
day5_day20_CT_v6_day20CT_round3_scaffold_50918_0003	BLAST:major intrinsic protein; K02440 glycerol uptake facilitator protein(db=KEGG evalue=1.9e-48 bit_score=197.6 identity=62.7)	day5_day20_CT_v6_day20CT_round3_scaffold_50918_0003, day5_day20_CT_v6_day20CT_round3_scaffold_53394_0001	major intrinsic protein; K02440 glycerol uptake facilitator protein, MIP family channel protein; K02440 glycerol uptake facilitator protein	1	non-unique		0	0	0	0.00339307	0	0	0	0	0	0	0	0	0	0	0	0	0	0	0	0	0	0	0	0	0	0	0	0	0	0	0	0	0	0	0	0
day10_bin.2_round2_scaffold_135_0016	BLAST:S-layer domain-containing protein(db=KEGG evalue=7.6e-29 bit_score=132.5 identity=49.3)	day10_bin.2_round2_scaffold_135_0016, day10_bin.2_round2_scaffold_287_0013, day10_bin.2_round2_scaffold_538_0002, day10_round3_3000_scaffold_2002_0001, day20_CT_day20CT_bin47_scaffold_1494_0007, day20_CT_day20CT_bin47_scaffold_2842_0010, day20_CT_day20CT_bin47_scaffold_910_0007, day20_CT_day20CT_bin91_scaffold_45249_0001, day5_day20_CT_v6_day20CT_round3_scaffold_38042_0001, day5_day20_CT_v6_day20…	major facilitator superfamily protein, Putative secreted protein, S-layer domain-containing protein, S-layer homology domain-containing protein, S-layer protein, Uncharacterized protein	1	non-unique		0	0	0	0	0	0	0	0	0	0	0	0	0.000459228	0	0	0	0	0	0	0	0	0	0	0	0	0	0	0	0	0	0	0	0	0	0	0
day10_bin.2_round2_scaffold_11079_0001	BLAST:transporter transmembrane protein(db=KEGG evalue=8.9e-28 bit_score=129.8 identity=28.6)	day10_bin.2_round2_scaffold_11079_0001, day10_bin.2_round2_scaffold_64_0011, day10_bin4_scaffold_26_0038, day20_CT_day20CT_bin47_scaffold_652_0012, day20_CT_day20CT_bin91_scaffold_54_0038, day5_day20_CT_v0_day5CT_round1_scaffold_299_0008, day5_day20_CT_v10_day5CT_round1_scaffold_299_0008, day5_day20_CT_v6_day20CT_round3_scaffold_85_0048	Major facilitator superfamily MFS_1, major facilitator superfamily protein, MFS transporter, transporter transmembrane protein	2	non-unique		0	0	0	0	0	0	0	0	0	0	0	0	0.00127277	0.000385201	0.00117446	0	0	0	0	0	0	0	0	0	0	0	0	0	0	0	0.000756986	0	0	0	0	0
day5_day20_CT_v0_day5CT_round1_scaffold_2250_0001	BLAST:transcriptional regulator, LysR family(db=KEGG evalue=2.8e-70 bit_score=271.2 identity=48.1)	day5_day20_CT_v0_day5CT_round1_scaffold_2250_0001, day5_day20_CT_v10_day5CT_round1_scaffold_2250_0001	LysR family transcriptional regulator, transcriptional regulator, LysR family	1	non-unique		0	0	0	0	0	0	0	0	0	0	0	0	0.000225052	0	0	0	0	0	0	0	0	0	0	0	0	0	0	0	0	0	0	0	0	0	0	0
day5_day20_CT_v6_day20CT_round3_scaffold_32425_0003	IPRSCAN:LTXXQ motif family protein(db=Pfam db_id=PF07813 evalue=1.4e-10 interpro_id=IPR999999 interpro_description=LTXXQ motif family protein)	day5_day20_CT_v6_day20CT_round3_scaffold_32425_0003	LTXXQ motif family protein(db=Pfam db_id=PF07813 evalue=1.4e-10 interpro_id=IPR999999 interpro_descripti	2	non-unique		0.00304581	0.00164017	0.00285897	0	0	0	0	0	0.000568532	0	0	0	0	0	0	0	0	0	0.00226122	0.00477587	0	0.00462276	0	0	0.00265285	0.00262563	0	0.00392646	0	0	0.00108664	0.000642361	0	0	0	0
day5_day20_CT_v0_day5CT_round1_scaffold_32_0035	RBH:lpxD; UDP-3-O-[3-hydroxymyristoyl] glucosamine N-acyltransferase; K02536 UDP-3-O-[3-hydroxymyristoyl] glucosamine N-acyltransferase [EC:2.3.1.191](db=KEGG)	day5_day20_CT_v0_day5CT_round1_scaffold_32_0035, day5_day20_CT_v10_day5CT_round1_scaffold_32_0035, day5_day20_CT_v6_day20CT_round3_scaffold_17141_0001	lpxD; UDP-3-O-[3-hydroxymyristoyl] glucosamine N-acyltransferase; K02536 UDP-3-O-[3-hydroxymyristoyl] glucosamine N-acyltransferase [EC:2.3.1.191], UDP-3-O-(3-hydroxymyristoyl) glucosamine N-acyltransferase; K02536 UDP-3-O-[3-hydroxymyristoyl] glucosamine N-acyltransferase [EC:2.3.1.191]	1	non-unique		0	0	0.00146897	0	0	0	0	0	0	0	0	0	0	0	0	0	0	0	0	0	0	0	0	0	0	0	0	0	0	0	0	0	0	0	0	0
day5_day20_CT_v0_day5CT_round1_scaffold_8369_0003	BLAST:lipoprotein(db=KEGG evalue=1.5e-35 bit_score=154.1 identity=88.0)	day5_day20_CT_v0_day5CT_round1_scaffold_8369_0003, day5_day20_CT_v10_day5CT_round1_scaffold_8369_0003	lipoprotein	1	non-unique		0.00609161	0.00656066	0	0	0	0	0.00239343	0	0.00227413	0	0	0	0	0	0	0	0	0	0.00226122	0.00238794	0.00199695	0	0	0	0	0.00262563	0	0	0	0	0	0	0	0	0	0
day5_day20_CT_v0_day5CT_round1_scaffold_74421_0002	BLAST:lipoprotein(db=KEGG evalue=4.6e-18 bit_score=95.9 identity=56.5)	day5_day20_CT_v0_day5CT_round1_scaffold_74421_0002, day5_day20_CT_v10_day5CT_round1_scaffold_74421_0002, day5_day20_CT_v6_day20CT_round3_scaffold_29932_0003	lipoprotein	4	non-unique		0.00658744	0.00354734	0.00618335	0.0169259	0.0125003	0.0170839	0.00258824	0.00160555	0.00245923	0.00774982	0.0125761	0.0125236	0.0015806	0.00119592	0.00091157	0.0200568	0.00703248	0	0.00489055	0.0025823	0.00215949	0.0199961	0.00667529	0.0266503	0.00573756	0.00283935	0.00524366	0.0169842	0	0.0185235	0.00235018	0.000694646	0	0.0493043	0.0313941	0.0515293
day5_day20_CT_v0_day5CT_round1_scaffold_34838_0004	BLAST:lipoprotein(db=KEGG evalue=2.4e-28 bit_score=130.2 identity=71.7)	day5_day20_CT_v0_day5CT_round1_scaffold_34838_0004, day5_day20_CT_v10_day5CT_round1_scaffold_34838_0004, no_CT_v2_noCT_day5_scaffold_485_0006	lipoprotein	7	non-unique		0.00304581	0.00328033	0	0.0156519	0.0231188	0.00789899	0.00478685	0.000742353	0.00113706	0.0358325	0.0116295	0.0231618	0.000730815	0.00055295	0	0.0278207	0.0195095	0.0251468	0.00678366	0	0.00199695	0.0462276	0.0246914	0.0123222	0.00265285	0.00525126	0.00242449	0.0628233	0.0560856	0.0171292	0.00108664	0.000642361	0.00384311	0.0683899	0.0435466	0.0476507
day5_day20_CT_v0_day5CT_round1_scaffold_23355_0003	RBH:Lipopolysaccharide biosynthesis protein n=1 Tax=Methyloglobulus morosus KoM1 RepID=V5CBC3_9GAMM(db=UNIREF)	day5_day20_CT_v0_day5CT_round1_scaffold_23355_0003, day5_day20_CT_v10_day5CT_round1_scaffold_23355_0003	Lipopolysaccharide biosynthesis protein	1	non-unique		0	0	0	0	0	0	0	0	0	0.00117753	0	0	0	0	0	0	0	0	0	0	0	0	0	0	0	0	0	0	0	0	0	0	0	0	0	0
day10_bin.2_round2_scaffold_124_0010	BLAST:lipopolysaccharide biosynthesis protein(db=KEGG evalue=6.4e-85 bit_score=320.5 identity=37.6)	day10_bin.2_round2_scaffold_124_0010, day20_CT_day20CT_round2_holophaga_manual_scaffold_1731_0003	lipopolysaccharide biosynthesis protein	2	non-unique		0	0	0	0	0	0	0	0	0	0	0	0	0.000141008	0	0.000162645	0	0	0	0	0	0	0	0	0	0	0	0	0	0	0	0	0	0	0	0	0
day10_bin4_scaffold_55_0012	BLAST:LemA family protein; K03744 LemA protein(db=KEGG evalue=1.2e-58 bit_score=231.9 identity=63.7)	day10_bin4_scaffold_55_0012, day5_day20_CT_v6_day20CT_round3_scaffold_3223_0002	LemA family protein; K03744 LemA protein	3	non-unique		0	0	0	0	0	0	0	0	0	0	0	0	0	0	0.000423757	0	0	0	0	0	0	0	0	0	0	0	0	0	0	0	0.000546257	0	0.000965971	0	0	0
day10_bin.3_round2_scaffold_4006_0002	RBH:LemA family protein n=2 Tax=Desulfococcus multivorans TaxID=897 RepID=S7TTD5_DESML(db=UNIREF)	day10_bin.3_round2_scaffold_4006_0002, day5_day20_CT_v0_day5CT_round1_scaffold_1806_0007, day5_day20_CT_v0_day5CT_round1_scaffold_2074_0012, day5_day20_CT_v0_day5CT_round1_scaffold_26725_0004, day5_day20_CT_v0_day5CT_round1_scaffold_3573_0005, day5_day20_CT_v10_day5CT_round1_scaffold_1806_0007, day5_day20_CT_v10_day5CT_round1_scaffold_2074_0012, day5_day20_CT_v10_day5CT_round1_scaffold_26725_0004…	LemA family protein, LemA family protein; K03744 LemA protein	1	non-unique		0	0	0	0	0	0	0	0.000352239	0	0	0	0	0	0	0	0	0	0	0	0	0	0	0	0	0	0	0	0	0	0	0	0	0	0	0	0
day10_bin.2_round2_scaffold_1115_0012	RBH:Lactate utilization protein B/C n=4 Tax=Pelosinus TaxID=365348 RepID=I8RK32_9FIRM(db=UNIREF)	day10_bin.2_round2_scaffold_1115_0012, day10_bin.2_round2_scaffold_1497_0003, day5_day20_CT_v0_day5CT_round1_scaffold_34213_0003, day5_day20_CT_v10_day5CT_round1_scaffold_34213_0003, day5_day20_CT_v6_day20CT_round3_scaffold_15675_0004, day5_day20_CT_v6_day20CT_round3_scaffold_3947_0003, day5_day20_CT_v6_day20CT_round3_scaffold_76_0145	Lactate utilization protein B, Lactate utilization protein B/C, Predicted L-lactate dehydrogenase, Fe-S oxidoreductase subunit YkgE / Predicted L-lactate dehydrogenase, Iron-sulfur cluster-binding subunit YkgF	1	non-unique		0	0	0	0	0	0	0	0	0	0	0	0	0	0	0	0	0	0	0	0.000307162	0	0	0	0	0	0	0	0	0	0	0	0	0	0	0	0
day10_bin.2_round2_scaffold_39_0029	RBH:periplasmic binding protein/LacI transcriptional regulator(db=KEGG)	day10_bin.2_round2_scaffold_39_0029, day20_CT_day20CT_bin13_scaffold_1072_0017, day20_CT_day20CT_bin48_scaffold_7700_0003, day5_day20_CT_v0_day5CT_round1_scaffold_12574_0001, day5_day20_CT_v0_day5CT_round1_scaffold_177_0001, day5_day20_CT_v0_day5CT_round1_scaffold_52331_0002, day5_day20_CT_v10_day5CT_round1_scaffold_12574_0001, day5_day20_CT_v10_day5CT_round1_scaffold_177_0001, day5_day20_CT_v10_…	LacI family transcription regulator, LacI family transcriptional regulator, lacI; LacI family transcriptional regulator, Periplasmic binding protein domain containing protein, periplasmic binding protein/LacI transcriptional regulator, periplasmic binding protein/LacI transcriptional regulator; K02058 simple sugar transport system substrate-binding protein, putative ABC transporter periplasmic su…	1	non-unique		0	0	0	0.00145272	0	0	0	0	0	0	0	0	0	0	0	0	0	0	0	0	0	0.00257435	0.00171879	0	0	0	0	0	0	0	0	0	0	0	0	0
day10_bin.9_round2_scaffold_4560_0001	BLAST:L-threonine 3-dehydrogenase; K00060 threonine 3-dehydrogenase [EC:1.1.1.103](db=KEGG evalue=6.3e-76 bit_score=289.3 identity=72.5)	day10_bin.9_round2_scaffold_4560_0001, day10_bin2_scaffold_2141_0004	L-threonine 3-dehydrogenase; K00060 threonine 3-dehydrogenase [EC:1.1.1.103]	1	non-unique		0	0	0	0	0	0	0	0.000363362	0	0	0	0	0	0.000541309	0	0	0	0	0	0	0	0	0	0	0	0	0	0	0	0	0	0.000314419	0	0	0	0
day5_day20_CT_v0_day5CT_round1_scaffold_10262_0005	BLAST:L-carnitine dehydratase/bile acid-inducible protein F(db=KEGG evalue=5.6e-123 bit_score=446.8 identity=46.7)	day5_day20_CT_v0_day5CT_round1_scaffold_10262_0005, day5_day20_CT_v0_day5CT_round1_scaffold_72460_0003, day5_day20_CT_v10_day5CT_round1_scaffold_10262_0005, day5_day20_CT_v10_day5CT_round1_scaffold_72460_0003	L-carnitine dehydratase/bile acid-inducible protein F, Uncharacterized protein	3	non-unique		0	0	0	0.00214221	0.00474625	0.00486494	0	0	0	0.00294254	0	0	0	0	0	0	0.00267017	0	0	0.000490238	0	0.00379617	0.00126727	0	0	0	0	0.00161219	0	0.0017583	0	0	0	0.0093602	0.00596002	0.0097826
day5_day20_CT_v0_day5CT_round1_scaffold_28720_0005	RBH:L-carnitine dehydratase/bile acid-inducible protein F(db=KEGG)	day5_day20_CT_v0_day5CT_round1_scaffold_28720_0005, day5_day20_CT_v10_day5CT_round1_scaffold_28720_0005	L-carnitine dehydratase/bile acid-inducible protein F	1	non-unique		0	0.000616305	0	0	0	0	0	0	0	0	0	0	0	0	0	0	0	0	0	0	0	0	0	0	0	0	0	0	0	0	0	0	0	0	0	0
day5_day20_CT_v0_day5CT_round1_scaffold_28720_0004	RBH:L-carnitine dehydratase/bile acid-inducible protein F(db=KEGG)	day5_day20_CT_v0_day5CT_round1_scaffold_28720_0004, day5_day20_CT_v10_day5CT_round1_scaffold_28720_0004	L-carnitine dehydratase/bile acid-inducible protein F	2	non-unique		0	0	0	0	0	0	0	0	0	0	0	0	0	0	0	0	0	0	0	0	0	0	0	0	0.000522701	0	0.000477707	0	0.00221015	0	0	0	0	0	0	0
day10_bin.2_round2_scaffold_12_0034	BLAST:L-ascorbate 6-phosphate lactonase; K03476 L-ascorbate 6-phosphate lactonase [EC:3.1.1.-](db=KEGG evalue=1.7e-175 bit_score=620.9 identity=78.8)	day10_bin.2_round2_scaffold_12_0034, day10_bin.2_round2_scaffold_317_0006, day20_CT_day20CT_bin47_scaffold_140_0052, day5_day20_CT_v0_day5CT_round1_scaffold_31054_0001, day5_day20_CT_v0_day5CT_round1_scaffold_454_0036, day5_day20_CT_v0_day5CT_round1_scaffold_8200_0006, day5_day20_CT_v10_day5CT_round1_scaffold_31054_0001, day5_day20_CT_v10_day5CT_round1_scaffold_454_0036, day5_day20_CT_v10_day5CT_…	L-ascorbate 6-phosphate lactonase; K03476 L-ascorbate 6-phosphate lactonase [EC:3.1.1.-], Uncharacterized protein	1	non-unique		0	0	0	0	0	0	0	0	0.000297879	0	0	0	0	0	0	0	0	0	0	0	0	0	0	0	0	0	0	0	0	0	0	0	0	0	0	0
day10_bin.2_round2_scaffold_546_0008	RBH:L-ascorbate 6-phosphate lactonase; K03476 L-ascorbate 6-phosphate lactonase [EC:3.1.1.-](db=KEGG)	day10_bin.2_round2_scaffold_546_0008, day5_day20_CT_v0_day5CT_round1_scaffold_3312_0006, day5_day20_CT_v10_day5CT_round1_scaffold_3312_0006, day5_day20_CT_v6_day20CT_round3_scaffold_1982_0008	L-ascorbate 6-phosphate lactonase, L-ascorbate 6-phosphate lactonase; K03476 L-ascorbate 6-phosphate lactonase [EC:3.1.1.-], Uncharacterized protein	1	non-unique		0	0	0	0	0	0	0.00062701	0.000194476	0	0	0	0	0.000191453	0	0	0	0	0	0.000592376	0.000625572	0.000523145	0	0	0	0.000694972	0	0	0	0	0	0	0.00016828	0	0	0	0
day5_day20_CT_v0_day5CT_round1_scaffold_47426_0002	BLAST:vacuolar-type H(+)-translocating pyrophosphatase(db=KEGG evalue=5.6e-292 bit_score=1008.8 identity=75.6)	day5_day20_CT_v0_day5CT_round1_scaffold_47426_0002, day5_day20_CT_v10_day5CT_round1_scaffold_47426_0002, no_CT_v2_noCT_day20_scaffold_131448_0003, no_CT_v2_noCT_day20_scaffold_71943_0004	K(+)-insensitive pyrophosphate-energized proton pump, vacuolar-type H(+)-translocating pyrophosphatase	1	non-unique		0	0	0	0	0.00156709	0.00107085	0	0	0	0	0	0.00157001	0	0	0	0	0	0	0.00030655	0	0	0	0.000836844	0.0016705	0	0	0	0	0	0	0	0	0	0.0030905	0.00196785	0.00322997
day5_day20_CT_v0_day5CT_round1_scaffold_3950_0002	RBH:ispG; 4-hydroxy-3-methylbut-2-en-1-yl diphosphate synthase; K03526 (E)-4-hydroxy-3-methylbut-2-enyl-diphosphate synthase [EC:1.17.7.1](db=KEGG)	day5_day20_CT_v0_day5CT_round1_scaffold_3950_0002, day5_day20_CT_v10_day5CT_round1_scaffold_3950_0002	ispG; 4-hydroxy-3-methylbut-2-en-1-yl diphosphate synthase; K03526 (E)-4-hydroxy-3-methylbut-2-enyl-diphosphate synthase [EC:1.17.7.1]	1	non-unique		0	0.000751406	0	0	0	0	0	0	0	0	0	0	0	0	0	0	0	0	0	0	0	0	0	0	0	0	0	0	0	0	0	0	0	0	0	0
day10_bin.2_round2_scaffold_649_0004	RBH:multimeric flavodoxin WrbA(db=KEGG)	day10_bin.2_round2_scaffold_649_0004, day10_bin4_scaffold_197_0071, day10_bin4_scaffold_34_0002, day20_CT_day20CT_bin91_scaffold_72_0099, day5_day20_CT_v6_day20CT_round3_scaffold_1193_0008, day5_day20_CT_v6_day20CT_round3_scaffold_1698_0012, day5_day20_CT_v6_day20CT_round3_scaffold_3015_0008, day5_day20_CT_v6_day20CT_round3_scaffold_4206_0008	isf-3; iron-sulfur flavoprotein, multimeric flavodoxin WrbA	2	non-unique		0	0	0	0	0	0	0	0	0	0	0	0	0.000320593	0	0.00110936	0	0	0	0	0	0	0	0	0	0	0	0	0	0	0	0	0	0.000842947	0	0	0
day5_day20_CT_v0_day5CT_round1_scaffold_1061_0012	BLAST:iron transporter; K02014 iron complex outermembrane recepter protein(db=KEGG evalue=1.6e-233 bit_score=814.7 identity=57.5)	day5_day20_CT_v0_day5CT_round1_scaffold_1061_0012, day5_day20_CT_v10_day5CT_round1_scaffold_1061_0012, day5_day20_CT_v6_day20CT_round3_scaffold_1933_0010, no_CT_v2_noCT_day5_scaffold_3327_0012	iron transporter; K02014 iron complex outermembrane recepter protein	1	non-unique		0	0	0	0	0	0	0	0	0	0	0	0	0	0	0	0	0.000843505	0	0	0	0	0	0	0	0	0	0	0	0	0	0	0	0	0	0	0
day5_day20_CT_v0_day5CT_round1_scaffold_15125_0007	BLAST:integrase(db=KEGG evalue=2.5e-24 bit_score=117.1 identity=58.6)	day5_day20_CT_v0_day5CT_round1_scaffold_15125_0007, day5_day20_CT_v10_day5CT_round1_scaffold_15125_0007	integrase	1	non-unique		0	0	0	0	0	0	0	0.000616418	0	0	0	0	0	0	0	0	0	0	0	0	0	0	0	0	0	0	0	0	0	0	0	0	0	0	0	0
day5_day20_CT_v0_day5CT_round1_scaffold_11351_0005	BLAST:integral membrane sensor signal transduction histidine kinase (EC:2.7.13.3)(db=KEGG evalue=3.4e-87 bit_score=327.4 identity=53.7)	day5_day20_CT_v0_day5CT_round1_scaffold_11351_0005, day5_day20_CT_v10_day5CT_round1_scaffold_11351_0005	integral membrane sensor signal transduction histidine kinase (EC:2.7.13.3)	1	non-unique		0	0	0	0	0	0	0	0	0	0	0	0	0	0	0	0	0	0	0	0	0	0.00272099	0	0	0	0	0	0	0	0	0	0	0	0	0	0
day5_day20_CT_v0_day5CT_round1_scaffold_29834_0004	RBH:inositol monophosphatase(db=KEGG)	day5_day20_CT_v0_day5CT_round1_scaffold_29834_0004, day5_day20_CT_v10_day5CT_round1_scaffold_29834_0004, no_CT_v2_noCT_day20_scaffold_109393_0003	inositol monophosphatase	1	non-unique		0	0	0	0	0	0	0	0	0	0	0	0	0	0	0	0	0	0	0	0	0	0	0	0	0	0	0.000854081	0	0	0	0	0	0	0	0	0
day10_bin13_scaffold_361_0077	RBH:inorganic pyrophosphatase; K01507 inorganic pyrophosphatase [EC:3.6.1.1](db=KEGG)	day10_bin13_scaffold_361_0077, day20_CT_day20CT_kosakonia_manual_scaffold_97_0067, day5_day20_CT_v0_day5CT_round1_scaffold_19_0067, day5_day20_CT_v0_day5CT_round1_scaffold_3887_0002, day5_day20_CT_v10_day5CT_round1_scaffold_19_0067, day5_day20_CT_v10_day5CT_round1_scaffold_3887_0002, noCT_round7_bin.45_scaffold_25472_0007	Inorganic pyrophosphatase, inorganic pyrophosphatase; K01507 inorganic pyrophosphatase [EC:3.6.1.1], putative bifunctional OHCU decarboxylase/allantoate amidohydrolase (EC:3.5.1.87); K06016 N-carbamoyl-L-amino-acid hydrolase [EC:3.5.1.87]	2	non-unique		0	0	0	0	0	0	0.00125756	0	0	0	0	0	0.000383987	0	0.00044291	0	0	0	0.0011881	0	0.00104925	0	0	0	0	0	0	0	0	0	0.00114189	0	0.00100963	0	0	0
day5_day20_CT_v0_day5CT_round1_scaffold_20118_0002	BLAST:ino1; myo-inositol-1-phosphate synthase (EC:5.5.1.4)(db=KEGG evalue=4.8e-82 bit_score=310.5 identity=44.4)	day5_day20_CT_v0_day5CT_round1_scaffold_20118_0002, day5_day20_CT_v10_day5CT_round1_scaffold_20118_0002, no_CT_v2_noCT_day20_scaffold_160236_0002	ino1; myo-inositol-1-phosphate synthase (EC:5.5.1.4), Inositol-3-phosphate synthase	1	non-unique		0	0	0	0	0	0	0	0	0	0	0	0	0	0	0	0	0	0	0	0	0	0	0	0	0	0.00069568	0	0	0	0	0	0	0	0	0	0
day10_bin.2_round2_scaffold_1316_0004	BLAST:indolepyruvate oxidoreductase subunit beta (EC:1.2.7.8); K00180 indolepyruvate ferredoxin oxidoreductase, beta subunit [EC:1.2.7.8](db=KEGG evalue=1.1e-72 bit_score=278.5 identity=70.0)	day10_bin.2_round2_scaffold_1316_0004, day10_bin.2_round2_scaffold_177_0016, day10_bin.2_round2_scaffold_7_0095, day10_bin.2_round2_scaffold_700_0007, day10_bin.2_round2_scaffold_9_0080, day10_bin4_scaffold_110_0025, day20_CT_day20CT_bin17_scaffold_527_0025, day20_CT_day20CT_bin47_scaffold_1253_0015, day20_CT_day20CT_bin47_scaffold_240_0034, day20_CT_day20CT_bin47_scaffold_533_0057, day20_CT_day2…	Indolepyruvate ferredoxin oxidoreductase beta subunit, Indolepyruvate oxidoreductase subunit beta, indolepyruvate oxidoreductase subunit beta (EC:1.2.7.8); K00180 indolepyruvate ferredoxin oxidoreductase, beta subunit [EC:1.2.7.8]	1	non-unique		0	0	0	0	0	0	0	0	0	0	0	0	0	0	0	0	0	0	0	0	0	0	0	0	0	0	0	0	0	0	0	0.000307936	0	0	0	0
day10_bin.2_round2_scaffold_291_0001	BLAST:indolepyruvate oxidoreductase subunit beta (EC:1.2.7.8); K00180 indolepyruvate ferredoxin oxidoreductase, beta subunit [EC:1.2.7.8](db=KEGG evalue=2.3e-43 bit_score=180.6 identity=62.5)	day10_bin.2_round2_scaffold_291_0001, day10_bin.2_round2_scaffold_700_0007, day10_bin.2_round2_scaffold_9_0080, day10_bin4_scaffold_110_0025, day20_CT_day20CT_bin47_scaffold_533_0057, day20_CT_day20CT_bin91_scaffold_302_0090	Indolepyruvate ferredoxin oxidoreductase beta subunit, indolepyruvate oxidoreductase subunit beta (EC:1.2.7.8); K00180 indolepyruvate ferredoxin oxidoreductase, beta subunit [EC:1.2.7.8]	3	non-unique		0	0	0	0	0	0	0	0	0	0	0	0	0.00145641	0	0.00167989	0	0	0	0	0	0	0	0	0	0	0	0	0	0	0	0.00144368	0	0	0	0	0
day10_bin.2_round2_scaffold_542_0007	RBH:indolepyruvate ferredoxin oxidoreductase subunit alpha; K00179 indolepyruvate ferredoxin oxidoreductase, alpha subunit [EC:1.2.7.8](db=KEGG)	day10_bin.2_round2_scaffold_542_0007, day10_bin.2_round2_scaffold_7_0094, day10_bin.2_round2_scaffold_700_0006, day10_bin4_scaffold_110_0024, day20_CT_day20CT_bin47_scaffold_240_0035, day20_CT_day20CT_bin48_scaffold_19712_0005, day20_CT_day20CT_bin91_scaffold_302_0091, day5_day20_CT_v0_day5CT_round1_scaffold_31104_0004, day5_day20_CT_v10_day5CT_round1_scaffold_31104_0004	indolepyruvate ferredoxin oxidoreductase (EC:1.2.7.8); K00179 indolepyruvate ferredoxin oxidoreductase, alpha subunit [EC:1.2.7.8], indolepyruvate ferredoxin oxidoreductase subunit alpha; K00179 indolepyruvate ferredoxin oxidoreductase, alpha subunit [EC:1.2.7.8], Indolepyruvate oxidoreductase subunit IorA	2	non-unique		0	0	0	0	0	0	0	0.000232454	0	0	0	0	0	8.6573e-05	0	0	0	0	0	0	0	0	0	0	0	0	0	0	0	0	0	0.000201143	0	0	0	0
day10_bin.10_round2_scaffold_1667_0008	BLAST:ihfA; integration host factor alpha-subunit; K04764 integration host factor subunit alpha(db=KEGG evalue=8.3e-54 bit_score=215.3 identity=78.8)	day10_bin.10_round2_scaffold_1667_0008, day10_bin1_scaffold_43_0009, day20_CT_day20CT_round2_bin9_scaffold_77_0012, day5_day20_CT_v0_day5CT_round1_scaffold_100969_0003, day5_day20_CT_v0_day5CT_round1_scaffold_59068_0002, day5_day20_CT_v10_day5CT_round1_scaffold_100969_0003, day5_day20_CT_v10_day5CT_round1_scaffold_59068_0002, day5_day20_CT_v6_day20CT_round3_scaffold_12313_0005, day5_day20_CT_v6_d…	ihfA; integration host factor alpha-subunit; K04764 integration host factor subunit alpha, ihfA; integration host factor subunit alpha; K04764 integration host factor subunit alpha, Integration host factor subunit alpha, integration host factor subunit alpha; K04764 integration host factor subunit alpha, integration host factor, subunit alpha; K04764 integration host factor subunit alpha	1	non-unique		0	0	0	0	0	0	0	0	0	0	0	0	0	0	0	0	0	0	0	0	0	0	0	0	0.00178779	0	0	0	0	0	0	0	0	0	0	0
day10_bin13_scaffold_266_0036	BLAST:transcriptional regulator(db=KEGG evalue=1.7e-48 bit_score=197.2 identity=100.0)	day10_bin13_scaffold_266_0036, day20_CT_day20CT_kosakonia_manual_scaffold_60_0102, day5_day20_CT_v0_day5CT_round1_scaffold_0_0059, day5_day20_CT_v0_day5CT_round1_scaffold_17154_0003, day5_day20_CT_v0_day5CT_round1_scaffold_17774_0005, day5_day20_CT_v0_day5CT_round1_scaffold_18682_0003, day5_day20_CT_v0_day5CT_round1_scaffold_19945_0002, day5_day20_CT_v0_day5CT_round1_scaffold_29492_0003, day5_day…	ihfA, hid; integration host factor subunit alpha; K04764 integration host factor subunit alpha, Integration host factor subunit alpha, integration host factor subunit alpha; K04764 integration host factor subunit alpha, transcriptional regulator	2	non-unique		0	0	0	0	0	0	0.00222589	0.000690389	0.00211494	0	0	0	0.000679658	0	0.00078395	0	0	0	0.00210294	0.00444156	0.00185716	0	0	0	0.00246715	0.00244184	0.00225477	0	0	0	0.00101058	0	0	0	0	0
noCT_round4_bin.134_scaffold_332_0022	BLAST:Uncharacterized protein n=1 Tax=Herbinix luporum TaxID=1679721 RepID=A0A0K8J7Y9_9FIRM(db=UNIREF evalue=6.6e-71 bit_score=276.2 identity=45.8)	no_CT_v2_noCT_day20_scaffold_54564_0001, no_CT_v2_noCT_day5_scaffold_332_0022, noCT_round4_bin.134_scaffold_332_0022	Ig domain-containing protein, Uncharacterized protein	1	non-unique		0	0	0	0	0	0	0	0	0	0.00187215	0.00303805	0.00302535	0	0	0	0.00242259	0.00169886	0.00328463	0	0	0	0	0	0	0	0	0	0	0	0	0	0	0	0	0	0
day5_day20_CT_v6_day20CT_round3_scaffold_28310_0001	BLAST:hyuA; N-methylhydantoinase (EC:3.5.2.14)(db=KEGG evalue=2e-142 bit_score=511.1 identity=69.5)	day5_day20_CT_v6_day20CT_round3_scaffold_28310_0001	hyuA; N-methylhydantoinase (EC:3.5.2.14)	3	non-unique		0	0	0	0	0	0	0	0	0.000567007	0	0	0	0	0	0	0	0	0	0	0.00119077	0	0	0	0	0.000661434	0.0013093	0	0	0	0	0.000270932	0.00016016	0.000479101	0	0	0
day10_round3_3000_scaffold_2147_0006	BLAST:hyuA; N-methylhydantoinase (EC:3.5.2.14)(db=KEGG evalue=2e-73 bit_score=281.2 identity=67.0)	day10_round3_3000_scaffold_2147_0006, day5_day20_CT_v6_day20CT_round3_scaffold_28310_0001	hyuA; N-methylhydantoinase (EC:3.5.2.14)	3	non-unique		0	0	0	0	0	0	0.00101177	0	0.000480668	0	0	0	0	0	0	0	0	0	0.00191176	0.00100945	0.000844166	0	0	0	0.00112143	0.00221985	0.0010249	0	0	0	0.000459353	0	0	0	0	0
day5_day20_CT_v0_day5CT_round1_scaffold_30410_0003	IPRSCAN:HYR domain(db=Pfam db_id=PF02494 evalue=3.9e-05 interpro_id=IPR999999 interpro_description=HYR domain)	day5_day20_CT_v0_day5CT_round1_scaffold_30410_0003, day5_day20_CT_v10_day5CT_round1_scaffold_30410_0003	HYR domain(db=Pfam db_id=PF02494 evalue=3.9e-05 interpro_id=IPR999999 interpro_descripti, Uncharacterized protein	1	non-unique		0	0	0	0	0	0	0	0	0	0	0	0	0	0	0	0	0	0	0	0	0	0	0	0	0	0	0	0.000944788	0	0	0	0	0	0	0	0
day5_day20_CT_v0_day5CT_round1_scaffold_36970_0002	BLAST:hypothetical protein; K11903 type VI secretion system secreted protein Hcp(db=KEGG evalue=2.2e-61 bit_score=240.7 identity=73.3)	day5_day20_CT_v0_day5CT_round1_scaffold_36970_0002, day5_day20_CT_v10_day5CT_round1_scaffold_36970_0002, day5_day20_CT_v6_day20CT_round3_scaffold_2273_0006	hypothetical protein; K11903 type VI secretion system secreted protein Hcp, type VI secretion system effector; K11903 type VI secretion system secreted protein Hcp	1	non-unique		0	0	0	0.00301372	0	0	0	0	0	0	0	0	0	0	0	0	0	0	0	0	0	0	0	0	0	0	0	0	0	0	0	0.000371053	0	0	0	0
day5_day20_CT_v0_day5CT_round1_scaffold_45909_0001	BLAST:hypothetical protein; K09800 hypothetical protein(db=KEGG evalue=8.3e-157 bit_score=560.1 identity=36.1)	day5_day20_CT_v0_day5CT_round1_scaffold_45909_0001, day5_day20_CT_v10_day5CT_round1_scaffold_45909_0001	hypothetical protein; K09800 hypothetical protein, Translocation and assembly module TamB	1	non-unique		0	0	0	0	0	0	0	8.29794e-05	0	0	0	0	0	0	0	0	0	0	0	0	0	0	0	0	0	0	0	0	0	0	0	0	0	0	0	0
day10_bin.2_round2_scaffold_5_0082	BLAST:hypothetical protein; K09777 hypothetical protein(db=KEGG evalue=4.3e-35 bit_score=152.5 identity=87.8)	day10_bin.2_round2_scaffold_5_0082, day10_bin.2_round2_scaffold_8_0111, day10_bin4_scaffold_151_0033, day20_CT_day20CT_bin47_scaffold_77_0083, day20_CT_day20CT_bin48_scaffold_373_0010, day20_CT_day20CT_bin91_scaffold_282_0043, day5_day20_CT_v6_day20CT_round3_scaffold_1533_0011, day5_day20_CT_v6_day20CT_round3_scaffold_2214_0011	hypothetical protein; K09777 hypothetical protein, UPF0296 protein ALO_14542, UPF0296 protein AN477_03040, ylzA; hypothetical protein	1	non-unique		0	0	0	0	0	0	0	0	0	0	0	0	0.00076366	0	0.000880843	0	0	0	0	0	0	0	0	0	0	0	0	0	0	0	0	0	0	0	0	0
day10_bin.2_round2_scaffold_13_0239	BLAST:Uncharacterized protein family UPF0133; K09747 hypothetical protein(db=KEGG evalue=2.1e-36 bit_score=157.1 identity=72.1)	day10_bin.2_round2_scaffold_13_0239, day10_bin.2_round2_scaffold_318_0009, day10_bin.2_round2_scaffold_91_0024, day10_bin4_scaffold_483_0004, day20_CT_day20CT_bin17_scaffold_1362_0003, day20_CT_day20CT_bin47_scaffold_215_0072, day20_CT_day20CT_bin48_scaffold_1015_0005, day20_CT_day20CT_bin91_scaffold_1433_0004, day5_day20_CT_v0_day5CT_round1_scaffold_22303_0006, day5_day20_CT_v0_day5CT_round1_sca…	hypothetical protein; K09747 hypothetical protein, Nucleoid-associated protein SAMN02745170_03853, Nucleoid-associated protein SAMN04488502_109123, Uncharacterized protein family UPF0133; K09747 hypothetical protein	2	non-unique		0	0	0	0	0	0	0	0	0	0	0	0	0.000623539	0	0	0	0	0	0	0	0	0	0	0	0	0	0	0	0	0	0.000927134	0	0	0	0	0
day10_round3_3000_scaffold_349_0003	BLAST:hypothetical protein; K09747 hypothetical protein(db=KEGG evalue=4.1e-18 bit_score=96.3 identity=46.5)	day10_round3_3000_scaffold_349_0003	hypothetical protein; K09747 hypothetical protein	2	non-unique		0	0	0	0	0	0	0	0.00136711	0	0	0	0	0	0.000509152	0	0	0	0	0	0	0	0	0	0	0	0	0	0	0	0	0	0.000591481	0	0	0	0
day5_day20_CT_v0_day5CT_round1_scaffold_25006_0004	BLAST:hypothetical protein; K09165 hypothetical protein(db=KEGG evalue=6.6e-18 bit_score=95.1 identity=71.8)	day5_day20_CT_v0_day5CT_round1_scaffold_25006_0004, day5_day20_CT_v10_day5CT_round1_scaffold_25006_0004, day5_day20_CT_v6_day20CT_round3_scaffold_25583_0002, no_CT_v2_noCT_day20_scaffold_106298_0002, no_CT_v2_noCT_day20_scaffold_53012_0004, no_CT_v2_noCT_day20_scaffold_63512_0001	hypothetical protein; K09165 hypothetical protein	1	non-unique		0	0	0	0	0	0	0	0	0	0	0	0	0	0	0	0	0	0	0	0	0	0	0.00797327	0	0	0	0	0	0	0	0	0	0	0	0	0
day10_bin.2_round2_scaffold_30_0005	RBH:Ribosomal protein S12 methylthiotransferase accessory factor n=1 Tax=Pelosinus propionicus DSM 13327 TaxID=1123291 RepID=A0A1I4QJ51_9FIRM(db=UNIREF)	day10_bin.2_round2_scaffold_30_0005, day5_day20_CT_v6_day20CT_round3_scaffold_13055_0002, no_CT_v2_noCT_day20_scaffold_74042_0002	hypothetical protein; K09136 ribosomal protein S12 methylthiotransferase, PEGA domain(db=Pfam db_id=PF08308 evalue=3e-10 interpro_id=IPR999999 interpro_descripti, Ribosomal protein S12 methylthiotransferase accessory factor	3	non-unique		0	0	0	0	0	0	0	0	0	0	0	0	0.000336464	0	0	0	0	0	0	0	0	0	0	0	0	0	0	0	0	0	0	0	0	0	0	0
day5_day20_CT_v0_day5CT_round1_scaffold_11214_0001	BLAST:phenazine biosynthesis protein PhzF family; K06998(db=KEGG evalue=1.1e-80 bit_score=305.4 identity=56.8)	day5_day20_CT_v0_day5CT_round1_scaffold_11214_0001, day5_day20_CT_v10_day5CT_round1_scaffold_11214_0001, day5_day20_CT_v6_day20CT_round3_scaffold_10298_0008, day5_day20_CT_v6_day20CT_round3_scaffold_2888_0009, no_CT_v2_noCT_day20_scaffold_72576_0005	hypothetical protein; K06998, phenazine biosynthesis protein PhzF family; K06998, PhzF family phenazine biosynthesis protein; K06998	1	non-unique		0	0	0	0	0	0	0	0	0	0	0	0	0	0	0	0	0	0	0	0	0	0	0	0	0	0	0	0	0	0	0.00041248	0	0	0	0	0
day5_day20_CT_v0_day5CT_round1_scaffold_1315_0016	RBH:hypothetical protein; K06907(db=KEGG)	day5_day20_CT_v0_day5CT_round1_scaffold_1315_0016, day5_day20_CT_v0_day5CT_round1_scaffold_27138_0004, day5_day20_CT_v10_day5CT_round1_scaffold_1315_0016, day5_day20_CT_v10_day5CT_round1_scaffold_27138_0004, day5_day20_CT_v6_day20CT_round3_scaffold_11410_0009, day5_day20_CT_v6_day20CT_round3_scaffold_24_0019, day5_day20_CT_v6_day20CT_round3_scaffold_30315_0003, no_CT_v2_noCT_day5_scaffold_81_0022…	hypothetical protein; K06907, phage tail sheath protein, phage tail sheath protein FI; K06907, phage tail sheath protein; K06907, Putative phage tail sheath protein FI	1	non-unique		0	0	0	0.000978245	0	0	0	0	0	0	0	0	0	0	0	0	0	0	0	0	0	0	0	0	0	0	0	0	0	0	0	0	0	0	0	0
day5_day20_CT_v0_day5CT_round1_scaffold_3051_0006	RBH:phage tail sheath protein(db=KEGG)	day5_day20_CT_v0_day5CT_round1_scaffold_3051_0006, day5_day20_CT_v0_day5CT_round1_scaffold_636_0022, day5_day20_CT_v10_day5CT_round1_scaffold_3051_0006, day5_day20_CT_v10_day5CT_round1_scaffold_636_0022, day5_day20_CT_v6_day20CT_round3_scaffold_36158_0002, day5_day20_CT_v6_day20CT_round3_scaffold_6406_0012, no_CT_v2_noCT_day5_scaffold_112_0008	hypothetical protein; K06907, phage tail sheath protein	1	non-unique		0	0	0	0.00252057	0	0	0	0	0	0.00173113	0	0	0	0	0	0	0	0	0	0	0	0.00223333	0	0	0	0	0	0.00189694	0	0	0	0	0	0	0	0
day5_day20_CT_v0_day5CT_round1_scaffold_13776_0006	BLAST:transport-associated protein; K04065 hyperosmotically inducible periplasmic protein(db=KEGG evalue=2.4e-24 bit_score=117.9 identity=44.5)	day5_day20_CT_v0_day5CT_round1_scaffold_13776_0006, day5_day20_CT_v0_day5CT_round1_scaffold_1778_0001, day5_day20_CT_v0_day5CT_round1_scaffold_20239_0003, day5_day20_CT_v0_day5CT_round1_scaffold_22378_0004, day5_day20_CT_v0_day5CT_round1_scaffold_231366_0002, day5_day20_CT_v0_day5CT_round1_scaffold_23449_0006, day5_day20_CT_v0_day5CT_round1_scaffold_44016_0002, day5_day20_CT_v0_day5CT_round1_scaf…	hypothetical protein; K04065 hyperosmotically inducible periplasmic protein, transport-associated, transport-associated protein, transport-associated protein; K04065 hyperosmotically inducible periplasmic protein	1	non-unique		0	0	0	0	0	0	0	0	0.000574711	0	0	0	0	0	0	0	0	0	0	0	0	0	0	0	0	0	0	0	0	0	0	0	0	0	0	0
day10_bin.2_round2_scaffold_23_0071	RBH:LemA protein n=1 Tax=Dendrosporobacter quercicolus TaxID=146817 RepID=A0A1G9YXC1_9FIRM(db=UNIREF)	day10_bin.2_round2_scaffold_23_0071, day10_bin1_scaffold_251_0002, day20_CT_day20CT_bin48_scaffold_15820_0004, day5_day20_CT_v0_day5CT_round1_scaffold_55559_0003, day5_day20_CT_v10_day5CT_round1_scaffold_55559_0003, day5_day20_CT_v6_day20CT_round3_scaffold_25_0030, day5_day20_CT_v6_day20CT_round3_scaffold_2586_0014, day5_day20_CT_v6_day20CT_round3_scaffold_404_0020, day5_day20_CT_v6_day20CT_round…	hypothetical protein; K03744 LemA protein, LemA family protein; K03744 LemA protein, LemA protein, Uncharacterized protein	4	non-unique		0	0	0	0	0	0	0	0	0	0	0	0	0.00144608	0	0.000416995	0	0	0	0	0	0	0	0	0	0	0	0	0	0	0	0.00161262	0	0	0	0	0
day10_bin2_scaffold_1646_0005	RBH:LemA family protein n=1 Tax=Holophaga foetida TaxID=35839 RepID=UPI0002471C95(db=UNIREF)	day10_bin2_scaffold_1646_0005, day20_CT_day20CT_round2_holophaga_manual_scaffold_3124_0004, day5_day20_CT_v0_day5CT_round1_scaffold_12627_0002, day5_day20_CT_v0_day5CT_round1_scaffold_28487_0001, day5_day20_CT_v10_day5CT_round1_scaffold_12627_0002, day5_day20_CT_v10_day5CT_round1_scaffold_28487_0001, day5_day20_CT_v6_day20CT_round3_scaffold_20802_0005, no_CT_v2_noCT_day20_scaffold_208294_0004, no…	hypothetical protein; K03744 LemA protein, LemA family protein, LemA family protein; K03744 LemA protein, Uncharacterized protein	4	non-unique		0	0	0	0	0	0	0	0.000338426	0	0	0	0	0	0.0012604	0	0	0	0	0	0	0	0	0	0	0	0	0	0	0	0	0	0.000292841	0	0	0	0
day10_bin.2_round2_scaffold_165_0028	BLAST:hypothetical protein; K03553 recombination protein RecA(db=KEGG evalue=5.5e-142 bit_score=509.6 identity=74.4)	day10_bin.2_round2_scaffold_165_0028, day10_bin.2_round2_scaffold_2_0155, day10_bin.2_round2_scaffold_9_0090, day10_bin1_scaffold_69_0047, day10_bin4_scaffold_504_0002, day20_CT_day20CT_bin47_scaffold_533_0067, day20_CT_day20CT_bin47_scaffold_595_0012, day20_CT_day20CT_round2_bin9_scaffold_612_0040, day20_CT_day20CT_round2_holophaga_manual_scaffold_1570_0024, day5_day20_CT_v0_day5CT_round1_scaffo…	hypothetical protein; K03553 recombination protein RecA, Protein RecA, protein RecA; K03553 recombination protein RecA, recA protein (EC:3.6.3.8); K03553 recombination protein RecA, recA protein; K03553 recombination protein RecA, recA; protein RecA (Recombinase A); K03553 recombination protein RecA, recA; RecA protein; K03553 recombination protein RecA, recA; recombinase A (EC:3.6.3.8), recA; re…	1	non-unique		0	0	0	0	0	0	0	0	0	0	0	0	0.000193085	0	0.000222713	0	0	0	0	0	0	0	0	0	0	0	0	0	0	0	0	0	0.000507684	0	0	0
day5_day20_CT_v6_day20CT_round3_scaffold_54462_0002	RBH:L-carnitine dehydratase/bile acid-inducible protein F(db=KEGG)	day5_day20_CT_v6_day20CT_round3_scaffold_31_0031, day5_day20_CT_v6_day20CT_round3_scaffold_54462_0002	hypothetical protein; K01955 carbamoyl-phosphate synthase large subunit [EC:6.3.5.5], L-carnitine dehydratase/bile acid-inducible protein F	1	non-unique		0	0	0.00164634	0	0	0.00227432	0	0	0	0	0	0	0	0	0	0	0	0	0.000651064	0	0	0	0.00177732	0	0	0	0	0	0	0	0	0	0	0	0	0
day10_bin.2_round2_scaffold_1250_0004	RBH:hypothetical protein; K01740 O-acetylhomoserine (thiol)-lyase [EC:2.5.1.49](db=KEGG)	day10_bin.2_round2_scaffold_1250_0004, day5_day20_CT_v0_day5CT_round1_scaffold_8737_0002, day5_day20_CT_v10_day5CT_round1_scaffold_8737_0002, day5_day20_CT_v6_day20CT_round3_scaffold_6362_0006	hypothetical protein; K01740 O-acetylhomoserine (thiol)-lyase [EC:2.5.1.49]	2	non-unique		0	0	0	0	0	0	0	0	0	0	0	0	0	0	0	0.00199178	0	0	0	0	0	0	0.00132581	0	0.000569781	0	0.00104147	0	0	0	0	0	0	0	0	0
day10_bin.2_round2_scaffold_501_0004	RBH:hypothetical protein(db=KEGG)	day10_bin.2_round2_scaffold_501_0004, day5_day20_CT_v6_day20CT_round3_scaffold_11755_0004, day5_day20_CT_v6_day20CT_round3_scaffold_17265_0004, day5_day20_CT_v6_day20CT_round3_scaffold_9934_0004	hypothetical protein, UPF0365 protein SOV_1c13240	4	non-unique		0	0	0	0	0	0	0	0	0	0	0	0	0	0.000152595	0.000232626	0	0	0	0	0	0	0	0	0	0	0	0	0	0	0	0.000299874	0.000354537	0	0	0	0
day10_bin.2_round2_scaffold_10_0092	RBH:UPF0365 protein TcarDRAFT_1262 n=2 Tax=Sporomusaceae TaxID=1843490 RepID=A1HR19_9FIRM(db=UNIREF)	day10_bin.2_round2_scaffold_10_0092, day10_bin.2_round2_scaffold_43_0092, day10_bin.2_round2_scaffold_501_0004, day10_bin4_scaffold_78_0032, day20_CT_day20CT_bin17_scaffold_586_0039, day20_CT_day20CT_bin47_scaffold_212_0062, day20_CT_day20CT_bin48_scaffold_1275_0051, day20_CT_day20CT_bin91_scaffold_417_0035, day5_day20_CT_v0_day5CT_round1_scaffold_14326_0009, day5_day20_CT_v0_day5CT_round1_scaffo…	hypothetical protein, UPF0365 protein SAMN05660742_12314, UPF0365 protein SOV_1c13240, UPF0365 protein TcarDRAFT_1262	8	non-unique		0	0	0	0	0	0	0	0.000208577	0.000958431	0	0	0	0.00143734	0.000621442	0.00189474	0	0	0	0	0	0	0	0	0	0	0	0	0	0	0	0.00091593	0.000541446	0.000539893	0	0	0
day10_bin10_scaffold_370_0011	BLAST:hypothetical protein n=1 Tax=Bacteroides ihuae TaxID=1852362 RepID=UPI0008DA0D6A(db=UNIREF evalue=4.4e-25 bit_score=121.7 identity=79.3)	day10_bin10_scaffold_370_0011, day10_bin10_scaffold_370_0017, day5_day20_CT_v6_day20CT_round3_scaffold_102089_0004	hypothetical protein, Unknown_Function	1	non-unique		0	0	0	0	0	0	0	0	0	0	0	0	0	0	0	0	0	0	0	0	0	0	0	0	0	0	0	0	0	0	0	0.000796527	0	0	0	0
day5_day20_CT_v0_day5CT_round1_scaffold_124680_0002	BLAST:hypothetical protein(db=KEGG evalue=4e-62 bit_score=243.8 identity=55.4)	day5_day20_CT_v0_day5CT_round1_scaffold_124680_0002, day5_day20_CT_v10_day5CT_round1_scaffold_124680_0002, no_CT_v2_noCT_day5_scaffold_2642_0005	hypothetical protein, Uncharacterized protein (Fragment)	1	non-unique		0	0	0	0	0	0	0	0	0	0	0	0	0	0	0	0	0	0	0	0	0.000734057	0	0	0	0	0	0	0	0	0	0	0	0	0	0	0
day5_day20_CT_v0_day5CT_round1_scaffold_20677_0002	BLAST:hypothetical protein n=1 Tax=Methylosarcina fibrata RepID=UPI000362FD5C(db=UNIREF evalue=8.1e-22 bit_score=109.8 identity=47.7)	day5_day20_CT_v0_day5CT_round1_scaffold_20677_0002, day5_day20_CT_v10_day5CT_round1_scaffold_20677_0002	hypothetical protein, Uncharacterized protein	1	non-unique		0.00221297	0.00238337	0	0	0	0	0	0	0	0	0	0	0	0	0	0	0	0	0	0	0	0	0	0	0	0	0	0	0	0	0	0	0	0	0	0
day5_day20_CT_v0_day5CT_round1_scaffold_12877_0004	RBH:hypothetical protein n=1 Tax=Lewinella persica RepID=UPI00036666CB(db=UNIREF)	day5_day20_CT_v0_day5CT_round1_scaffold_12877_0004, day5_day20_CT_v10_day5CT_round1_scaffold_12877_0004	hypothetical protein, Uncharacterized protein	1	non-unique		0	0.000486556	0	0	0	0	0	0	0	0	0	0	0	0	0	0	0	0	0	0	0	0	0	0	0	0	0	0	0	0	0	0	0	0	0	0
day5_day20_CT_v0_day5CT_round1_scaffold_18133_0004	BLAST:hypothetical protein(db=KEGG evalue=4.8e-15 bit_score=87.8 identity=25.6)	day5_day20_CT_v0_day5CT_round1_scaffold_18133_0004, day5_day20_CT_v10_day5CT_round1_scaffold_18133_0004	hypothetical protein, Uncharacterized protein	1	non-unique		0	0	0	0	0	0	0	0	0	0	0	0	0.000205335	0	0	0	0	0	0	0	0	0	0	0	0	0	0	0	0	0	0	0	0	0	0	0
day5_day20_CT_v0_day5CT_round1_scaffold_57189_0001	BLAST:hypothetical protein(db=KEGG evalue=3.1e-100 bit_score=372.1 identity=33.7)	day5_day20_CT_v0_day5CT_round1_scaffold_57189_0001, day5_day20_CT_v10_day5CT_round1_scaffold_57189_0001	hypothetical protein, Uncharacterized protein	1	non-unique		0	0	0	0	0	0	0	0	0	0	0	0	0	0	0	0	0	0	0	0	0.000231567	0	0	0	0	0	0	0	0	0	0	0	0	0	0	0
day5_day20_CT_v0_day5CT_round1_scaffold_60299_0003	BLAST:hypothetical protein(db=KEGG evalue=3.8e-51 bit_score=207.2 identity=49.0)	day5_day20_CT_v0_day5CT_round1_scaffold_60299_0003, day5_day20_CT_v10_day5CT_round1_scaffold_60299_0003, no_CT_v2_noCT_day20_scaffold_120903_0001	hypothetical protein, Uncharacterized protein	1	non-unique		0.00124237	0.00267606	0.00233232	0.00212811	0	0.00322195	0	0	0	0	0	0	0	0	0	0	0	0	0.00092234	0.000974026	0.00162909	0.0037712	0.00251787	0.00502616	0.00108208	0.00107098	0.000988936	0	0	0.00349346	0.00088647	0	0	0	0	0
day5_day20_CT_v0_day5CT_round1_scaffold_36872_0001	BLAST:hypothetical protein(db=KEGG evalue=6.5e-55 bit_score=220.7 identity=32.5)	day5_day20_CT_v0_day5CT_round1_scaffold_36872_0001, day5_day20_CT_v10_day5CT_round1_scaffold_36872_0001, no_CT_v2_noCT_day20_scaffold_100677_0001	hypothetical protein, Uncharacterized protein	1	non-unique		0.000622549	0.000670485	0	0.00106639	0	0	0	0	0	0	0	0	0	0	0	0	0	0	0	0	0	0	0	0	0	0	0	0	0	0	0	0	0	0	0	0
day5_day20_CT_v0_day5CT_round1_scaffold_24057_0002	BLAST:hypothetical protein(db=KEGG evalue=2.4e-37 bit_score=161.4 identity=43.0)	day5_day20_CT_v0_day5CT_round1_scaffold_24057_0002, day5_day20_CT_v10_day5CT_round1_scaffold_24057_0002, no_CT_v2_noCT_day20_scaffold_56649_0002	hypothetical protein, Uncharacterized protein	1	non-unique		0	0	0	0.00205597	0	0	0	0	0	0	0	0	0	0	0	0	0.00256268	0	0	0	0	0.00364336	0.00243252	0	0	0	0	0.00309458	0	0	0	0	0	0	0	0
day5_day20_CT_v0_day5CT_round1_scaffold_27438_0001	RBH:hypothetical protein n=1 Tax=Aminicenantes bacterium SCGC AAA255-E10 RepID=UPI00036DB0C9(db=UNIREF)	day5_day20_CT_v0_day5CT_round1_scaffold_27438_0001, day5_day20_CT_v10_day5CT_round1_scaffold_27438_0001, day5_day20_CT_v6_day20CT_round3_scaffold_53524_0001	hypothetical protein, Uncharacterized protein	1	non-unique		0	0	0	0	0	0	0	0	0	0	0	0	0	0	0	0	0	0	0	0	0	0	0	0	0	0.000210141	0	0	0	0	0	0	0	0	0	0
day5_day20_CT_v0_day5CT_round1_scaffold_13026_0004	RBH:hypothetical protein n=1 Tax=Acidobacteriaceae bacterium KBS 83 RepID=UPI000370AE84(db=UNIREF)	day5_day20_CT_v0_day5CT_round1_scaffold_13026_0004, day5_day20_CT_v10_day5CT_round1_scaffold_13026_0004, day5_day20_CT_v6_day20CT_round3_scaffold_5908_0004, no_CT_v2_noCT_day20_scaffold_197185_0005	hypothetical protein, Uncharacterized protein	1	non-unique		0.000797915	0.000859355	0	0	0	0	0	0	0.000297879	0	0	0	0	0	0	0	0	0	0	0	0	0	0	0	0	0	0	0	0	0	0	0	0	0	0	0
day20_CT_day20CT_bin82_scaffold_6418_0004	RBH:Uncharacterized protein n=1 Tax=Deltaproteobacteria bacterium GWA2_65_63 TaxID=1797812 RepID=A0A1F8XM43_9DELT(db=UNIREF)	day20_CT_day20CT_bin82_scaffold_6418_0004, day5_day20_CT_v0_day5CT_round1_scaffold_821_0006, day5_day20_CT_v10_day5CT_round1_scaffold_821_0006, noCT_round2_bin.61_scaffold_40740_0003	hypothetical protein, Uncharacterized protein	1	non-unique		0.000546834	0	0	0	0	0	0	0	0	0	0	0	0	0	0	0	0	0	0	0	0	0	0	0	0.000476284	0	0	0	0	0	0	0	0	0	0	0
day10_bin.2_round2_scaffold_460_0006	BLAST:Uncharacterized protein n=1 Tax=Sporomusa acidovorans DSM 3132 TaxID=1123286 RepID=A0A259V0I9_9FIRM(db=UNIREF evalue=5.3e-35 bit_score=156.4 identity=34.0)	day10_bin.2_round2_scaffold_460_0006, day5_day20_CT_v0_day5CT_round1_scaffold_38353_0008, day5_day20_CT_v10_day5CT_round1_scaffold_38353_0008, day5_day20_CT_v6_day20CT_round3_scaffold_271_0010	hypothetical protein, Uncharacterized protein	1	non-unique		0	0	0	0	0	0	0	0	0	0	0	0	0	0	0	0	0	0	0	0	0	0	0	0	0	0	0	0.00296879	0	0	0	0	0	0	0	0
day10_bin.13_round2_scaffold_3294_0004	RBH:Uncharacterized protein n=1 Tax=Deltaproteobacteria bacterium RBG_16_47_11 TaxID=1797838 RepID=A0A1F9D4J2_9DELT(db=UNIREF)	day10_bin.13_round2_scaffold_3294_0004, day5_day20_CT_v0_day5CT_round1_scaffold_38106_0005, day5_day20_CT_v10_day5CT_round1_scaffold_38106_0005, no_CT_v2_noCT_day20_scaffold_139005_0006	hypothetical protein, Uncharacterized protein	1	non-unique		0	0	0	0	0	0	0	0	0	0	0	0	0	0	0	0	0	0	0	0	0	0	0	0	0	0	0	0	0	0	0	0	0	0	0	0.0122418
day10_bin.2_round2_scaffold_17_0035	BLAST:hypothetical protein(db=KEGG evalue=7.3e-30 bit_score=136.0 identity=41.9)	day10_bin.2_round2_scaffold_17_0035, day10_bin4_scaffold_151_0188, day20_CT_day20CT_bin91_scaffold_629_0002, day5_day20_CT_v6_day20CT_round3_scaffold_46_0030	hypothetical protein, Uncharacterized protein	1	non-unique		0	0	0	0	0	0	0	0	0	0	0	0	0.000435678	0	0.000502532	0	0	0	0	0	0	0	0	0	0	0	0	0	0	0	0	0	0	0	0	0
day5_day20_CT_v0_day5CT_round1_scaffold_26737_0001	BLAST:hypothetical protein n=4 Tax=Aminicenantes RepID=UPI000365DE84(db=UNIREF evalue=2.6e-29 bit_score=134.8 identity=44.4)	day5_day20_CT_v0_day5CT_round1_scaffold_26737_0001, day5_day20_CT_v0_day5CT_round1_scaffold_62240_0002, day5_day20_CT_v10_day5CT_round1_scaffold_26737_0001, day5_day20_CT_v10_day5CT_round1_scaffold_62240_0002	hypothetical protein, Uncharacterized protein	1	non-unique		0	0	0	0	0	0	0	0	0	0	0	0	0	0	0.000548217	0	0	0	0	0	0	0	0	0	0	0	0	0	0	0	0	0	0	0	0	0
day5_day20_CT_v0_day5CT_round1_scaffold_46299_0003	BLAST:hypothetical protein(db=KEGG evalue=3.5e-69 bit_score=267.7 identity=43.1)	day5_day20_CT_v0_day5CT_round1_scaffold_46299_0003, day5_day20_CT_v10_day5CT_round1_scaffold_46299_0003, day5_day20_CT_v6_day20CT_round3_scaffold_43629_0001, no_CT_v2_noCT_day5_scaffold_1792_0010	hypothetical protein, Uncharacterized protein	1	non-unique		0	0	0	0	0	0	0	0	0	0	0	0	0.000197575	0	0	0	0	0	0	0	0	0	0	0	0	0	0	0	0	0	0	0	0	0	0	0
day10_bin.2_round2_scaffold_39_0041	RBH:Uncharacterized protein n=2 Tax=Sporomusaceae TaxID=1843490 RepID=A1HQF3_9FIRM(db=UNIREF)	day10_bin.2_round2_scaffold_180_0014, day10_bin.2_round2_scaffold_39_0041, day10_bin4_scaffold_144_0010, day20_CT_day20CT_bin47_scaffold_1285_0015, day20_CT_day20CT_bin48_scaffold_9150_0002, day20_CT_day20CT_bin91_scaffold_311_0011, day5_day20_CT_v6_day20CT_round3_scaffold_82485_0001	hypothetical protein, Uncharacterized protein	1	non-unique		0	0	0	0	0	0	0	0	0	0	0	0	0.000308935	0	0	0	0	0	0	0	0	0	0	0	0	0	0	0	0	0	0	0	0	0	0	0
day5_day20_CT_v0_day5CT_round1_scaffold_40431_0001	BLAST:hypothetical protein(db=KEGG evalue=5.3e-82 bit_score=310.1 identity=68.8)	day5_day20_CT_v0_day5CT_round1_scaffold_40431_0001, day5_day20_CT_v10_day5CT_round1_scaffold_40431_0001, day5_day20_CT_v6_day20CT_round3_scaffold_28482_0002, day5_day20_CT_v6_day20CT_round3_scaffold_30648_0001, day5_day20_CT_v6_day20CT_round3_scaffold_65587_0003, no_CT_v2_noCT_day20_scaffold_110524_0001, no_CT_v2_noCT_day20_scaffold_114324_0002, no_CT_v2_noCT_day20_scaffold_53711_0004, no_CT_v2_n…	hypothetical protein, Uncharacterized protein	1	non-unique		0	0	0	0	0	0	0	0.000235627	0	0	0	0	0	0	0	0	0	0	0	0	0	0	0	0	0	0	0	0	0	0	0	0	0	0	0	0
day5_day20_CT_v0_day5CT_round1_scaffold_1128_0006	RBH:hypothetical protein(db=KEGG)	day5_day20_CT_v0_day5CT_round1_scaffold_1128_0006, day5_day20_CT_v0_day5CT_round1_scaffold_30311_0002, day5_day20_CT_v0_day5CT_round1_scaffold_34142_0001, day5_day20_CT_v0_day5CT_round1_scaffold_52357_0001, day5_day20_CT_v0_day5CT_round1_scaffold_64766_0003, day5_day20_CT_v0_day5CT_round1_scaffold_78058_0003, day5_day20_CT_v10_day5CT_round1_scaffold_1128_0006, day5_day20_CT_v10_day5CT_round1_scaf…	hypothetical protein, Uncharacterized protein	1	non-unique		0.000619825	0	0	0	0	0	0	0	0	0	0	0	0	0	0.000171543	0	0	0	0	0	0	0	0	0	0	0	0	0	0	0	0	0	0	0	0	0
day5_day20_CT_v0_day5CT_round1_scaffold_49614_0003	BLAST:hypothetical protein(db=KEGG evalue=2.1e-39 bit_score=168.3 identity=39.5)	day5_day20_CT_v0_day5CT_round1_scaffold_49614_0003, day5_day20_CT_v10_day5CT_round1_scaffold_49614_0003	hypothetical protein, Uncharacterized protein	3	non-unique		0.00228435	0.0049205	0.00428845	0.00195649	0	0	0	0	0.00213199	0.00268744	0	0.00434285	0	0	0	0.00347759	0	0	0.00169592	0.000895476	0.000748857	0	0	0	0.000994818	0	0	0	0	0	0.00081498	0	0	0	0	0
day10_bin.2_round2_scaffold_231_0029	RBH:Uncharacterized protein n=1 Tax=Clostridium puniceum TaxID=29367 RepID=A0A1S8T8K9_9CLOT(db=UNIREF)	day10_bin.2_round2_scaffold_231_0029, day10_bin.2_round2_scaffold_748_0001, day5_day20_CT_v6_day20CT_round3_scaffold_158769_0006	hypothetical protein, Uncharacterized protein	2	non-unique		0	0	0	0	0	0	0	0	0	0	0	0	0.000390608	0	0	0	0	0	0	0	0	0	0	0	0	0	0	0	0	0	0	0	0	0	0	0
day10_bin.2_round2_scaffold_35_0017	BLAST:hypothetical protein(db=KEGG evalue=9.6e-137 bit_score=492.7 identity=49.1)	day10_bin.2_round2_scaffold_35_0017, day10_bin4_scaffold_346_0012, day20_CT_day20CT_bin91_scaffold_921_0002, day5_day20_CT_v6_day20CT_round3_scaffold_4320_0019	hypothetical protein, Uncharacterized protein	13	non-unique		0	0	0	0	0	0	0.000908525	0.00112716	0.00107905	0	0	0	0.00221929	0.000524738	0.00143991	0	0	0	0	0	0	0	0	0	0	0	0	0	0	0	0.00226864	0.000731505	0.00401174	0	0	0
day10_bin.2_round2_scaffold_219_0021	BLAST:hypothetical protein(db=KEGG evalue=1.7e-36 bit_score=158.7 identity=35.3)	day10_bin.2_round2_scaffold_219_0021, day10_bin.2_round2_scaffold_219_0022, day10_bin.2_round2_scaffold_36_0047, day10_bin.2_round2_scaffold_43_0043, day10_bin4_scaffold_151_0009, day20_CT_day20CT_bin48_scaffold_1275_0003, day5_day20_CT_v6_day20CT_round3_scaffold_1150_0016, day5_day20_CT_v6_day20CT_round3_scaffold_3354_0001, day5_day20_CT_v6_day20CT_round3_scaffold_347_0008, day5_day20_CT_v6_day2…	hypothetical protein, Uncharacterized protein	3	non-unique		0	0	0	0	0	0	0	0.000266559	0.000408289	0	0	0	0.00183691	0.000794198	0.00242147	0	0	0	0	0	0	0	0	0	0	0	0	0	0	0	0.000780367	0.000461309	0.00137996	0	0	0
day10_bin.2_round2_scaffold_3_0070	RBH:hypothetical protein(db=KEGG)	day10_bin.2_round2_scaffold_3_0070, day10_bin.2_round2_scaffold_66_0043, day10_bin4_scaffold_26_0069, day20_CT_day20CT_bin17_scaffold_99_0044, day20_CT_day20CT_bin47_scaffold_64_0061, day20_CT_day20CT_bin48_scaffold_2539_0014, day20_CT_day20CT_bin91_scaffold_54_0069, day5_day20_CT_v0_day5CT_round1_scaffold_2396_0010, day5_day20_CT_v10_day5CT_round1_scaffold_2396_0010, day5_day20_CT_v6_day20CT_rou…	hypothetical protein, Uncharacterized conserved protein, DUF169 family, Uncharacterized protein, Uncharacterized protein MJ0308	1	non-unique		0	0	0	0	0	0	0	0	0	0	0	0	0.000418251	0	0	0	0	0	0	0	0	0	0	0	0	0	0	0	0	0	0	0	0	0	0	0
no_CT_v2_noCT_day20_scaffold_99370_0003	BLAST:type II secretory pathway, ATPase PulE/Tfp pilus assembly pathway, ATPase PilB; K02652 type IV pilus assembly protein PilB(db=KEGG evalue=6.8e-24 bit_score=116.7 identity=30.0)	day5_day20_CT_v0_day5CT_round1_scaffold_21177_0002, day5_day20_CT_v10_day5CT_round1_scaffold_21177_0002, no_CT_v2_noCT_day20_scaffold_99370_0003	hypothetical protein, type II secretory pathway, ATPase PulE/Tfp pilus assembly pathway, ATPase PilB; K02652 type IV pilus assembly protein PilB	1	non-unique		0	0	0	0	0	0	0	0	0.000457779	0	0	0	0	0	0	0	0	0	0	0	0	0	0	0	0	0	0	0	0	0	0	0	0	0	0	0
day10_round3_3000_scaffold_229_0003	BLAST:twitching motility protein; K02669 twitching motility protein PilT(db=KEGG evalue=3.4e-17 bit_score=94.0 identity=42.1)	day10_round3_3000_scaffold_229_0003, day20_CT_day20CT_round2_holophaga_manual_scaffold_23484_0001, day20_CT_day20CT_round2_holophaga_manual_scaffold_24490_0001	hypothetical protein, twitching motility protein; K02669 twitching motility protein PilT	1	non-unique		0	0	0	0	0	0	0	0	0	0	0	0	0	0.000304286	0	0	0	0	0	0	0	0	0	0	0	0	0	0	0	0	0	0	0	0	0	0
day5_day20_CT_v0_day5CT_round1_scaffold_45266_0002	BLAST:TRAP dicarboxylate transporter(db=KEGG evalue=4.3e-164 bit_score=583.2 identity=75.7)	day5_day20_CT_v0_day5CT_round1_scaffold_45266_0002, day5_day20_CT_v10_day5CT_round1_scaffold_45266_0002, day5_day20_CT_v6_day20CT_round3_scaffold_3036_0008, no_CT_v2_noCT_day20_scaffold_114790_0002	hypothetical protein, TRAP dicarboxylate transporter, TRAP dicarboxylate transporter subunit DctP	1	non-unique		0.00146388	0.000788297	0.00137408	0	0	0	0	0	0.000273248	0	0	0	0	0	0	0	0	0	0	0	0.000479888	0	0	0	0	0	0	0	0	0	0	0	0	0	0	0
day5_day20_CT_v6_day20CT_round3_scaffold_229627_0002	BLAST:hypothetical protein(db=KEGG evalue=6.2e-23 bit_score=112.8 identity=40.6)	day5_day20_CT_v6_day20CT_round3_scaffold_229627_0002, no_CT_v2_noCT_day20_scaffold_78823_0003	hypothetical protein, transport protein; K04065 hyperosmotically inducible periplasmic protein	1	non-unique		0.00194014	0.00208953	0	0	0	0	0	0	0.000724294	0	0	0	0	0	0	0	0	0	0	0	0	0	0	0	0	0	0	0	0	0	0	0	0	0	0	0
day10_bin.2_round2_scaffold_54_0041	BLAST:translation initiation factor IF-2; K02519 translation initiation factor IF-2(db=KEGG evalue=1.6e-268 bit_score=931.0 identity=63.1)	day10_bin.2_round2_scaffold_54_0041, day10_bin4_scaffold_45_0020, day20_CT_day20CT_bin91_scaffold_293_0084, day5_day20_CT_v0_day5CT_round1_scaffold_72397_0001, day5_day20_CT_v10_day5CT_round1_scaffold_72397_0001, day5_day20_CT_v6_day20CT_round3_scaffold_40307_0001, day5_day20_CT_v6_day20CT_round3_scaffold_501_0027, no_CT_v2_noCT_day5_scaffold_852_0014	hypothetical protein, Translation initiation factor IF-2, translation initiation factor IF-2; K02519 translation initiation factor IF-2	3	non-unique		0	0	0	0	0	0	0	0	0	0	0	0	0.000178857	0	0.000309454	0	0	0	0	0	0	0	0	0	0	0	0	0	0	0	0.000265941	0.000157209	0	0	0	0
no_CT_v2_noCT_day20_scaffold_127724_0001	BLAST:tuf; elongation factor Tu (EC:3.6.5.3); K02358 elongation factor Tu(db=KEGG evalue=1.2e-116 bit_score=424.9 identity=88.0)	no_CT_v2_noCT_day20_scaffold_108619_0005, no_CT_v2_noCT_day20_scaffold_127724_0001, no_CT_v2_noCT_day20_scaffold_137507_0002, no_CT_v2_noCT_day20_scaffold_200220_0002	hypothetical protein, translation elongation factor 1A (EF-1A/EF-Tu) (EC:3.6.5.3), tuf; elongation factor Tu (EC:3.6.5.3); K02358 elongation factor Tu	2	non-unique		0	0	0	0	0	0	0	0	0	0	0	0	0	0	0	0	0	0	0.000894866	0	0	0	0	0	0	0	0	0.00310775	0	0	0	0	0	0	0	0
day5_day20_CT_v0_day5CT_round1_scaffold_38533_0001	RBH:hypothetical protein n=1 Tax=Marinilabilia salmonicolor RepID=UPI000299ECF1(db=UNIREF)	day5_day20_CT_v0_day5CT_round1_scaffold_38533_0001, day5_day20_CT_v10_day5CT_round1_scaffold_38533_0001, day5_day20_CT_v6_day20CT_round3_scaffold_44028_0002, no_CT_v2_noCT_day20_scaffold_73986_0001	hypothetical protein, Tetratricopeptide repeat protein, Uncharacterized protein	1	non-unique		0	0	0	0	0	0	0	0	0	0	0	0	0	0	0	0	0	0	0	0	0	0	0	0	0	0	0	0	0	0	0	0.000104623	0	0	0	0
day10_bin.6_round2_scaffold_2914_0003	BLAST:hypothetical protein(db=KEGG evalue=5.2e-29 bit_score=132.1 identity=81.6)	day10_bin.6_round2_scaffold_2914_0003, day5_day20_CT_v0_day5CT_round1_scaffold_112189_0001, day5_day20_CT_v0_day5CT_round1_scaffold_19752_0006, day5_day20_CT_v0_day5CT_round1_scaffold_21418_0004, day5_day20_CT_v0_day5CT_round1_scaffold_36517_0002, day5_day20_CT_v0_day5CT_round1_scaffold_65698_0002, day5_day20_CT_v0_day5CT_round1_scaffold_75220_0002, day5_day20_CT_v0_day5CT_round1_scaffold_77956_0…	hypothetical protein, SWIB/MDM2 domain-containing protein	2	non-unique		0	0	0	0	0	0	0	0	0	0	0	0	0	0	0	0	0	0	0	0.00288413	0	0	0	0	0	0.00317122	0	0.00948469	0	0	0.00131244	0	0	0	0	0
day5_day20_CT_v0_day5CT_round1_scaffold_22628_0005	BLAST:hypothetical protein n=1 Tax=Lamprocystis purpurea RepID=UPI00037EB4C7(db=UNIREF evalue=8.6e-09 bit_score=64.7 identity=79.4)	day5_day20_CT_v0_day5CT_round1_scaffold_22628_0005, day5_day20_CT_v0_day5CT_round1_scaffold_84123_0005, day5_day20_CT_v10_day5CT_round1_scaffold_22628_0005, day5_day20_CT_v10_day5CT_round1_scaffold_84123_0005, day5_day20_CT_v6_day20CT_round3_scaffold_7423_0001, no_CT_v2_noCT_day20_scaffold_78667_0002	hypothetical protein, sulfatase, twin-arginine translocation pathway signal	1	non-unique		0.00765567	0	0	0	0	0	0	0	0	0	0	0	0	0	0	0	0	0	0	0	0	0	0	0	0	0	0	0	0	0	0	0	0	0	0	0
day5_day20_CT_v6_day20CT_round3_scaffold_18201_0005	BLAST:sulfatase family protein; K01130 arylsulfatase [EC:3.1.6.1](db=KEGG evalue=2.4e-28 bit_score=130.2 identity=67.4)	day5_day20_CT_v6_day20CT_round3_scaffold_18201_0005, day5_day20_CT_v6_day20CT_round3_scaffold_967_0017	hypothetical protein, sulfatase family protein; K01130 arylsulfatase [EC:3.1.6.1]	1	non-unique		0	0	0	0	0	0	0	0	0	0	0	0	0	0.00111792	0	0	0	0	0	0	0	0	0	0	0	0	0	0	0	0	0	0	0	0	0	0
day10_bin.5_round2_scaffold_7906_0001	RBH:hypothetical protein(db=KEGG)	day10_bin.5_round2_scaffold_7906_0001, day5_day20_CT_v0_day5CT_round1_scaffold_152775_0001, day5_day20_CT_v0_day5CT_round1_scaffold_2569_0001, day5_day20_CT_v0_day5CT_round1_scaffold_26318_0002, day5_day20_CT_v0_day5CT_round1_scaffold_328560_0002, day5_day20_CT_v0_day5CT_round1_scaffold_71755_0002, day5_day20_CT_v0_day5CT_round1_scaffold_75907_0006, day5_day20_CT_v0_day5CT_round1_scaffold_81426_0…	hypothetical protein, signal peptide protein, Tat pathway signal sequence domain protein, Uncharacterized protein	1	non-unique		0.000552164	0	0	0	0	0	0	0	0	0	0	0	0	0	0	0	0	0	0	0	0	0	0	0	0	0	0	0	0	0	0	0	0	0	0	0
day10_bin.2_round2_scaffold_668_0003	RBH:S-layer homology domain-containing protein n=1 Tax=Dendrosporobacter quercicolus TaxID=146817 RepID=A0A1G9WLD5_9FIRM(db=UNIREF)	day10_bin.2_round2_scaffold_668_0003, day5_day20_CT_v0_day5CT_round1_scaffold_1023_0013, day5_day20_CT_v10_day5CT_round1_scaffold_1023_0013, day5_day20_CT_v6_day20CT_round3_scaffold_26_0092	hypothetical protein, S-layer homology domain-containing protein	9	non-unique		0	0	0	0	0	0	0.000517648	0.000642222	0	0	0	0	0.00031612	0.000837141	0	0	0	0	0	0	0	0	0	0	0.00114751	0.00170361	0	0	0	0	0.00141011	0.00111143	0	0	0	0
day10_bin.2_round2_scaffold_11079_0002	BLAST:S-layer domain-containing protein(db=KEGG evalue=3.3e-34 bit_score=151.8 identity=30.6)	day10_bin.2_round2_scaffold_11079_0002, day5_day20_CT_v0_day5CT_round1_scaffold_299_0007, day5_day20_CT_v10_day5CT_round1_scaffold_299_0007, day5_day20_CT_v6_day20CT_round3_scaffold_85_0049	hypothetical protein, S-layer domain-containing protein, Uncharacterized protein	2	non-unique		0	0	0	0	0	0	0	0	0	0	0	0	0.000513595	0.000129532	0	0	0	0	0	0	0	0	0	0	0	0	0	0	0	0	0	0	0	0	0	0
day10_bin.2_round2_scaffold_36_0048	BLAST:S-layer domain-containing protein(db=KEGG evalue=3.2e-43 bit_score=181.8 identity=31.2)	day10_bin.2_round2_scaffold_36_0048, day10_bin.2_round2_scaffold_39_0001, day10_bin4_scaffold_151_0195, day20_CT_day20CT_bin91_scaffold_629_0009	hypothetical protein, S-layer domain-containing protein, S-layer homology domain., S-layer protein	13	non-unique		0	0	0	0	0	0	0	0	0	0	0	0	0.00285171	0.000839092	0.000365478	0	0	0	0	0	0	0	0	0	0	0	0	0	0	0	0.00235565	0.000139253	0	0	0	0
day10_bin.2_round2_scaffold_0_0099	BLAST:hypothetical protein(db=KEGG evalue=9e-27 bit_score=124.8 identity=69.5)	day10_bin.2_round2_scaffold_0_0099, day10_bin.2_round2_scaffold_1361_0006, day10_bin.2_round2_scaffold_178_0004, day10_bin.2_round2_scaffold_23_0015, day10_bin.2_round2_scaffold_366_0005, day10_bin4_scaffold_41_0006, day20_CT_day20CT_bin47_scaffold_117_0120, day20_CT_day20CT_bin91_scaffold_95_0094, day5_day20_CT_v0_day5CT_round1_scaffold_1896_0003, day5_day20_CT_v0_day5CT_round1_scaffold_441_0040…	hypothetical protein, RNA binding protein, RNP-1 like RNA-binding protein, Uncharacterized protein	4	non-unique		0	0	0	0	0	0	0	0.000821891	0	0	0	0	0.00404558	0.00122439	0.00186655	0	0	0	0	0	0	0	0	0	0	0	0	0	0	0	0.00240613	0.00142237	0	0	0	0
day10_bin12_scaffold_0_0361	RBH:Transcription termination factor Rho (Fragment) n=1 Tax=Bacteroidales bacterium 45-6 TaxID=1895719 RepID=A0A1Q3M7H1_9BACT(db=UNIREF)	day10_bin12_scaffold_0_0361, day10_bin2_scaffold_634_0006, day20_CT_day20CT_bin57_scaffold_21_0119, day20_CT_day20CT_round2_holophaga_manual_scaffold_2351_0006, day5_day20_CT_v0_day5CT_round1_scaffold_11343_0005, day5_day20_CT_v0_day5CT_round1_scaffold_12511_0002, day5_day20_CT_v0_day5CT_round1_scaffold_15061_0003, day5_day20_CT_v0_day5CT_round1_scaffold_15273_0004, day5_day20_CT_v0_day5CT_round1…	hypothetical protein, rho; transcription termination factor Rho, rho; transcription termination factor Rho (EC:3.6.1.-); K03628 transcription termination factor Rho, rho; transcription termination factor Rho; K03628 transcription termination factor Rho, transcription termination factor Rho, Transcription termination factor Rho (Fragment), transcription termination factor Rho; K03628 transcription…	1	non-unique		0	0	0	0	0	0	0	0	0	0	0	0	0	0	0	0	0	0	0	0	0	0	0	0	0	0	0	0	0	0	0	0.000183814	0	0	0	0
day10_bin1_scaffold_122_0024	RBH:transcription termination factor Rho; K03628 transcription termination factor Rho(db=KEGG)	day10_bin1_scaffold_122_0024, day10_bin12_scaffold_0_0361, day10_bin2_scaffold_634_0006, day20_CT_day20CT_bin13_scaffold_364_0019, day20_CT_day20CT_bin57_scaffold_21_0119, day20_CT_day20CT_bin82_scaffold_304_0037, day20_CT_day20CT_round2_holophaga_manual_scaffold_2351_0006, day5_day20_CT_v0_day5CT_round1_scaffold_10421_0006, day5_day20_CT_v0_day5CT_round1_scaffold_11_0059, day5_day20_CT_v0_day5CT…	hypothetical protein, rho; transcription termination factor (ATP-dependent helicase rho); K03628 transcription termination factor Rho, rho; transcription termination factor Rho, rho; transcription termination factor Rho (EC:3.6.1.-); K03628 transcription termination factor Rho, rho; transcription termination factor Rho (EC:3.6.4.-); K03628 transcription termination factor Rho, rho; transcription …	1	non-unique		0	0	0.00131952	0	0	0	0	0	0.000262399	0	0	0	0	0	0	0	0	0	0	0	0	0	0	0	0	0	0	0	0	0	0	0.000148237	0	0	0	0
day5_day20_CT_v0_day5CT_round1_scaffold_50340_0002	RBH:hypothetical protein n=1 Tax=Methylovulum miyakonense RepID=UPI000381CFBA(db=UNIREF)	day5_day20_CT_v0_day5CT_round1_scaffold_50340_0002, day5_day20_CT_v0_day5CT_round1_scaffold_6885_0002, day5_day20_CT_v10_day5CT_round1_scaffold_50340_0002, day5_day20_CT_v10_day5CT_round1_scaffold_6885_0002, no_CT_v2_noCT_day20_scaffold_68017_0001	hypothetical protein, Putative uncharacterized protein, Uncharacterized protein	1	non-unique		0	0.00148815	0	0	0	0	0	0	0	0	0	0	0	0	0	0	0.00295021	0	0.00102582	0	0	0	0	0.00559007	0	0	0	0	0	0	0	0	0	0	0	0
day10_bin.2_round2_scaffold_1482_0003	RBH:putative secreted protein(db=KEGG)	day10_bin.2_round2_scaffold_1482_0003, day10_bin.2_round2_scaffold_9_0105, day20_CT_day20CT_bin47_scaffold_533_0082	hypothetical protein, putative secreted protein	10	non-unique		0	0	0	0	0	0	0.000365499	0.000340093	0	0	0	0	0.00256685	0.000422203	0.00244582	0	0	0	0	0	0	0	0	0	0	0	0	0	0	0	0.00132752	0.000294284	0.00117376	0.00348126	0	0
day10_bin.2_round2_scaffold_165_0001	BLAST:putative secreted protein(db=KEGG evalue=7.9e-112 bit_score=409.8 identity=46.6)	day10_bin.2_round2_scaffold_165_0001, day10_bin.2_round2_scaffold_180_0001, day10_bin.2_round2_scaffold_3792_0003, day20_CT_day20CT_bin47_scaffold_1285_0028, day20_CT_day20CT_bin47_scaffold_2842_0002	hypothetical protein, putative secreted protein	6	non-unique		0	0	0	0	0	0	0.000471586	0.000146269	0.00089616	0	0	0	0.00100797	0.0002179	0.00149482	0	0	0	0	0	0	0	0	0	0	0	0	0	0	0	0.00107053	0.000126567	0.000378612	0	0	0
day10_bin.2_round2_scaffold_9_0105	BLAST:putative secreted protein(db=KEGG evalue=2e-144 bit_score=518.5 identity=45.6)	day10_bin.2_round2_scaffold_1482_0003, day10_bin.2_round2_scaffold_33_0011, day10_bin.2_round2_scaffold_9_0105, day10_bin4_scaffold_35_0063, day20_CT_day20CT_bin47_scaffold_3418_0012, day20_CT_day20CT_bin47_scaffold_533_0082, day20_CT_day20CT_bin91_scaffold_72_0163	hypothetical protein, putative secreted protein	3	non-unique		0	0	0	0	0	0	0	0	0	0	0	0	0.000557097	0.000168604	0.000128516	0	0	0	0	0	0	0	0	0	0	0	0	0	0	0	0.000165668	9.79337e-05	0	0	0	0
day10_bin.2_round2_scaffold_180_0001	BLAST:putative secreted protein(db=KEGG evalue=3.8e-140 bit_score=504.2 identity=45.6)	day10_bin.2_round2_scaffold_1482_0003, day10_bin.2_round2_scaffold_180_0001, day10_bin.2_round2_scaffold_252_0010, day10_bin.2_round2_scaffold_33_0011, day10_bin.2_round2_scaffold_89_0030, day10_bin4_scaffold_304_0004, day10_bin4_scaffold_35_0063, day20_CT_day20CT_bin47_scaffold_1285_0028, day20_CT_day20CT_bin47_scaffold_1366_0027, day20_CT_day20CT_bin47_scaffold_13687_0001, day20_CT_day20CT_bin4…	hypothetical protein, putative secreted protein	3	non-unique		0	0	0	0	0	0	0.000383773	0.000119033	0	0	0	0	0.000703094	0.000354651	0.000135164	0	0	0	0	0	0	0	0	0	0	0	0	0	0	0	0.000348474	0.000102999	0.000616223	0	0	0
day5_day20_CT_v0_day5CT_round1_scaffold_35012_0002	IPRSCAN:Putative outer membrane beta-barrel porin, MtrB/PioB(db=Pfam db_id=PF11854 evalue=1.4e-41 interpro_id=IPR999999 interpro_description=Putative outer membrane beta-barrel porin, MtrB/PioB)	day5_day20_CT_v0_day5CT_round1_scaffold_35012_0002, day5_day20_CT_v0_day5CT_round1_scaffold_42835_0002, day5_day20_CT_v10_day5CT_round1_scaffold_35012_0002, day5_day20_CT_v10_day5CT_round1_scaffold_42835_0002, no_CT_v2_noCT_day20_scaffold_72119_0004	hypothetical protein, Putative outer membrane beta-barrel porin, MtrB/PioB(db=Pfam db_id=PF11854 evalue=1.4e-41 interpro_id=IPR999999 interpro_descripti, Putative outer membrane beta-barrel porin, MtrB/PioB(db=Pfam db_id=PF11854 evalue=2.3e-43 interpro_id=IPR999999 interpro_descripti, Uncharacterized protein	1	non-unique		0.000365026	0	0	0	0	0.000946657	0.000286841	0	0.000136272	0.000858872	0	0.00138792	8.75848e-05	0	0	0.00111139	0	0.00301373	0	0	0.000239325	0	0	0	0	0	0	0	0	0	0	0	0	0	0	0
day5_day20_CT_v0_day5CT_round1_scaffold_60896_0002	BLAST:hypothetical protein(db=KEGG evalue=2.2e-109 bit_score=402.5 identity=34.9)	day5_day20_CT_v0_day5CT_round1_scaffold_25284_0002, day5_day20_CT_v0_day5CT_round1_scaffold_60896_0002, day5_day20_CT_v0_day5CT_round1_scaffold_84949_0002, day5_day20_CT_v10_day5CT_round1_scaffold_25284_0002, day5_day20_CT_v10_day5CT_round1_scaffold_60896_0002, day5_day20_CT_v10_day5CT_round1_scaffold_84949_0002, day5_day20_CT_v6_day20CT_round3_scaffold_119536_0003, day5_day20_CT_v6_day20CT_round…	hypothetical protein, Putative multiheme cytochrome c, Unknown_Function	1	non-unique		0	0	0.000639913	0	0	0	0	0	0	0	0	0	0	0	0	0	0	0	0.000253061	0	0	0	0.000690825	0.00137902	0	0.000293843	0	0	0	0	0	0	0	0	0	0
day10_bin.2_round2_scaffold_1233_0003	BLAST:S-layer protein(db=KEGG evalue=1.1e-38 bit_score=166.8 identity=31.9)	day10_bin.2_round2_scaffold_1233_0003, day10_bin.2_round2_scaffold_13_0015, day10_bin.2_round2_scaffold_2572_0003, day10_bin.2_round2_scaffold_2743_0001, day10_bin.2_round2_scaffold_30_0098, day10_bin.2_round2_scaffold_36_0048, day10_bin.2_round2_scaffold_39_0001, day10_bin.2_round2_scaffold_544_0003, day10_bin.2_round2_scaffold_668_0001, day10_bin.2_round2_scaffold_668_0003, day10_bin4_scaffold_…	hypothetical protein, putative major envelope protein, S-layer domain protein domain protein, S-layer domain-containing protein, S-layer homology domain-containing protein, S-layer homology domain., S-layer protein	5	non-unique		0	0	0	0	0	0	0	0.000299518	0.000229386	0	0	0	0.000737156	0.000223099	0.000340109	0	0	0	0	0	0	0	0	0	0.000535173	0.000529683	0.00097821	0	0	0	0.000219214	0.000259174	0.000775292	0	0	0
day10_bin.2_round2_scaffold_3051_0002	BLAST:putative cyclase(db=KEGG evalue=1.8e-44 bit_score=185.3 identity=41.6)	day10_bin.2_round2_scaffold_3_0001, day10_bin.2_round2_scaffold_3051_0002, day10_bin.2_round2_scaffold_80_0001, day10_bin4_scaffold_346_0009, day20_CT_day20CT_bin47_scaffold_22843_0001, day20_CT_day20CT_bin47_scaffold_946_0001, day20_CT_day20CT_bin91_scaffold_921_0005, day5_day20_CT_v6_day20CT_round3_scaffold_8518_0002	hypothetical protein, putative cyclase, Uncharacterized protein	2	non-unique		0	0	0	0	0	0	0	0	0	0	0	0	0.000988593	0.000186998	0	0	0	0	0	0	0	0	0	0	0	0	0	0	0	0	0.00110245	0.000217235	0.00129967	0	0	0
day10_bin.2_round2_scaffold_20_0060	BLAST:hypothetical protein(db=KEGG evalue=7.5e-107 bit_score=392.5 identity=68.9)	day10_bin.2_round2_scaffold_20_0060, day10_bin.2_round2_scaffold_2162_0004, day10_bin4_scaffold_162_0026, day20_CT_day20CT_bin47_scaffold_4321_0005, day20_CT_day20CT_bin91_scaffold_302_0018, day5_day20_CT_v0_day5CT_round1_scaffold_5443_0004, day5_day20_CT_v10_day5CT_round1_scaffold_5443_0004, day5_day20_CT_v6_day20CT_round3_scaffold_30273_0004	hypothetical protein, PSP1 domain protein, Stage 0 sporulation protein YaaT	1	non-unique		0	0	0	0	0	0	0	0	0.00116205	0	0	0	0.000248959	0	0.000287161	0	0	0	0	0	0	0	0	0	0	0	0	0	0	0	0	0	0	0	0	0
day10_bin.13_round2_scaffold_2247_0002	RBH:polynucleotide phosphorylase/polyadenylase; K00962 polyribonucleotide nucleotidyltransferase [EC:2.7.7.8](db=KEGG)	day10_bin.13_round2_scaffold_2247_0002, day10_bin.2_round2_scaffold_1_0013, day10_bin.2_round2_scaffold_1244_0002, day10_bin.2_round2_scaffold_54_0035, day10_bin.5_round2_scaffold_13724_0001, day10_bin13_scaffold_124_0088, day10_bin4_scaffold_45_0014, day20_CT_day20CT_bin13_scaffold_211_0045, day20_CT_day20CT_bin47_scaffold_549_0013, day20_CT_day20CT_bin91_scaffold_293_0090, day20_CT_day20CT_kosa…	hypothetical protein, pnp; polynucleotide phosphorylase (EC:2.7.7.8); K00962 polyribonucleotide nucleotidyltransferase [EC:2.7.7.8], pnp; polynucleotide phosphorylase/polyadenylase, pnp; polynucleotide phosphorylase/polyadenylase (EC:2.7.7.8); K00962 polyribonucleotide nucleotidyltransferase [EC:2.7.7.8], pnp; polynucleotide phosphorylase; K00962 polyribonucleotide nucleotidyltransferase [EC:2.7.…	2	non-unique		0.000403504	0.000434574	0.000757504	0.000691182	0	0	0	9.83459e-05	0	0.000949408	0	0	9.68173e-05	0.000146508	0.000111674	0.00122855	0.000861529	0	0	0.000949051	0	0	0	0	0	0.00034784	0	0.00208069	0	0.00113463	0	8.50991e-05	0	0	0	0
day10_bin.2_round2_scaffold_6_0102	RBH:Rubrerythrin n=1 Tax=Asaccharospora irregularis DSM 2635 TaxID=1121321 RepID=A0A1M5QMF7_9FIRM(db=UNIREF)	day10_bin.2_round2_scaffold_223_0014, day10_bin.2_round2_scaffold_404_0013, day10_bin.2_round2_scaffold_485_0008, day10_bin.2_round2_scaffold_6_0102, day20_CT_day20CT_bin17_scaffold_34_0130, day20_CT_day20CT_bin47_scaffold_23_0024, day20_CT_day20CT_bin7_scaffold_698_0004, day20_CT_day20CT_bin82_scaffold_247_0040, day20_CT_day20CT_round2_holophaga_manual_scaffold_2015_0013, day20_CT_day20CT_round2…	hypothetical protein, NADH peroxidase, rbr; rubrerythrin, rbr1; Rbr1, rbr1; rubrerythrin, Rubrerythrin, rubrerythrin family protein, Rubrerythrin-1, Uncharacterized protein, Unknown_Function	1	non-unique		0	0.00155648	0	0	0	0	0	0.000352239	0	0	0	0	0	0	0	0	0	0	0	0	0	0	0	0	0	0	0	0	0	0	0	0.000304794	0	0	0	0
day10_bin.2_round2_scaffold_117_0009	BLAST:NAD(FAD)-dependent dehydrogenase(db=KEGG evalue=4e-216 bit_score=756.5 identity=68.5)	day10_bin.2_round2_scaffold_117_0009, day5_day20_CT_v0_day5CT_round1_scaffold_1275_0011, day5_day20_CT_v10_day5CT_round1_scaffold_1275_0011, day5_day20_CT_v6_day20CT_round3_scaffold_10131_0003	hypothetical protein, NAD(FAD)-dependent dehydrogenase	2	non-unique		0	0	0	0	0	0	0	0	0	0	0	0	0.000244922	0	0	0	0	0	0	0	0	0	0	0	0	0	0	0	0	0	0	0	0	0	0	0
day5_day20_CT_v0_day5CT_round1_scaffold_15070_0004	RBH:murC; UDP-N-acetylmuramate--L-alanine ligase (EC:6.3.2.8); K01924 UDP-N-acetylmuramate--alanine ligase [EC:6.3.2.8](db=KEGG)	day5_day20_CT_v0_day5CT_round1_scaffold_15070_0004, day5_day20_CT_v10_day5CT_round1_scaffold_15070_0004, day5_day20_CT_v6_day20CT_round3_scaffold_5920_0005, no_CT_v2_noCT_day5_scaffold_4028_0005, noCT_round5_bin.123_scaffold_4028_0005	hypothetical protein, murC; UDP-N-acetylmuramate--L-alanine ligase (EC:6.3.2.8); K01924 UDP-N-acetylmuramate--alanine ligase [EC:6.3.2.8], UDP-N-acetylmuramate--L-alanine ligase	1	non-unique		0	0	0	0	0	0	0	0	0	0	0	0	0.000141008	0	0	0	0	0	0	0	0	0	0	0	0	0	0	0	0	0	0	0	0	0	0	0
day10_bin.2_round2_scaffold_105_0023	BLAST:S-layer homology domain.(db=KEGG evalue=4.7e-42 bit_score=177.9 identity=32.0)	day10_bin.2_round2_scaffold_105_0023, day10_bin.2_round2_scaffold_212_0002, day10_bin.2_round2_scaffold_3_0114, day10_bin.2_round2_scaffold_4442_0002, day10_bin4_scaffold_144_0019, day10_bin4_scaffold_26_0037, day10_bin4_scaffold_26_0039, day20_CT_day20CT_bin47_scaffold_64_0105, day20_CT_day20CT_bin91_scaffold_311_0020, day20_CT_day20CT_bin91_scaffold_54_0037, day20_CT_day20CT_bin91_scaffold_54_0…	hypothetical protein, mep45; major envelope protein, S-layer domain-containing protein, S-layer homology domain-containing protein, S-layer homology domain., S-layer protein	23	non-unique		0	0	0	0	0	0	0	0	0	0	0	0	0.00467654	0.00106151	0.00377591	0	0	0	0	0	0	0	0	0	0	0	0	0	0	0	0.00231783	0.000411052	0.00286911	0.00972516	0	0
day5_day20_CT_v0_day5CT_round1_scaffold_53286_0001	BLAST:lytic transglycosylase(db=KEGG evalue=1.5e-57 bit_score=229.2 identity=40.7)	day5_day20_CT_v0_day5CT_round1_scaffold_53286_0001, day5_day20_CT_v10_day5CT_round1_scaffold_53286_0001, day5_day20_CT_v6_day20CT_round3_scaffold_106608_0003	hypothetical protein, lytic transglycosylase	1	non-unique		0	0	0	0	0	0	0	0	0	0	0	0	0	0	0	0	0	0	0	0	0	0	0	0	0	0	0	0	0.00278928	0	0	0	0	0	0	0
day10_bin.2_round2_scaffold_179_0021	BLAST:hypothetical protein(db=KEGG evalue=2.1e-90 bit_score=337.4 identity=79.8)	day10_bin.2_round2_scaffold_179_0021, day10_bin.2_round2_scaffold_401_0010, day10_bin2_scaffold_1334_0028, day20_CT_day20CT_bin47_scaffold_11684_0005, day20_CT_day20CT_round2_holophaga_manual_scaffold_903_0009, day5_day20_CT_v0_day5CT_round1_scaffold_52121_0002, day5_day20_CT_v10_day5CT_round1_scaffold_52121_0002, no_CT_v2_noCT_day20_scaffold_116831_0003, no_CT_v2_noCT_day5_scaffold_757_0004	hypothetical protein, LVIVD repeat protein	4	non-unique		0	0	0	0	0	0	0.00111294	0.00103558	0.000528734	0	0	0	0.00169914	0.000771365	0.00117593	0	0	0	0	0	0	0	0	0	0	0	0	0	0	0	0.00202115	0.000896093	0.00178705	0	0	0
day5_day20_CT_v0_day5CT_round1_scaffold_7371_0004	RBH:hypothetical protein(db=KEGG)	day5_day20_CT_v0_day5CT_round1_scaffold_7371_0004, day5_day20_CT_v10_day5CT_round1_scaffold_7371_0004, no_CT_v2_noCT_day20_scaffold_125882_0001	hypothetical protein, lipoprotein cytochrome c	1	non-unique		0	0	0	0	0	0	0	0	0	0	0	0	0	0	0	0	0.000621576	0	0	0	0.00019087	0	0	0	0	0	0	0	0.00107214	0	0.000103862	0	0	0	0	0
day5_day20_CT_v0_day5CT_round1_scaffold_17000_0003	RBH:kelch repeat-containing protein(db=KEGG)	day5_day20_CT_v0_day5CT_round1_scaffold_17000_0003, day5_day20_CT_v0_day5CT_round1_scaffold_48639_0001, day5_day20_CT_v0_day5CT_round1_scaffold_5832_0005, day5_day20_CT_v0_day5CT_round1_scaffold_76785_0001, day5_day20_CT_v0_day5CT_round1_scaffold_851_0012, day5_day20_CT_v10_day5CT_round1_scaffold_17000_0003, day5_day20_CT_v10_day5CT_round1_scaffold_48639_0001, day5_day20_CT_v10_day5CT_round1_scaf…	hypothetical protein, kelch repeat-containing protein, Uncharacterized protein	1	non-unique		0.000960203	0	0	0	0	0	0	0	0	0	0	0	0	0	0	0	0	0	0	0	0	0	0	0	0	0	0	0	0	0	0	0	0	0	0	0
day10_bin.13_round2_scaffold_3140_0004	RBH:Uncharacterized protein n=1 Tax=Deltaproteobacteria bacterium RBG_16_47_11 TaxID=1797838 RepID=A0A1F9DP87_9DELT(db=UNIREF)	day10_bin.13_round2_scaffold_3140_0004, day10_bin.2_round2_scaffold_19_0013, day10_bin.2_round2_scaffold_203_0008, day10_bin.2_round2_scaffold_3459_0002, day10_bin.2_round2_scaffold_82_0013, day10_bin.2_round2_scaffold_97_0029, day10_bin4_scaffold_74_0015, day20_CT_day20CT_bin17_scaffold_943_0013, day20_CT_day20CT_bin47_scaffold_617_0042, day20_CT_day20CT_bin48_scaffold_2246_0014, day20_CT_day20C…	hypothetical protein, Integral membrane protein (PIN domain superfamily), Nucleotide binding protein PINc, PilT protein domain protein, PilT protein-like, Putative PIN and TRAM-domain containing protein, Putative PIN and TRAM-domain containing protein YacL, twitching motility protein PilT, Uncharacterized protein	1	non-unique		0	0	0	0	0	0	0	0	0	0	0	0	0.000244481	0	0	0	0	0	0	0	0	0	0	0	0	0	0	0	0	0	0	0	0	0	0	0
day5_day20_CT_v0_day5CT_round1_scaffold_147425_0001	BLAST:translation initiation factor IF-2; K02519 translation initiation factor IF-2(db=KEGG evalue=8.4e-190 bit_score=668.7 identity=78.4)	day10_bin.5_round2_scaffold_3384_0003, day10_round3_3000_scaffold_2412_0001, day5_day20_CT_v0_day5CT_round1_scaffold_147425_0001, day5_day20_CT_v0_day5CT_round1_scaffold_1691_0010, day5_day20_CT_v0_day5CT_round1_scaffold_18869_0003, day5_day20_CT_v0_day5CT_round1_scaffold_20827_0001, day5_day20_CT_v0_day5CT_round1_scaffold_21471_0002, day5_day20_CT_v0_day5CT_round1_scaffold_22620_0004, day5_day20…	hypothetical protein, infB; translation initiation factor IF-2; K02519 translation initiation factor IF-2, translation initiation factor 2; K02519 translation initiation factor IF-2, Translation initiation factor IF-2, translation initiation factor IF-2; K02519 translation initiation factor IF-2	1	non-unique		0	0	0	0	0	0	0	0	0	0	0	0	0	0	0	0	0	0	0	0	0	0	0	0	0	0	0	0.00173886	0	0	0	0	0	0	0	0
day5_day20_CT_v0_day5CT_round1_scaffold_18709_0007	BLAST:hypothetical protein(db=KEGG evalue=4.8e-18 bit_score=96.7 identity=36.4)	day5_day20_CT_v0_day5CT_round1_scaffold_18709_0007, day5_day20_CT_v0_day5CT_round1_scaffold_878_0003, day5_day20_CT_v10_day5CT_round1_scaffold_18709_0007, day5_day20_CT_v10_day5CT_round1_scaffold_878_0003, day5_day20_CT_v6_day20CT_round3_scaffold_9273_0002, no_CT_v2_noCT_day5_scaffold_3944_0007	hypothetical protein, hypothetical protein; K09122 hypothetical protein	1	non-unique		0	0	0	0	0	0	0	0	0	0	0	0	0	0	0	0	0	0	0	0	0.00122182	0	0	0	0	0	0	0	0	0	0	0	0	0	0	0
day10_bin1_scaffold_251_0002	RBH:LemA family protein; K03744 LemA protein(db=KEGG)	day10_bin1_scaffold_251_0002, day10_bin2_scaffold_1646_0005, day20_CT_day20CT_bin13_scaffold_59_0044, day20_CT_day20CT_round2_holophaga_manual_scaffold_3124_0004, day5_day20_CT_v0_day5CT_round1_scaffold_11076_0001, day5_day20_CT_v0_day5CT_round1_scaffold_11268_0006, day5_day20_CT_v0_day5CT_round1_scaffold_1323_0004, day5_day20_CT_v0_day5CT_round1_scaffold_152_0025, day5_day20_CT_v0_day5CT_round1_…	hypothetical protein, hypothetical protein; K03744 LemA protein, LemA family protein, LemA family protein; K03744 LemA protein, LemA; K03744 LemA protein, lipoprotein; K03744 LemA protein, Uncharacterized protein	1	non-unique		0	0	0	0	0	0	0	0	0	0	0	0	0	0.000257122	0	0	0	0	0	0	0.000928582	0	0	0	0	0.00122092	0	0	0	0	0	0.000298698	0	0	0	0
day5_day20_CT_v0_day5CT_round1_scaffold_18639_0004	BLAST:hypothetical protein LOC100366058(db=KEGG evalue=3.6e-08 bit_score=65.5 identity=22.6)	day5_day20_CT_v0_day5CT_round1_scaffold_18639_0004, day5_day20_CT_v10_day5CT_round1_scaffold_18639_0004	hypothetical protein LOC100366058	2	non-unique		0.00184735	0.000663198	0	0	0	0	0	0	0	0.00144888	0	0	0	0	0	0	0	0	0	0	0	0	0	0	0	0	0	0	0	0	0	0	0	0	0	0
day5_day20_CT_v0_day5CT_round1_scaffold_73842_0004	BLAST:hypothetical protein(db=KEGG evalue=9e-10 bit_score=67.4 identity=74.4)	day5_day20_CT_v0_day5CT_round1_scaffold_73842_0004, day5_day20_CT_v10_day5CT_round1_scaffold_73842_0004	hypothetical protein	1	non-unique		0.0128755	0	0	0	0	0	0	0	0	0.0151474	0	0	0	0	0	0	0	0	0	0	0.00422083	0	0	0	0	0	0.00512449	0	0	0	0	0	0	0	0	0
day5_day20_CT_v0_day5CT_round1_scaffold_3965_0008	BLAST:hypothetical protein(db=KEGG evalue=2.8e-26 bit_score=123.2 identity=68.2)	day5_day20_CT_v0_day5CT_round1_scaffold_3965_0008, day5_day20_CT_v10_day5CT_round1_scaffold_3965_0008	hypothetical protein	1	non-unique		0.0031827	0	0	0	0	0	0	0	0.00118817	0	0	0	0	0	0	0	0	0	0	0	0	0	0	0	0	0	0	0	0	0	0	0	0	0	0	0
no_CT_v2_noCT_day20_scaffold_61850_0002	BLAST:hypothetical protein(db=KEGG evalue=6.4e-53 bit_score=212.6 identity=70.3)	no_CT_v2_noCT_day20_scaffold_61850_0002, no_CT_v2_noCT_day20_scaffold_75182_0002	hypothetical protein	1	non-unique		0.00172719	0	0	0	0	0	0	0	0	0	0	0	0	0	0	0	0	0	0	0	0	0	0	0	0	0	0	0	0	0	0	0	0	0	0	0
day5_day20_CT_v0_day5CT_round1_scaffold_25366_0001	BLAST:hypothetical protein(db=KEGG evalue=6.3e-12 bit_score=77.0 identity=30.8)	day5_day20_CT_v0_day5CT_round1_scaffold_25366_0001, day5_day20_CT_v10_day5CT_round1_scaffold_25366_0001	hypothetical protein	1	non-unique		0.00115616	0	0	0	0	0	0	0	0	0	0	0	0	0	0	0	0	0	0	0	0	0	0	0	0	0	0	0	0	0	0	0	0	0	0	0
no_CT_v2_noCT_day20_scaffold_55983_0002	RBH:hypothetical protein(db=KEGG)	no_CT_v2_noCT_day20_scaffold_55983_0002, no_CT_v2_noCT_day20_scaffold_56102_0006	hypothetical protein	1	non-unique		0.000786833	0	0	0.0013478	0	0	0	0	0	0	0	0	0	0	0.000217764	0	0	0	0	0	0	0.00238842	0	0	0	0.000678288	0	0	0	0	0	0	0	0	0	0
day5_day20_CT_v0_day5CT_round1_scaffold_180317_0001	BLAST:hypothetical protein(db=KEGG evalue=1.9e-10 bit_score=72.8 identity=26.4)	day5_day20_CT_v0_day5CT_round1_scaffold_180317_0001, day5_day20_CT_v10_day5CT_round1_scaffold_180317_0001	hypothetical protein	1	non-unique		0.000718934	0	0	0	0	0	0	0	0	0	0	0	0	0	0	0	0	0	0	0	0	0	0	0	0	0	0	0	0	0	0	0	0	0	0	0
day5_day20_CT_v0_day5CT_round1_scaffold_12085_0002	BLAST:hypothetical protein(db=KEGG evalue=1.5e-105 bit_score=389.8 identity=38.3)	day5_day20_CT_v0_day5CT_round1_scaffold_12085_0002, day5_day20_CT_v10_day5CT_round1_scaffold_12085_0002	hypothetical protein	1	non-unique		0.000344599	0.000371132	0	0	0	0	0	0	0	0	0	0	0	0	0	0	0	0	0.000255832	0	0	0	0	0	0	0	0	0	0	0	0.000122941	7.26759e-05	0	0	0	0
day5_day20_CT_v0_day5CT_round1_scaffold_24593_0003	BLAST:hypothetical protein(db=KEGG evalue=4.5e-21 bit_score=105.5 identity=73.8)	day5_day20_CT_v0_day5CT_round1_scaffold_24593_0003, day5_day20_CT_v10_day5CT_round1_scaffold_24593_0003	hypothetical protein	1	non-unique		0	0	0	0.00735166	0	0	0	0	0	0	0	0	0	0	0	0	0	0	0	0	0	0.0130278	0.00869811	0	0	0	0	0.0110655	0	0	0	0	0	0	0	0
day5_day20_CT_v0_day5CT_round1_scaffold_24753_0003	RBH:hypothetical protein(db=KEGG)	day5_day20_CT_v0_day5CT_round1_scaffold_24753_0003, day5_day20_CT_v10_day5CT_round1_scaffold_24753_0003	hypothetical protein	1	non-unique		0	0	0	0.00137065	0.0030368	0	0	0	0	0	0	0	0	0	0	0	0	0	0	0	0	0	0.00162168	0	0	0	0	0	0	0	0	0	0	0	0	0
day5_day20_CT_v0_day5CT_round1_scaffold_12164_0006	RBH:hypothetical protein(db=KEGG)	day5_day20_CT_v0_day5CT_round1_scaffold_12164_0006, day5_day20_CT_v10_day5CT_round1_scaffold_12164_0006	hypothetical protein	1	non-unique		0	0.00120344	0	0	0	0	0	0	0	0	0	0.00212431	0	0	0	0.00170107	0	0	0	0	0	0	0	0	0	0	0	0	0	0	0	0	0	0	0	0
day5_day20_CT_v0_day5CT_round1_scaffold_17069_0006	RBH:hypothetical protein(db=KEGG)	day5_day20_CT_v0_day5CT_round1_scaffold_17069_0006, day5_day20_CT_v10_day5CT_round1_scaffold_17069_0006	hypothetical protein	1	non-unique		0	0	0	0	0	0	0	0	0	0	0	0	0	0	0	0	0	0	0	0	0	0	0.000895593	0	0	0	0	0	0	0	0	0	0	0	0	0
day5_day20_CT_v0_day5CT_round1_scaffold_21867_0002	BLAST:hypothetical protein(db=KEGG evalue=7.6e-47 bit_score=193.4 identity=41.1)	day5_day20_CT_v0_day5CT_round1_scaffold_21867_0002, day5_day20_CT_v10_day5CT_round1_scaffold_21867_0002	hypothetical protein	1	non-unique		0	0	0	0	0	0	0	0	0	0	0	0	0	0	0	0	0	0	0	0	0	0	0	0	0	0	0	0	0	0.00258607	0	0	0	0	0	0
day5_day20_CT_v0_day5CT_round1_scaffold_37507_0001	BLAST:hypothetical protein(db=KEGG evalue=2.8e-60 bit_score=238.0 identity=47.0)	day5_day20_CT_v0_day5CT_round1_scaffold_37507_0001, day5_day20_CT_v10_day5CT_round1_scaffold_37507_0001	hypothetical protein	1	non-unique		0	0	0	0	0	0	0	0	0	0	0	0	0	0	0	0	0	0	0	0	0	0	0.00178284	0	0	0	0	0	0	0	0	0	0	0	0	0
day5_day20_CT_v0_day5CT_round1_scaffold_68282_0004	BLAST:hypothetical protein(db=KEGG evalue=4.6e-50 bit_score=203.8 identity=46.6)	day5_day20_CT_v0_day5CT_round1_scaffold_68282_0004, day5_day20_CT_v10_day5CT_round1_scaffold_68282_0004	hypothetical protein	1	non-unique		0	0	0	0	0	0	0	0	0	0	0	0	0	0	0	0	0.00238108	0	0	0	0	0	0	0	0	0	0	0	0	0	0	0	0	0	0	0
day5_day20_CT_v6_day20CT_round3_scaffold_24823_0004	BLAST:hypothetical protein(db=KEGG evalue=6.1e-46 bit_score=189.9 identity=49.1)	day5_day20_CT_v6_day20CT_round3_scaffold_24823_0004, no_CT_v2_noCT_day20_scaffold_53542_0010	hypothetical protein	1	non-unique		0	0	0	0	0	0	0	0	0	0	0	0	0	0	0	0	0	0	0	0	0	0	0	0	0	0	0	0	0	0	0	0	0	0	0	0.00989178
no_CT_v2_noCT_day20_scaffold_219430_0001	BLAST:hypothetical protein(db=KEGG evalue=1.6e-11 bit_score=73.9 identity=71.8)	no_CT_v2_noCT_day20_scaffold_219430_0001, no_CT_v2_noCT_day5_scaffold_3039_0002	hypothetical protein	1	non-unique		0	0	0	0	0	0	0	0	0	0	0	0	0	0	0	0	0	0	0	0	0	0	0	0.0152795	0	0	0	0	0	0	0	0	0	0	0	0
no_CT_v2_noCT_day20_scaffold_81949_0003	BLAST:hypothetical protein(db=KEGG evalue=8.5e-32 bit_score=143.3 identity=42.6)	no_CT_v2_noCT_day20_scaffold_81949_0003, no_CT_v2_noCT_day20_scaffold_88365_0001	hypothetical protein	1	non-unique		0	0	0	0	0	0	0	0	0	0	0	0	0	0	0	0	0	0	0	0	0	0	0	0	0	0	0	0	0.00358485	0	0	0	0.000614106	0	0	0
day10_bin.7_round2_scaffold_3452_0002	BLAST:hypothetical protein(db=KEGG evalue=2.5e-59 bit_score=233.8 identity=93.8)	day10_bin.7_round2_scaffold_3452_0002, day5_day20_CT_v6_day20CT_round3_scaffold_34348_0004	hypothetical protein	1	non-unique		0	0	0	0	0	0	0	0.000454203	0.000695703	0	0	0	0	0	0	0	0	0	0.00138351	0	0.00122182	0	0	0	0	0.00160647	0	0	0	0	0.000664853	0	0	0	0	0
day10_bin.2_round2_scaffold_1343_0002	BLAST:hypothetical protein(db=KEGG evalue=1e-17 bit_score=95.9 identity=30.4)	day10_bin.2_round2_scaffold_1343_0002, day5_day20_CT_v6_day20CT_round3_scaffold_19223_0002	hypothetical protein	1	non-unique		0	0	0	0	0	0	0	0	0	0	0	0	0	0	0	0	0	0	0.00107293	0	0	0	0	0	0	0	0	0	0	0	0	0	0	0	0	0
day10_bin4_scaffold_161_0040	BLAST:hypothetical protein(db=KEGG evalue=6.5e-16 bit_score=89.0 identity=54.8)	day10_bin4_scaffold_161_0040, day20_CT_day20CT_bin91_scaffold_421_0049	hypothetical protein	1	non-unique		0	0	0	0	0	0	0	0	0	0	0	0	0	0	0.000791869	0	0	0	0	0	0	0	0	0	0	0	0	0	0	0	0	0	0	0	0	0
day10_bin.5_round2_scaffold_13671_0004	RBH:hypothetical protein(db=KEGG)	day10_bin.5_round2_scaffold_13671_0004, day5_day20_CT_v6_day20CT_round3_scaffold_6650_0003	hypothetical protein	1	non-unique		0	0	0	0	0	0	0.00119031	0	0	0	0	0	0	0	0	0	0	0	0	0	0	0	0	0	0	0	0	0	0	0	0	0	0	0	0	0
day10_round3_3000_scaffold_35_0001	BLAST:hypothetical protein(db=KEGG evalue=4.9e-11 bit_score=72.4 identity=50.7)	day10_round3_3000_scaffold_35_0001, day5_day20_CT_v6_day20CT_round3_scaffold_2090_0001	hypothetical protein	1	non-unique		0	0	0	0	0	0	0	0	0	0	0	0	0.000882672	0	0	0	0	0	0	0	0	0	0	0	0	0	0	0	0	0	0	0	0	0	0	0
day10_round3_3000_scaffold_41_0001	RBH:hypothetical protein n=53 Tax=Burkholderia pseudomallei TaxID=28450 RepID=UPI000538C48F(db=UNIREF)	day10_round3_3000_scaffold_41_0001, day5_day20_CT_v6_day20CT_round3_scaffold_26316_0001	hypothetical protein	1	non-unique		0	0	0	0	0	0	0	0	0	0	0	0	0.000215082	8.13676e-05	0.000124043	0	0	0	0	0	0	0	0	0	0	0	0	0	0	0	0.000159901	0	0	0	0	0
day10_round3_3000_scaffold_41_0002	BLAST:hypothetical protein(db=KEGG evalue=8.8e-96 bit_score=356.3 identity=48.1)	day10_round3_3000_scaffold_41_0002, day5_day20_CT_v6_day20CT_round3_scaffold_26316_0002	hypothetical protein	1	non-unique		0	0	0	0	0	0	0	0	0	0	0	0	0.000340681	0	0.000196479	0	0	0	0	0	0	0	0	0	0	0	0	0	0	0	0	0	0	0	0	0
day5_day20_CT_v0_day5CT_round1_scaffold_2248_0004	RBH:hypothetical protein(db=KEGG)	day5_day20_CT_v0_day5CT_round1_scaffold_2248_0004, day5_day20_CT_v10_day5CT_round1_scaffold_2248_0004	hypothetical protein	1	non-unique		0	0	0	0	0	0	0	7.34456e-05	0	0	0	0	0	0	0	0	0	0	0	0	0	0	0	0	0	0	0	0	0	0	0	0	0	0	0	0
day5_day20_CT_v0_day5CT_round1_scaffold_23155_0001	BLAST:hypothetical protein n=1 Tax=Treponema primitia RepID=UPI0002555400(db=UNIREF evalue=1.2e-36 bit_score=160.2 identity=33.7)	day5_day20_CT_v0_day5CT_round1_scaffold_23155_0001, day5_day20_CT_v10_day5CT_round1_scaffold_23155_0001	hypothetical protein	1	non-unique		0	0	0	0	0	0	0	0	0.000372348	0	0	0	0	0	0	0	0	0	0	0	0	0	0	0	0	0	0	0	0	0	0	0	0	0	0	0
day5_day20_CT_v0_day5CT_round1_scaffold_32210_0003	BLAST:hypothetical protein(db=KEGG evalue=1.8e-62 bit_score=245.0 identity=48.6)	day5_day20_CT_v0_day5CT_round1_scaffold_32210_0003, day5_day20_CT_v10_day5CT_round1_scaffold_32210_0003	hypothetical protein	1	non-unique		0	0	0	0	0	0	0	0	0.000408289	0	0	0	0	0	0	0	0	0	0	0	0	0	0	0	0	0	0	0	0	0	0	0	0	0	0	0
day5_day20_CT_v0_day5CT_round1_scaffold_38642_0003	BLAST:hypothetical protein(db=KEGG evalue=3.1e-16 bit_score=89.4 identity=78.6)	day5_day20_CT_v0_day5CT_round1_scaffold_38642_0003, day5_day20_CT_v10_day5CT_round1_scaffold_38642_0003	hypothetical protein	1	non-unique		0	0	0	0	0	0	0	0	0	0	0	0	0	0	0	0	0	0	0	0	0	0	0	0	0	0	0	0	0	0	0.00162996	0	0	0	0	0
day5_day20_CT_v0_day5CT_round1_scaffold_42978_0003	BLAST:hypothetical protein(db=KEGG evalue=4.3e-16 bit_score=90.1 identity=36.0)	day5_day20_CT_v0_day5CT_round1_scaffold_42978_0003, day5_day20_CT_v10_day5CT_round1_scaffold_42978_0003	hypothetical protein	1	non-unique		0	0	0	0	0	0	0	0	0	0	0	0	0	0	0	0	0	0	0	0	0.00126338	0	0	0	0	0	0	0	0	0	0	0	0	0	0	0
day5_day20_CT_v0_day5CT_round1_scaffold_46802_0004	BLAST:hypothetical protein(db=KEGG evalue=4.3e-36 bit_score=156.0 identity=70.1)	day5_day20_CT_v0_day5CT_round1_scaffold_46802_0004, day5_day20_CT_v10_day5CT_round1_scaffold_46802_0004	hypothetical protein	1	non-unique		0	0	0	0	0	0	0	0	0	0	0	0	0	0.000524738	0	0	0	0	0	0	0	0	0	0	0	0	0	0	0	0	0	0	0	0	0	0
day5_day20_CT_v0_day5CT_round1_scaffold_53880_0002	BLAST:hypothetical protein(db=KEGG evalue=1.3e-13 bit_score=80.9 identity=53.9)	day5_day20_CT_v0_day5CT_round1_scaffold_53880_0002, day5_day20_CT_v10_day5CT_round1_scaffold_53880_0002	hypothetical protein	1	non-unique		0	0.00406761	0	0	0	0	0	0	0	0	0	0	0	0	0	0	0	0	0	0	0	0	0	0	0	0	0	0	0	0	0	0	0	0	0	0
day5_day20_CT_v0_day5CT_round1_scaffold_63202_0001	BLAST:hypothetical protein(db=KEGG evalue=7.5e-41 bit_score=174.5 identity=30.1)	day5_day20_CT_v0_day5CT_round1_scaffold_63202_0001, day5_day20_CT_v10_day5CT_round1_scaffold_63202_0001	hypothetical protein	1	non-unique		0	0	0	0	0	0	0	0.000109412	0	0	0	0	0	0	0	0	0	0	0	0	0	0	0	0	0	0	0	0	0	0	0	0	0	0	0	0
day5_day20_CT_v0_day5CT_round1_scaffold_70350_0003	BLAST:hypothetical protein(db=KEGG evalue=1.8e-14 bit_score=85.1 identity=30.9)	day5_day20_CT_v0_day5CT_round1_scaffold_70350_0003, day5_day20_CT_v10_day5CT_round1_scaffold_70350_0003	hypothetical protein	1	non-unique		0	0	0	0	0	0	0	0	0	0	0	0	0	0.000270654	0	0	0	0	0	0	0	0	0	0	0	0	0	0	0	0	0	0	0	0	0	0
day5_day20_CT_v0_day5CT_round1_scaffold_7532_0008	BLAST:hypothetical protein(db=KEGG evalue=3.8e-37 bit_score=160.2 identity=48.7)	day5_day20_CT_v0_day5CT_round1_scaffold_7532_0008, day5_day20_CT_v10_day5CT_round1_scaffold_7532_0008	hypothetical protein	1	non-unique		0	0	0	0	0	0	0	0	0	0	0	0	0	0.000313563	0	0	0	0	0	0	0	0	0	0	0	0	0	0	0	0	0	0	0	0	0	0
day5_day20_CT_v0_day5CT_round1_scaffold_87686_0002	BLAST:hypothetical protein(db=KEGG evalue=1.1e-61 bit_score=241.5 identity=85.9)	day5_day20_CT_v0_day5CT_round1_scaffold_87686_0002, day5_day20_CT_v10_day5CT_round1_scaffold_87686_0002	hypothetical protein	1	non-unique		0	0.00224317	0	0	0	0	0	0	0	0	0	0	0	0	0	0	0	0	0	0	0	0	0	0	0	0	0	0	0	0	0	0	0	0	0	0
day5_day20_CT_v0_day5CT_round1_scaffold_9709_0003	RBH:hypothetical protein(db=KEGG)	day5_day20_CT_v0_day5CT_round1_scaffold_9709_0003, day5_day20_CT_v10_day5CT_round1_scaffold_9709_0003	hypothetical protein	1	non-unique		0	0.000383255	0	0	0	0	0	0	0	0	0	0	0	0	0	0	0	0	0	0	0	0	0	0	0	0	0	0	0	0	0	0	0	0	0	0
day5_day20_CT_v6_day20CT_round3_scaffold_15330_0002	BLAST:hypothetical protein(db=KEGG evalue=1.8e-38 bit_score=165.6 identity=32.2)	day5_day20_CT_v6_day20CT_round3_scaffold_15330_0002, no_CT_v2_noCT_day20_scaffold_73475_0001	hypothetical protein	1	non-unique		0	0	0	0	0	0	0	0	0	0	0	0	0.000207213	0	0	0	0	0	0	0	0	0	0	0	0	0	0	0	0	0	0	0	0	0	0	0
day5_day20_CT_v6_day20CT_round3_scaffold_1968_0010	RBH:hypothetical protein(db=KEGG)	day5_day20_CT_v6_day20CT_round3_scaffold_1968_0010, day5_day20_CT_v6_day20CT_round3_scaffold_2666_0008	hypothetical protein	1	non-unique		0	0	0	0	0	0	0	0	0	0	0	0	0	0	0	0	0	0	0	0	0	0	0	0	0	0	0	0	0	0	0.000198152	0	0	0	0	0
day5_day20_CT_v6_day20CT_round3_scaffold_33579_0002	BLAST:hypothetical protein(db=KEGG evalue=1.8e-08 bit_score=63.2 identity=65.0)	day5_day20_CT_v6_day20CT_round3_scaffold_33579_0002, day5_day20_CT_v6_day20CT_round3_scaffold_88670_0002	hypothetical protein	1	non-unique		0	0	0	0	0	0	0	0	0	0	0	0	0	0.00109414	0	0	0	0	0	0	0	0	0	0	0	0	0	0	0	0	0	0	0	0	0	0
day5_day20_CT_v6_day20CT_round3_scaffold_54082_0001	BLAST:hypothetical protein(db=KEGG evalue=1.6e-198 bit_score=698.7 identity=43.8)	day5_day20_CT_v6_day20CT_round3_scaffold_54082_0001, day5_day20_CT_v6_day20CT_round3_scaffold_54605_0001	hypothetical protein	1	non-unique		0	0	0	0	0	0	0	0	0	0	0	0	0	0	0	0	0	0	0	0	0	0	0	0	0.000275968	0	0	0	0	0	0	0	0	0	0	0
no_CT_v2_noCT_day20_scaffold_118710_0002	RBH:hypothetical protein(db=KEGG)	day5_day20_CT_v6_day20CT_round3_scaffold_53028_0002, no_CT_v2_noCT_day20_scaffold_118710_0002	hypothetical protein	1	non-unique		0	0	0	0	0	0	0	0	0	0	0	0	0	0	0	0	0	0	0	0	0	0	0	0	0	0.000404948	0	0	0	0	0	0	0	0	0	0
day5_day20_CT_v0_day5CT_round1_scaffold_73648_0001	BLAST:hypothetical protein(db=KEGG evalue=2.9e-38 bit_score=164.1 identity=48.6)	day5_day20_CT_v0_day5CT_round1_scaffold_73648_0001, day5_day20_CT_v10_day5CT_round1_scaffold_73648_0001, day5_day20_CT_v6_day20CT_round3_scaffold_30178_0001	hypothetical protein	1	non-unique		0.00154787	0	0	0	0	0	0	0	0	0	0	0	0	0	0	0	0	0	0	0	0	0	0	0	0	0	0	0	0	0	0	0	0	0	0	0
day5_day20_CT_v0_day5CT_round1_scaffold_10262_0004	BLAST:hypothetical protein(db=KEGG evalue=6.7e-08 bit_score=62.8 identity=34.5)	day5_day20_CT_v0_day5CT_round1_scaffold_10262_0004, day5_day20_CT_v10_day5CT_round1_scaffold_10262_0004, no_CT_v2_noCT_day20_scaffold_76029_0004	hypothetical protein	1	non-unique		0	0	0	0.00364819	0	0.00552335	0	0	0	0	0	0.00809794	0	0	0	0.00648452	0	0	0	0	0	0.00646491	0.00431635	0.00861628	0	0	0	0.00549114	0.00784355	0.0059888	0	0	0	0	0	0
day5_day20_CT_v0_day5CT_round1_scaffold_98073_0002	RBH:hypothetical protein(db=KEGG)	day5_day20_CT_v0_day5CT_round1_scaffold_98073_0002, day5_day20_CT_v10_day5CT_round1_scaffold_98073_0002, no_CT_v2_noCT_day20_scaffold_57611_0001	hypothetical protein	1	non-unique		0	0	0.00127829	0.00116637	0	0	0	0	0.000254199	0	0	0.002589	0	0	0	0	0	0	0	0	0	0	0	0	0	0	0	0	0	0	0.000242927	0	0	0	0	0
day5_day20_CT_v0_day5CT_round1_scaffold_17259_0002	BLAST:hypothetical protein(db=KEGG evalue=0 bit_score=1055.8 identity=62.0)	day5_day20_CT_v0_day5CT_round1_scaffold_17259_0002, day5_day20_CT_v10_day5CT_round1_scaffold_17259_0002, day5_day20_CT_v6_day20CT_round3_scaffold_112984_0001	hypothetical protein	1	non-unique		0	0	0	0	0	0.000776539	0	0	0	0	0	0	0	0	0	0	0	0	0	0	0	0	0	0	0	0	0	0	0	0	0	0	0	0	0	0
day5_day20_CT_v0_day5CT_round1_scaffold_41849_0005	BLAST:hypothetical protein(db=KEGG evalue=1.8e-50 bit_score=204.5 identity=65.0)	day5_day20_CT_v0_day5CT_round1_scaffold_41849_0005, day5_day20_CT_v10_day5CT_round1_scaffold_41849_0005, day5_day20_CT_v6_day20CT_round3_scaffold_49303_0005	hypothetical protein	1	non-unique		0	0	0	0	0	0	0	0	0	0	0	0	0	0	0	0	0	0	0	0	0	0	0	0	0	0	0	0	0.00628429	0	0	0	0	0	0	0
day5_day20_CT_v6_day20CT_round3_scaffold_35645_0002	BLAST:hypothetical protein(db=KEGG evalue=6.4e-15 bit_score=86.7 identity=29.0)	day5_day20_CT_v6_day20CT_round3_scaffold_35645_0002, no_CT_v2_noCT_day20_scaffold_264282_0002, no_CT_v2_noCT_day20_scaffold_81813_0005	hypothetical protein	1	non-unique		0	0	0	0.00247556	0	0	0	0	0	0	0	0	0	0	0	0	0	0	0	0	0	0	0	0	0	0	0	0	0	0	0	0	0	0	0	0
day10_bin.9_round2_scaffold_3697_0005	BLAST:hypothetical protein(db=KEGG evalue=1.9e-39 bit_score=167.2 identity=76.2)	day10_bin.9_round2_scaffold_3697_0005, day10_bin2_scaffold_1555_0010, day20_CT_day20CT_round2_holophaga_manual_scaffold_2096_0012	hypothetical protein	1	non-unique		0	0	0	0	0	0	0	0	0	0	0	0	0	0	0	0	0	0	0	0	0	0	0	0	0	0	0	0	0	0	0	0.000591481	0	0	0	0
day5_day20_CT_v0_day5CT_round1_scaffold_23111_0003	RBH:hypothetical protein(db=KEGG)	day5_day20_CT_v0_day5CT_round1_scaffold_23111_0003, day5_day20_CT_v10_day5CT_round1_scaffold_23111_0003, day5_day20_CT_v6_day20CT_round3_scaffold_30101_0001	hypothetical protein	1	non-unique		0	0	0	0	0	0	0	0	0	0	0	0	0	0	0	0	0	0	0	0	0	0	0	0	0	0.000470489	0	0	0	0	0	0	0	0	0	0
day5_day20_CT_v0_day5CT_round1_scaffold_26383_0005	BLAST:hypothetical protein(db=KEGG evalue=9.7e-125 bit_score=452.2 identity=63.5)	day5_day20_CT_v0_day5CT_round1_scaffold_26383_0005, day5_day20_CT_v10_day5CT_round1_scaffold_26383_0005, day5_day20_CT_v6_day20CT_round3_scaffold_28322_0001	hypothetical protein	1	non-unique		0	0	0	0	0	0	0	0	0	0	0	0	0	0	0	0	0	0	0	0	0	0	0	0	0.000747621	0	0	0	0	0	0	0	0	0	0	0
day5_day20_CT_v0_day5CT_round1_scaffold_31569_0002	BLAST:hypothetical protein(db=KEGG evalue=5e-60 bit_score=238.0 identity=30.4)	day5_day20_CT_v0_day5CT_round1_scaffold_31569_0002, day5_day20_CT_v10_day5CT_round1_scaffold_31569_0002, day5_day20_CT_v6_day20CT_round3_scaffold_45299_0002	hypothetical protein	1	non-unique		0	0	0	0	0	0	0	0	0	0	0	0	0	0	0	0	0	0	0	0	0	0	0	0	0	0	0	0	0	0	0.000176059	0	0	0	0	0
day5_day20_CT_v0_day5CT_round1_scaffold_48929_0005	BLAST:hypothetical protein(db=KEGG evalue=2.3e-44 bit_score=183.7 identity=75.9)	day5_day20_CT_v0_day5CT_round1_scaffold_48929_0005, day5_day20_CT_v10_day5CT_round1_scaffold_48929_0005, no_CT_v2_noCT_day20_scaffold_371296_0006	hypothetical protein	1	non-unique		0	0	0	0	0	0	0	0	0	0	0	0	0.000571141	0	0	0	0	0	0	0	0	0	0	0	0	0	0	0	0	0	0	0	0	0	0	0
day5_day20_CT_v0_day5CT_round1_scaffold_59213_0001	BLAST:hypothetical protein(db=KEGG evalue=1.9e-30 bit_score=137.1 identity=67.8)	day5_day20_CT_v0_day5CT_round1_scaffold_59213_0001, day5_day20_CT_v10_day5CT_round1_scaffold_59213_0001, no_CT_v2_noCT_day20_scaffold_87549_0002	hypothetical protein	1	non-unique		0	0	0	0	0	0	0	0	0	0	0	0	0	0.00055896	0	0	0	0	0	0	0	0	0	0	0	0	0	0	0	0	0	0	0	0	0	0
day5_day20_CT_v0_day5CT_round1_scaffold_72457_0002	BLAST:hypothetical protein(db=KEGG evalue=6.8e-89 bit_score=333.2 identity=49.1)	day5_day20_CT_v0_day5CT_round1_scaffold_72457_0002, day5_day20_CT_v10_day5CT_round1_scaffold_72457_0002, no_CT_v2_noCT_day20_scaffold_61630_0004	hypothetical protein	1	non-unique		0	0	0	0	0	0	0	0	0	0	0	0	0	0	0	0	0	0	0.00061851	0	0	0	0	0	0	0	0	0	0	0	0	0	0	0	0	0
day5_day20_CT_v0_day5CT_round1_scaffold_78047_0001	BLAST:hypothetical protein(db=KEGG evalue=1.1e-66 bit_score=259.6 identity=39.4)	day5_day20_CT_v0_day5CT_round1_scaffold_78047_0001, day5_day20_CT_v10_day5CT_round1_scaffold_78047_0001, day5_day20_CT_v6_day20CT_round3_scaffold_11954_0001	hypothetical protein	1	non-unique		0	0	0	0	0	0	0	0	0	0	0	0	0	0	0	0	0	0	0	0	0	0	0	0	0	0.000605915	0	0	0	0	0	0	0	0	0	0
day5_day20_CT_v0_day5CT_round1_scaffold_41350_0002	BLAST:hypothetical protein(db=KEGG evalue=1.8e-19 bit_score=100.9 identity=51.4)	day5_day20_CT_v0_day5CT_round1_scaffold_41350_0002, day5_day20_CT_v0_day5CT_round1_scaffold_63548_0002, day5_day20_CT_v10_day5CT_round1_scaffold_41350_0002, day5_day20_CT_v10_day5CT_round1_scaffold_63548_0002	hypothetical protein	1	non-unique		0.00255189	0	0	0	0	0	0	0	0.000952675	0	0	0	0	0	0	0	0	0	0	0	0	0	0	0	0	0	0	0	0	0	0	0	0	0	0	0
day5_day20_CT_v0_day5CT_round1_scaffold_18612_0001	BLAST:hypothetical protein(db=KEGG evalue=7.5e-64 bit_score=250.4 identity=39.4)	day5_day20_CT_v0_day5CT_round1_scaffold_18612_0001, day5_day20_CT_v10_day5CT_round1_scaffold_18612_0001, no_CT_v2_noCT_day20_scaffold_62920_0005, no_CT_v2_noCT_day20_scaffold_94343_0001	hypothetical protein	1	non-unique		0.000637973	0	0	0	0	0	0	0	0	0	0	0	0	0	0	0	0	0	0	0	0	0	0	0	0	0	0	0	0	0	0	0	0	0	0	0
day10_bin.2_round2_scaffold_3899_0001	BLAST:hypothetical protein(db=KEGG evalue=1.3e-16 bit_score=92.4 identity=53.6)	day10_bin.2_round2_scaffold_3899_0001, day5_day20_CT_v0_day5CT_round1_scaffold_17890_0003, day5_day20_CT_v10_day5CT_round1_scaffold_17890_0003, day5_day20_CT_v6_day20CT_round3_scaffold_12592_0005	hypothetical protein	1	non-unique		0	0	0	0	0	0	0	0	0	0	0	0	0	0	0	0	0	0	0	0	0	0	0	0	0	0	0	0	0.00457541	0	0	0	0	0	0	0
day10_bin.2_round2_scaffold_430_0002	BLAST:hypothetical protein(db=KEGG evalue=1.9e-30 bit_score=137.5 identity=57.8)	day10_bin.2_round2_scaffold_430_0002, day5_day20_CT_v0_day5CT_round1_scaffold_183_0004, day5_day20_CT_v10_day5CT_round1_scaffold_183_0004, day5_day20_CT_v6_day20CT_round3_scaffold_268_0004	hypothetical protein	1	non-unique		0	0	0	0	0	0	0	0	0	0	0	0	0	0.000439524	0	0	0	0	0	0	0	0	0	0	0	0	0	0	0	0	0	0	0	0	0	0
day10_bin.2_round2_scaffold_5825_0007	BLAST:hypothetical protein(db=KEGG evalue=1.1e-13 bit_score=81.3 identity=54.8)	day10_bin.2_round2_scaffold_5825_0007, day5_day20_CT_v0_day5CT_round1_scaffold_11116_0001, day5_day20_CT_v10_day5CT_round1_scaffold_11116_0001, day5_day20_CT_v6_day20CT_round3_scaffold_20625_0001	hypothetical protein	1	non-unique		0	0	0	0	0	0	0	0	0	0	0	0	0	0	0	0	0	0	0	0	0	0	0	0	0	0	0	0	0	0	0.00120307	0	0	0	0	0
day5_day20_CT_v0_day5CT_round1_scaffold_51328_0004	BLAST:hypothetical protein(db=KEGG evalue=1.6e-17 bit_score=94.0 identity=67.7)	day10_bin.2_round2_scaffold_1739_0003, day5_day20_CT_v0_day5CT_round1_scaffold_51328_0004, day5_day20_CT_v10_day5CT_round1_scaffold_51328_0004, day5_day20_CT_v6_day20CT_round3_scaffold_9950_0006	hypothetical protein	1	non-unique		0	0	0	0	0	0	0	0	0	0	0	0	0	0.000667849	0	0	0	0	0	0	0	0	0	0	0	0	0	0	0	0	0	0	0	0	0	0
day10_bin.7_round2_scaffold_9123_0005	BLAST:hypothetical protein(db=KEGG evalue=7e-12 bit_score=75.5 identity=50.0)	day10_bin.7_round2_scaffold_9123_0005, day5_day20_CT_v0_day5CT_round1_scaffold_149546_0007, day5_day20_CT_v10_day5CT_round1_scaffold_149546_0007, day5_day20_CT_v6_day20CT_round3_scaffold_80093_0002	hypothetical protein	1	non-unique		0	0	0	0	0	0	0.00239343	0	0	0	0	0	0	0	0	0	0	0	0	0	0	0	0	0	0	0	0	0	0	0	0	0	0	0	0	0
day5_day20_CT_v0_day5CT_round1_scaffold_4058_0004	BLAST:hypothetical protein(db=KEGG evalue=3.5e-126 bit_score=457.6 identity=46.6)	day5_day20_CT_v0_day5CT_round1_scaffold_4058_0004, day5_day20_CT_v10_day5CT_round1_scaffold_4058_0004, day5_day20_CT_v6_day20CT_round3_scaffold_1214_0011, no_CT_v2_noCT_day5_scaffold_4091_0009	hypothetical protein	1	non-unique		0	0	0	0	0	0	0	0	0	0	0	0	0	0	0.00015679	0	0	0	0	0	0	0	0	0	0	0	0	0	0	0	0	0	0	0	0	0
day5_day20_CT_v0_day5CT_round1_scaffold_44291_0001	BLAST:hypothetical protein(db=KEGG evalue=6.6e-41 bit_score=173.3 identity=41.5)	day5_day20_CT_v0_day5CT_round1_scaffold_44291_0001, day5_day20_CT_v10_day5CT_round1_scaffold_44291_0001, day5_day20_CT_v6_day20CT_round3_scaffold_112193_0001, no_CT_v2_noCT_day20_scaffold_256314_0001	hypothetical protein	1	non-unique		0	0	0	0	0	0	0	0	0	0	0	0	0	0	0	0	0	0	0	0.000891879	0	0	0	0	0	0	0	0	0	0	0	0	0	0	0	0
day5_day20_CT_v0_day5CT_round1_scaffold_60078_0004	BLAST:hypothetical protein(db=KEGG evalue=1.8e-69 bit_score=268.9 identity=37.5)	day5_day20_CT_v0_day5CT_round1_scaffold_60078_0004, day5_day20_CT_v10_day5CT_round1_scaffold_60078_0004, no_CT_v2_noCT_day20_scaffold_88834_0001, no_CT_v2_noCT_day5_scaffold_3358_0009	hypothetical protein	1	non-unique		0	0	0	0	0	0	0	0	0	0	0	0	0	0	0	0	0	0	0	0	0	0	0	0	0	0	0	0	0	0	0	0.000156386	0	0	0	0
day5_day20_CT_v0_day5CT_round1_scaffold_166_0016	BLAST:hypothetical protein(db=KEGG evalue=1.2e-23 bit_score=115.2 identity=44.5)	day5_day20_CT_v0_day5CT_round1_scaffold_166_0016, day5_day20_CT_v10_day5CT_round1_scaffold_166_0016, day5_day20_CT_v6_day20CT_round3_scaffold_19839_0007, day5_day20_CT_v6_day20CT_round3_scaffold_3075_0003, no_CT_v2_noCT_day5_scaffold_698_0015	hypothetical protein	1	non-unique		0.00206759	0	0	0	0	0	0	0	0	0	0	0	0	0	0	0	0	0	0	0	0	0	0	0	0	0	0	0	0	0	0	0	0	0	0	0
day5_day20_CT_v0_day5CT_round1_scaffold_47824_0002	BLAST:hypothetical protein(db=KEGG evalue=3.4e-35 bit_score=153.7 identity=60.7)	day5_day20_CT_v0_day5CT_round1_scaffold_47824_0002, day5_day20_CT_v0_day5CT_round1_scaffold_54263_0005, day5_day20_CT_v10_day5CT_round1_scaffold_47824_0002, day5_day20_CT_v10_day5CT_round1_scaffold_54263_0005, day5_day20_CT_v6_day20CT_round3_scaffold_4324_0003	hypothetical protein	1	non-unique		0.00179278	0	0	0	0	0	0	0	0	0	0	0	0	0	0	0	0	0	0	0	0	0	0	0	0	0	0	0	0	0	0	0	0	0	0	0
day5_day20_CT_v0_day5CT_round1_scaffold_16131_0002	BLAST:hypothetical protein(db=KEGG evalue=2.4e-120 bit_score=438.3 identity=48.4)	day5_day20_CT_v0_day5CT_round1_scaffold_16131_0002, day5_day20_CT_v0_day5CT_round1_scaffold_63803_0002, day5_day20_CT_v10_day5CT_round1_scaffold_16131_0002, day5_day20_CT_v10_day5CT_round1_scaffold_63803_0002, day5_day20_CT_v6_day20CT_round3_scaffold_43839_0002	hypothetical protein	1	non-unique		0	0	0	0.000893572	0	0	0	0	0	0	0	0	0.000125167	0	0	0	0	0	0	0	0	0	0	0	0	0	0	0	0	0	0.00018611	0	0	0	0	0
day5_day20_CT_v0_day5CT_round1_scaffold_24362_0002	BLAST:hypothetical protein(db=KEGG evalue=2.4e-09 bit_score=67.8 identity=27.2)	day5_day20_CT_v0_day5CT_round1_scaffold_24362_0002, day5_day20_CT_v0_day5CT_round1_scaffold_24362_0002, day5_day20_CT_v0_day5CT_round1_scaffold_24362_0002, day5_day20_CT_v10_day5CT_round1_scaffold_24362_0002, day5_day20_CT_v10_day5CT_round1_scaffold_24362_0002, day5_day20_CT_v10_day5CT_round1_scaffold_24362_0002	hypothetical protein	1	non-unique		0.00181577	0.00195558	0.00340877	0.00311032	0	0	0	0	0.000677865	0	0	0	0	0	0	0	0	0	0	0	0.00119049	0	0	0	0	0	0	0	0	0	0.000647805	0	0	0	0	0
day5_day20_CT_v0_day5CT_round1_scaffold_139299_0003	BLAST:hypothetical protein(db=KEGG evalue=2.7e-19 bit_score=101.3 identity=43.5)	day5_day20_CT_v0_day5CT_round1_scaffold_139299_0003, day5_day20_CT_v0_day5CT_round1_scaffold_18612_0001, day5_day20_CT_v0_day5CT_round1_scaffold_56976_0004, day5_day20_CT_v10_day5CT_round1_scaffold_139299_0003, day5_day20_CT_v10_day5CT_round1_scaffold_18612_0001, day5_day20_CT_v10_day5CT_round1_scaffold_56976_0004	hypothetical protein	1	non-unique		0.00132986	0	0	0.00227798	0	0	0	0	0	0	0.00507768	0.00505646	0	0	0	0	0.0028394	0	0.000987294	0	0	0	0.00269519	0	0.00115829	0	0.00105858	0	0	0	0	0	0	0	0	0
day10_bin2_scaffold_1549_0014	RBH:hypothetical protein n=1 Tax=Holophaga foetida TaxID=35839 RepID=UPI00024746BD(db=UNIREF)	day10_bin2_scaffold_1549_0014, day10_bin2_scaffold_824_0020, day10_bin2_scaffold_917_0004, day10_bin2_scaffold_974_0018, day20_CT_day20CT_round2_holophaga_manual_scaffold_4776_0006, day20_CT_day20CT_round2_holophaga_manual_scaffold_7730_0002, day20_CT_day20CT_round2_holophaga_manual_scaffold_7733_0009, day20_CT_day20CT_round2_holophaga_manual_scaffold_836_0002, day5_day20_CT_v0_day5CT_round1_scaf…	hypothetical protein	1	non-unique		0	0	0	0	0	0	0	0	0	0	0	0	0	0.000248427	0	0	0	0	0	0	0	0	0	0	0	0	0	0	0	0	0	0	0	0	0	0
day5_day20_CT_v0_day5CT_round1_scaffold_19800_0001	BLAST:hypothetical protein(db=KEGG evalue=4.6e-37 bit_score=159.8 identity=54.4)	day5_day20_CT_v0_day5CT_round1_scaffold_19800_0001, day5_day20_CT_v0_day5CT_round1_scaffold_32725_0004, day5_day20_CT_v0_day5CT_round1_scaffold_49762_0002, day5_day20_CT_v0_day5CT_round1_scaffold_59147_0001, day5_day20_CT_v10_day5CT_round1_scaffold_19800_0001, day5_day20_CT_v10_day5CT_round1_scaffold_32725_0004, day5_day20_CT_v10_day5CT_round1_scaffold_49762_0002, day5_day20_CT_v10_day5CT_round1_…	hypothetical protein	1	non-unique		0	0	0	0	0	0	0	0	0	0	0	0	0	0	0	0	0.0039789	0	0	0	0	0	0	0	0	0	0	0	0	0	0	0	0	0	0	0
day5_day20_CT_v0_day5CT_round1_scaffold_123452_0002	BLAST:hypothetical protein(db=KEGG evalue=7.6e-165 bit_score=585.9 identity=63.7)	day5_day20_CT_v0_day5CT_round1_scaffold_123452_0002, day5_day20_CT_v0_day5CT_round1_scaffold_18938_0002, day5_day20_CT_v0_day5CT_round1_scaffold_647_0003, day5_day20_CT_v10_day5CT_round1_scaffold_123452_0002, day5_day20_CT_v10_day5CT_round1_scaffold_18938_0002, day5_day20_CT_v10_day5CT_round1_scaffold_647_0003, day5_day20_CT_v6_day20CT_round3_scaffold_15206_0001, day5_day20_CT_v6_day20CT_round3_s…	hypothetical protein	1	non-unique		0	0	0	0	0	0	0	0	0	0	0	0	0	0	0	0	0	0	0	0	0	0	0	0	0	0	0	0	0	0	0	0.000134549	0	0	0	0
no_CT_v2_noCT_day5_scaffold_3916_0011	BLAST:hypothetical protein(db=KEGG evalue=2.5e-32 bit_score=143.7 identity=63.1)	no_CT_v2_noCT_day5_scaffold_3916_0011	hypothetical protein	2	non-unique		0.00501345	0.00809923	0.00470591	0	0	0	0	0	0	0	0	0	0	0	0	0	0	0	0	0	0	0	0	0	0	0	0	0	0	0	0	0	0	0	0	0
no_CT_v2_noCT_day5_scaffold_554_0014	BLAST:hypothetical protein n=1 Tax=Methylovulum miyakonense RepID=UPI00036C1C6E(db=UNIREF evalue=8.3e-21 bit_score=105.5 identity=76.8)	no_CT_v2_noCT_day5_scaffold_554_0014	hypothetical protein	2	non-unique		0.00404657	0.00435816	0.0227901	0.0346578	0.0460725	0.0314831	0	0.00197254	0.00302134	0.0285636	0.0309013	0.0307722	0.00097094	0.000734634	0.00223986	0.0246412	0.0172798	0.0334093	0.00600839	0.00951763	0.00530619	0.0245667	0.0328043	0.0491128	0.0035245	0.00697668	0.00966332	0.0104332	0.0298055	0.0113787	0.00144368	0.000853422	0	0.0302869	0	0.0316537
day5_day20_CT_v6_day20CT_round3_scaffold_52355_0002	BLAST:hypothetical protein(db=KEGG evalue=4.4e-35 bit_score=152.9 identity=67.0)	day5_day20_CT_v6_day20CT_round3_scaffold_52355_0002	hypothetical protein	2	non-unique		0.0023605	0	0	0	0	0	0	0	0.000881224	0	0	0	0	0	0	0	0	0	0	0	0	0	0	0	0	0	0	0	0	0	0.000842147	0	0	0	0	0
no_CT_v2_noCT_day20_scaffold_121752_0002	BLAST:hypothetical protein(db=KEGG evalue=6.8e-20 bit_score=101.7 identity=71.9)	no_CT_v2_noCT_day20_scaffold_121752_0002	hypothetical protein	2	non-unique		0	0.00435816	0	0	0	0	0	0	0	0.0190424	0.0154507	0.0153861	0	0	0	0.0123206	0	0.0167047	0	0	0	0.0122833	0	0	0	0	0	0	0	0	0	0	0	0	0	0
no_CT_v2_noCT_day20_scaffold_65550_0002	BLAST:hypothetical protein(db=KEGG evalue=3.4e-45 bit_score=188.3 identity=31.6)	no_CT_v2_noCT_day20_scaffold_65550_0002	hypothetical protein	2	non-unique		0	0	0	0.00112058	0	0	0	0	0	0.00153923	0	0	0	0	0.000181051	0.00398356	0	0	0	0	0	0	0	0	0	0	0	0	0	0	0	0	0	0	0	0
day10_bin4_scaffold_72_0040	BLAST:hypothetical protein(db=KEGG evalue=9.4e-103 bit_score=379.0 identity=64.1)	day10_bin4_scaffold_72_0040	hypothetical protein	2	non-unique		0	0	0	0	0	0	0.00149388	0	0.00106457	0	0	0	0.000456146	0.000172565	0.000789212	0	0	0	0	0	0	0	0	0	0	0	0	0	0	0	0.000678239	0.000601405	0	0	0	0
day10_bin.2_round2_scaffold_2847_0001	BLAST:hypothetical protein(db=KEGG evalue=3.3e-10 bit_score=69.7 identity=45.3)	day10_bin.2_round2_scaffold_2847_0001	hypothetical protein	2	non-unique		0	0	0	0	0	0	0	0	0	0	0	0	0.00169914	0	0	0	0	0	0	0	0	0	0	0	0	0	0	0	0	0	0.00252644	0	0	0	0	0
no_CT_v2_noCT_day20_scaffold_68461_0006	BLAST:hypothetical protein(db=KEGG evalue=1.9e-18 bit_score=97.4 identity=52.8)	no_CT_v2_noCT_day20_scaffold_68461_0006	hypothetical protein	5	non-unique		0.00267226	0.00287803	0	0.0091549	0.0101418	0	0	0	0	0	0	0	0	0	0	0	0	0	0	0.00209508	0.00175204	0	0	0	0	0.00230362	0.00212715	0	0	0	0	0	0	0	0	0
day10_bin4_scaffold_64_0069	BLAST:hypothetical protein(db=KEGG evalue=1.3e-19 bit_score=102.8 identity=38.9)	day10_bin4_scaffold_64_0069	hypothetical protein	6	non-unique		0	0	0	0	0	0	0	0	0	0	0	0	0.00022211	0.000336107	0.00230574	0	0	0	0	0	0	0	0	0	0	0	0	0	0	0	0	0	0	0	0	0
day5_day20_CT_v0_day5CT_round1_scaffold_5273_0004	BLAST:hypothetical protein(db=KEGG evalue=1.1e-19 bit_score=102.8 identity=31.3)	day5_day20_CT_v0_day5CT_round1_scaffold_5273_0004, day5_day20_CT_v10_day5CT_round1_scaffold_5273_0004	hypothetical protein	2	non-unique		0.00346849	0.00373556	0.00434096	0.00198045	0.00877572	0	0.000908525	0	0.00129486	0.00816104	0.0132434	0.00439602	0.000277411	0	0.00031998	0.00704034	0.00987417	0.00477276	0.000858341	0.000906441	0.00151605	0.00350952	0.00468633	0.00467741	0.001007	0.000996668	0.000920316	0.00596181	0.00851586	0.00325106	0.00041248	0	0	0.00865341	0.01102	0
day5_day20_CT_v0_day5CT_round1_scaffold_53207_0007	BLAST:hypothetical protein(db=KEGG evalue=4.4e-08 bit_score=63.2 identity=35.4)	day5_day20_CT_v0_day5CT_round1_scaffold_53207_0007, day5_day20_CT_v10_day5CT_round1_scaffold_53207_0007	hypothetical protein	2	non-unique		0	0.00267606	0	0	0	0.00644391	0	0	0	0	0	0	0	0	0.000687676	0	0	0	0	0	0	0	0	0	0	0.00214196	0	0	0	0	0	0	0	0	0	0
day10_bin.2_round2_scaffold_2761_0007	BLAST:hypothetical protein(db=KEGG evalue=4.8e-73 bit_score=280.0 identity=53.9)	day10_bin.2_round2_scaffold_2761_0007, day5_day20_CT_v6_day20CT_round3_scaffold_26899_0003	hypothetical protein	2	non-unique		0	0	0	0	0	0	0	0	0	0	0	0	0.000561701	0	0	0	0	0	0	0	0	0	0	0	0	0	0	0	0	0	0.000417593	0	0	0	0	0
day10_bin4_scaffold_151_0009	BLAST:hypothetical protein(db=KEGG evalue=2.3e-36 bit_score=158.3 identity=39.2)	day10_bin4_scaffold_151_0009, day5_day20_CT_v6_day20CT_round3_scaffold_3354_0001	hypothetical protein	2	non-unique		0	0	0	0	0	0	0	0.000531068	0	0	0	0	0.000261407	0.000395572	0.000603039	0	0	0	0	0	0	0	0	0	0	0	0	0	0	0	0	0.000229768	0.00137465	0	0	0
day10_round3_3000_scaffold_146_0003	BLAST:hypothetical protein(db=KEGG evalue=5.4e-82 bit_score=310.8 identity=35.9)	day10_round3_3000_scaffold_146_0003, day10_round3_3000_scaffold_781_0002	hypothetical protein	2	non-unique		0	0	0	0	0	0	0	0	0	0	0	0	0.000398237	0	0.000306231	0	0	0	0	0	0	0	0	0	0	0	0	0	0	0	0	0	0	0	0	0
day10_round3_3000_scaffold_41_0003	BLAST:hypothetical protein(db=KEGG evalue=2.6e-100 bit_score=371.3 identity=49.7)	day10_round3_3000_scaffold_41_0003, day5_day20_CT_v6_day20CT_round3_scaffold_16311_0008	hypothetical protein	2	non-unique		0	0	0	0	0	0	0	0	0	0	0	0	0.000343261	0	0	0	0	0	0	0	0	0	0	0	0	0	0	0	0	0	0	0	0	0	0	0
day5_day20_CT_v6_day20CT_round3_scaffold_39613_0003	BLAST:hypothetical protein(db=KEGG evalue=4.6e-51 bit_score=206.1 identity=77.2)	day5_day20_CT_v6_day20CT_round3_scaffold_39613_0003, day5_day20_CT_v6_day20CT_round3_scaffold_39630_0001	hypothetical protein	2	non-unique		0	0	0	0	0	0	0	0	0.00251778	0	0	0	0	0	0.000622183	0	0	0	0	0	0	0	0	0	0	0.00193797	0.00536851	0	0	0	0	0.000474123	0	0	0	0
no_CT_v2_noCT_day20_scaffold_108100_0002	BLAST:hypothetical protein(db=KEGG evalue=3.5e-56 bit_score=223.4 identity=70.4)	no_CT_v2_noCT_day20_scaffold_108100_0002, no_CT_v2_noCT_day20_scaffold_96407_0001	hypothetical protein	3	non-unique		0.00181577	0.00195558	0	0	0	0	0	0	0	0	0	0	0.000435678	0	0	0	0	0	0.00134804	0.00142358	0.00119049	0	0	0	0.00158151	0	0	0	0	0	0	0	0.00114554	0	0	0
day5_day20_CT_v0_day5CT_round1_scaffold_20677_0001	BLAST:hypothetical protein(db=KEGG evalue=8.5e-29 bit_score=132.1 identity=54.3)	day5_day20_CT_v0_day5CT_round1_scaffold_20677_0001, day5_day20_CT_v10_day5CT_round1_scaffold_20677_0001	hypothetical protein	4	non-unique		0.00892157	0.00960853	0.0125614	0.00382055	0.00846477	0.0173529	0	0.00108723	0.00249796	0.00524791	0.00851612	0.00848052	0	0	0	0	0.00476215	0.0092073	0.00662342	0.00349729	0.004387	0.00677034	0.00452028	0.00902334	0.00777055	0.00769083	0.00710165	0.00575056	0.0164282	0.00627173	0.00159146	0.00141117	0.00281425	0	0	0
day5_day20_CT_v0_day5CT_round1_scaffold_19453_0003	BLAST:hypothetical protein(db=KEGG evalue=8e-190 bit_score=669.8 identity=43.2)	day5_day20_CT_v0_day5CT_round1_scaffold_19453_0003, day5_day20_CT_v10_day5CT_round1_scaffold_19453_0003	hypothetical protein	4	non-unique		0.000953737	0.000684783	0	0.000544567	0	0.000824473	0	0	0.000237367	0	0	0	0	0	0	0	0	0	0.00023602	0.000249246	0	0	0.000644304	0	0	0.000274056	0	0	0	0	0	0	0	0	0	0
day5_day20_CT_v0_day5CT_round1_scaffold_51919_0001	RBH:hypothetical protein(db=KEGG)	day5_day20_CT_v0_day5CT_round1_scaffold_51919_0001, day5_day20_CT_v10_day5CT_round1_scaffold_51919_0001	hypothetical protein	16	non-unique		0.00280455	0.00377563	0.00526503	0.00300253	0.00931334	0.00363666	0.00110192	0.000341777	0.00117787	0.005774	0.00669274	0.0119966	0.000252348	0.000254576	0.000388094	0.00533689	0.00374253	0.00434156	0.00130132	0.00192394	0.00160893	0.0063849	0.00426293	0.00567309	0.00274806	0.00151104	0.00111623	0.00271159	0.00258216	0.00394312	0.000375214	0.000369675	0.000884677	0.00524774	0.0066829	0.00822683
day10_bin.9_round2_scaffold_8985_0002	BLAST:hypothetical protein n=1 Tax=Holophaga foetida TaxID=35839 RepID=UPI0002471D19(db=UNIREF evalue=8.3e-52 bit_score=211.1 identity=87.5)	day10_bin.9_round2_scaffold_8985_0002, day10_bin2_scaffold_484_0028, day20_CT_day20CT_round2_holophaga_manual_scaffold_691_0028	hypothetical protein	2	non-unique		0	0	0	0	0	0	0	0.000605604	0	0	0	0	0	0.00135327	0	0	0	0	0	0	0	0	0	0	0	0	0	0	0	0	0	0.00157209	0	0	0	0
day5_day20_CT_v0_day5CT_round1_scaffold_58808_0004	BLAST:hypothetical protein(db=KEGG evalue=7.6e-22 bit_score=108.2 identity=67.1)	day5_day20_CT_v0_day5CT_round1_scaffold_58808_0004, day5_day20_CT_v10_day5CT_round1_scaffold_58808_0004, day5_day20_CT_v6_day20CT_round3_scaffold_39613_0003	hypothetical protein	2	non-unique		0	0	0	0	0	0	0	0	0.00144859	0	0	0	0	0	0	0	0	0	0	0	0	0	0	0	0.00675931	0.00334498	0.00617747	0	0	0	0.00138435	0.00081835	0	0	0	0
day10_bin.9_round2_scaffold_3049_0001	BLAST:hypothetical protein n=1 Tax=Holophaga foetida TaxID=35839 RepID=UPI0002475096(db=UNIREF evalue=0 bit_score=1199.9 identity=81.0)	day10_bin.9_round2_scaffold_3049_0001, day10_bin2_scaffold_1629_0004, day20_CT_day20CT_round2_holophaga_manual_scaffold_2972_0007	hypothetical protein	3	non-unique		0	0	0	0	0	0	0	0	0	0	0	0	0	0.000204065	0	0	0	0	0	0	0	0	0	0	0	0	0	0	0	0	0	0	0	0	0	0
day10_bin2_scaffold_5076_0005	RBH:hypothetical protein n=1 Tax=Holophaga foetida TaxID=35839 RepID=UPI0002472F1E(db=UNIREF)	day10_bin2_scaffold_5076_0005, day10_bin2_scaffold_6205_0005, day20_CT_day20CT_round2_holophaga_manual_scaffold_5321_0010	hypothetical protein	3	non-unique		0	0	0	0	0	0	0	0.000758669	0	0	0	0	0	0.000565103	0	0	0	0	0	0	0	0	0	0	0	0	0	0	0	0	0	0.000656479	0	0	0	0
day10_bin.2_round2_scaffold_40_0054	RBH:hypothetical protein(db=KEGG)	day10_bin.2_round2_scaffold_40_0054, day10_bin4_scaffold_72_0040, day5_day20_CT_v6_day20CT_round3_scaffold_3023_0009	hypothetical protein	6	non-unique		0	0	0	0	0	0	0.000746942	0.000463348	0.000354855	0	0	0	0.00159651	0.00069026	0.00131535	0	0	0	0	0	0	0	0	0	0	0	0	0	0	0	0.00101736	0.000601405	0.00119936	0	0	0
day10_bin.2_round2_scaffold_849_0009	BLAST:hypothetical protein(db=KEGG evalue=7.2e-48 bit_score=197.2 identity=33.5)	day10_bin.2_round2_scaffold_849_0009, day10_bin.2_round2_scaffold_849_0009, day5_day20_CT_v6_day20CT_round3_scaffold_73968_0003, day5_day20_CT_v6_day20CT_round3_scaffold_73968_0003	hypothetical protein	2	non-unique		0	0	0	0	0	0	0	0	0	0	0	0	0.000323647	0	0	0	0	0	0	0	0	0	0	0	0	0	0	0	0	0	0	0	0	0	0	0
day5_day20_CT_v0_day5CT_round1_scaffold_200438_0001	RBH:hypothetical protein(db=KEGG)	day5_day20_CT_v0_day5CT_round1_scaffold_200438_0001, day5_day20_CT_v0_day5CT_round1_scaffold_79191_0001, day5_day20_CT_v10_day5CT_round1_scaffold_200438_0001, day5_day20_CT_v10_day5CT_round1_scaffold_79191_0001	hypothetical protein	2	non-unique		0	0	0	0	0	0	0	0	0	0	0	0	0	0	0	0	0	0	0	0.000961377	0.000803967	0	0	0	0.00320409	0.00105707	0	0	0	0	0.000437479	0.000775838	0	0	0	0
day5_day20_CT_v0_day5CT_round1_scaffold_200438_0002	BLAST:hypothetical protein(db=KEGG evalue=1.5e-128 bit_score=464.5 identity=95.4)	day5_day20_CT_v0_day5CT_round1_scaffold_200438_0002, day5_day20_CT_v0_day5CT_round1_scaffold_79191_0002, day5_day20_CT_v10_day5CT_round1_scaffold_200438_0002, day5_day20_CT_v10_day5CT_round1_scaffold_79191_0002, no_CT_v2_noCT_day5_scaffold_541_0011	hypothetical protein	3	non-unique		0	0	0	0	0	0	0.000859416	0	0.000816578	0	0	0	0.000262416	0	0	0	0	0	0.000811944	0.00171489	0.0014341	0	0	0	0.00190513	0.00188559	0.00174114	0	0	0	0.000780367	0.000230655	0	0	0	0
day5_day20_CT_v0_day5CT_round1_scaffold_1034_0011	BLAST:hypothetical protein(db=KEGG evalue=9.9e-29 bit_score=131.0 identity=89.2)	day5_day20_CT_v0_day5CT_round1_scaffold_1034_0011, day5_day20_CT_v0_day5CT_round1_scaffold_82890_0003, day5_day20_CT_v10_day5CT_round1_scaffold_1034_0011, day5_day20_CT_v10_day5CT_round1_scaffold_82890_0003, day5_day20_CT_v6_day20CT_round3_scaffold_2568_0011, no_CT_v2_noCT_day5_scaffold_1492_0005	hypothetical protein	2	non-unique		0	0	0	0	0	0	0	0	0.00160223	0	0	0	0	0	0	0	0	0	0	0	0	0	0	0	0	0	0	0	0	0	0.00306235	0	0	0	0	0
day10_bin.9_round2_scaffold_801_0001	RBH:phosphomethylpyrimidine synthase ThiC n=1 Tax=Holophaga foetida TaxID=35839 RepID=UPI00024736F5(db=UNIREF)	day10_bin.9_round2_scaffold_801_0001, day10_bin2_scaffold_458_0010, day20_CT_day20CT_round2_bin9_scaffold_98_0029, day20_CT_day20CT_round2_holophaga_manual_scaffold_172_0034, day5_day20_CT_v0_day5CT_round1_scaffold_2170_0001, day5_day20_CT_v0_day5CT_round1_scaffold_42426_0003, day5_day20_CT_v0_day5CT_round1_scaffold_51027_0003, day5_day20_CT_v10_day5CT_round1_scaffold_2170_0001, day5_day20_CT_v10…	hydroxymethylpyrimidine synthase, Phosphomethylpyrimidine synthase, phosphomethylpyrimidine synthase ThiC, thiamine biosynthesis protein ThiC; K03147 thiamine biosynthesis protein ThiC, thiC; thiamine biosynthesis protein, thiC; thiamine biosynthesis protein ThiC; K03147 thiamine biosynthesis protein ThiC, thiC; thiamine biosynthesis protein; K03147 thiamine biosynthesis protein ThiC	6	non-unique		0	0	0	0	0	0	0	0.00079355	0	0	0	0	0	0.000506644	0	0	0	0	0	0	0	0	0	0	0	0	0	0	0	0	0	0.000490473	0	0	0	0
day10_bin.11_round2_scaffold_1290_0003	RBH:phosphomethylpyrimidine synthase ThiC(db=KEGG)	day10_bin.11_round2_scaffold_1290_0003, day10_bin.9_round2_scaffold_801_0001, day10_bin1_scaffold_6_0049, day10_bin2_scaffold_458_0010, day20_CT_day20CT_bin13_scaffold_175_0003, day20_CT_day20CT_kosakonia_manual_scaffold_702_0018, day20_CT_day20CT_round2_bin9_scaffold_98_0029, day20_CT_day20CT_round2_holophaga_manual_scaffold_172_0034, day5_day20_CT_v0_day5CT_round1_scaffold_1416_0012, day5_day20…	hydroxymethylpyrimidine synthase, Phosphomethylpyrimidine synthase, phosphomethylpyrimidine synthase ThiC, protein ThiC; K03147 thiamine biosynthesis protein ThiC, thiamine biosynthesis protein ThiC, thiamine biosynthesis protein ThiC; K03147 thiamine biosynthesis protein ThiC, thiC; thiamine biosynthesis protein, thiC; thiamine biosynthesis protein ThiC; K03147 thiamine biosynthesis protein ThiC…	1	non-unique		0	0	0	0	0	0	0	0	0	0	0	0	0	0	0	0	0	0	0	0	0	0	0	0	0	0	0	0	0	0	0	9.45246e-05	0	0	0	0
day5_day20_CT_v0_day5CT_round1_scaffold_46852_0002	BLAST:hydroxylamine reductase; K00378 hydroxylamine reductase [EC:1.7.-.-](db=KEGG evalue=1.3e-182 bit_score=644.8 identity=71.4)	day5_day20_CT_v0_day5CT_round1_scaffold_46852_0002, day5_day20_CT_v10_day5CT_round1_scaffold_46852_0002	Hydroxylamine reductase, hydroxylamine reductase; K00378 hydroxylamine reductase [EC:1.7.-.-]	1	non-unique		0	0	0	0	0	0	0	0	0.000244219	0	0	0	0	0	0	0	0	0	0	0	0	0	0	0	0	0	0	0	0	0	0.000233389	0	0	0	0	0
day10_bin.2_round2_scaffold_64_0002	RBH:hydroxylamine reductase(db=KEGG)	day10_bin.2_round2_scaffold_64_0002, day20_CT_day20CT_bin17_scaffold_62_0005, day20_CT_day20CT_bin47_scaffold_652_0003, day5_day20_CT_v0_day5CT_round1_scaffold_50614_0001, day5_day20_CT_v10_day5CT_round1_scaffold_50614_0001, day5_day20_CT_v6_day20CT_round3_scaffold_4_0130, no_CT_v2_noCT_day20_scaffold_77664_0001, no_CT_v2_noCT_day5_scaffold_19_0001	Hydroxylamine reductase	1	non-unique		0	0	0	0	0	0	0	0	0	0	0	0	0.000124025	0	0	0	0	0	0	0	0	0	0	0	0	0	0	0	0	0	0	0	0	0	0	0
day5_day20_CT_v0_day5CT_round1_scaffold_16453_0001	RBH:hydantoinase/oxoprolinase(db=KEGG)	day5_day20_CT_v0_day5CT_round1_scaffold_16453_0001, day5_day20_CT_v10_day5CT_round1_scaffold_16453_0001, day5_day20_CT_v6_day20CT_round3_scaffold_43_0020, day5_day20_CT_v6_day20CT_round3_scaffold_98585_0002	hydantoinase/oxoprolinase	1	non-unique		0	0	0	0	0	0	0	9.7375e-05	0	0	0	0	0	0	0	0	0	0	0	0	0	0	0	0	0	0	0	0	0	0	0.000142535	0	0	0	0	0
day5_day20_CT_v6_day20CT_round3_scaffold_564_0019	RBH:hydA; putative periplasmic [Fe] hydrogenase large subunit (EC:1.12.7.2); K00336 NADH-quinone oxidoreductase subunit G [EC:1.6.5.3](db=KEGG)	day5_day20_CT_v6_day20CT_round3_scaffold_564_0019, day5_day20_CT_v6_day20CT_round3_scaffold_9882_0008	hydA; putative periplasmic [Fe] hydrogenase large subunit (EC:1.12.7.2); K00336 NADH-quinone oxidoreductase subunit G [EC:1.6.5.3]	1	non-unique		0	0	0	0	0	0	0	0	0	0	0	0	0	0.000122439	0	0	0	0	0	0	0	0	0	0	0	0	0	0	0	0	0	0.000142237	0	0	0	0
day5_day20_CT_v0_day5CT_round1_scaffold_7732_0010	BLAST:hybrid cluster protein; K00378 hydroxylamine reductase [EC:1.7.-.-](db=KEGG evalue=2.4e-182 bit_score=643.7 identity=88.1)	day5_day20_CT_v0_day5CT_round1_scaffold_7732_0010, day5_day20_CT_v10_day5CT_round1_scaffold_7732_0010, day5_day20_CT_v6_day20CT_round3_scaffold_112187_0002	hybrid cluster protein; K00378 hydroxylamine reductase [EC:1.7.-.-]	1	non-unique		0	0	0	0	0	0	0.000630563	0.000195577	0.000299566	0	0	0	0.000192538	0.000145678	0.000444164	0	0	0	0.000595732	0.00125823	0.00105222	0	0	0	0.00139782	0.00138348	0.00127749	0	0	0	0.000858846	0.000169234	0.000506246	0	0	0
day5_day20_CT_v0_day5CT_round1_scaffold_34140_0001	BLAST:Ni,Fe-hydrogenase I large subunit(db=KEGG evalue=2.7e-219 bit_score=766.9 identity=74.1)	day5_day20_CT_v0_day5CT_round1_scaffold_34140_0001, day5_day20_CT_v10_day5CT_round1_scaffold_34140_0001, day5_day20_CT_v6_day20CT_round3_scaffold_19574_0006, no_CT_v2_noCT_day20_scaffold_88526_0002	hupL; hydrogenase large chain (EC:1.12.7.2); K06281 hydrogenase large subunit [EC:1.12.99.6], Ni,Fe-hydrogenase I large subunit	1	non-unique		0.000573401	0.000617552	0.00215291	0	0.00217617	0	0	0	0.000214063	0.00134916	0.00218937	0	0	0	0	0	0	0.00236706	0.000851391	0	0.000375944	0.00174055	0.0011621	0	0.000499423	0.000494299	0	0	0.00211173	0.00161237	0	0	0	0	0	0
day5_day20_CT_v0_day5CT_round1_scaffold_50923_0004	BLAST:hupB; transcriptional dual regulator HU-beta; K03530 DNA-binding protein HU-beta(db=KEGG evalue=3.7e-32 bit_score=142.9 identity=73.7)	day5_day20_CT_v0_day5CT_round1_scaffold_50923_0004, day5_day20_CT_v10_day5CT_round1_scaffold_50923_0004, day5_day20_CT_v6_day20CT_round3_scaffold_10275_0007	hupB; transcriptional dual regulator HU-beta; K03530 DNA-binding protein HU-beta	1	non-unique		0.00295062	0	0	0	0	0	0	0	0	0	0	0	0	0	0	0	0	0	0.00219056	0.00231331	0.00193455	0.00895659	0.00597995	0	0	0.00254358	0	0.00760751	0	0.00829698	0	0	0	0	0	0
day5_day20_CT_v0_day5CT_round1_scaffold_8887_0002	BLAST:HU family DNA-binding protein(db=KEGG evalue=3.9e-23 bit_score=113.2 identity=53.0)	day5_day20_CT_v0_day5CT_round1_scaffold_8887_0002, day5_day20_CT_v10_day5CT_round1_scaffold_8887_0002, day5_day20_CT_v6_day20CT_round3_scaffold_19801_0003, day5_day20_CT_v6_day20CT_round3_scaffold_36439_0002	HU family DNA-binding protein	1	non-unique		0	0	0	0	0	0	0	0	0	0	0	0	0	0	0	0	0.00503994	0	0	0	0	0	0	0	0	0	0	0	0	0	0	0	0	0	0	0
day5_day20_CT_v0_day5CT_round1_scaffold_46684_0003	BLAST:small heat shock protein(db=KEGG evalue=8.6e-12 bit_score=75.5 identity=35.0)	day5_day20_CT_v0_day5CT_round1_scaffold_46684_0003, day5_day20_CT_v0_day5CT_round1_scaffold_55928_0001, day5_day20_CT_v0_day5CT_round1_scaffold_59767_0003, day5_day20_CT_v0_day5CT_round1_scaffold_62437_0003, day5_day20_CT_v0_day5CT_round1_scaffold_8258_0006, day5_day20_CT_v10_day5CT_round1_scaffold_46684_0003, day5_day20_CT_v10_day5CT_round1_scaffold_55928_0001, day5_day20_CT_v10_day5CT_round1_sc…	hspA; protein HspA, small heat shock protein	1	non-unique		0	0.00265279	0	0	0	0	0	0	0	0	0	0	0	0	0	0	0	0	0	0	0	0	0	0	0	0	0	0	0	0	0	0	0	0	0	0
day5_day20_CT_v0_day5CT_round1_scaffold_53968_0003	BLAST:HSP20 family protein; K13993 HSP20 family protein(db=KEGG evalue=1.2e-39 bit_score=168.3 identity=58.2)	day5_day20_CT_v0_day5CT_round1_scaffold_53968_0003, day5_day20_CT_v10_day5CT_round1_scaffold_53968_0003, day5_day20_CT_v6_day20CT_round3_scaffold_27072_0003, no_CT_v2_noCT_day20_scaffold_77685_0004, noCT_round5_bin.123_scaffold_15771_0003	HSP20 family protein, HSP20 family protein; K13993 HSP20 family protein	1	non-unique		0.00192694	0	0	0	0	0	0	0	0	0	0	0	0	0	0	0	0	0	0	0	0	0	0	0	0	0	0	0	0	0	0	0	0	0	0	0
day5_day20_CT_v0_day5CT_round1_scaffold_20626_0001	BLAST:hrpB; ATP-dependent helicase hrpb; K03579 ATP-dependent helicase HrpB [EC:3.6.4.13](db=KEGG evalue=5.9e-210 bit_score=736.5 identity=52.5)	day5_day20_CT_v0_day5CT_round1_scaffold_20626_0001, day5_day20_CT_v10_day5CT_round1_scaffold_20626_0001, day5_day20_CT_v6_day20CT_round3_scaffold_58761_0001	hrpB; ATP-dependent helicase hrpb; K03579 ATP-dependent helicase HrpB [EC:3.6.4.13]	1	non-unique		0	0	0	0	0	0	0	0	0	0	0	0	0	0	0	0	0.00080105	0	0	0	0	0	0	0	0	0	0	0	0	0	0	0	0	0	0	0
day5_day20_CT_v0_day5CT_round1_scaffold_72873_0001	BLAST:hppA; membrane-bound proton-translocating pyrophosphatase; K15987 K(+)-stimulated pyrophosphate-energized sodium pump [EC:3.6.1.1](db=KEGG evalue=4.9e-163 bit_score=579.7 identity=74.9)	day5_day20_CT_v0_day5CT_round1_scaffold_72873_0001, day5_day20_CT_v10_day5CT_round1_scaffold_72873_0001, day5_day20_CT_v6_day20CT_round3_scaffold_5285_0008	hppA; membrane-bound proton-translocating pyrophosphatase; K15987 K(+)-stimulated pyrophosphate-energized sodium pump [EC:3.6.1.1]	2	non-unique		0	0	0	0.00120399	0	0	0	0	0	0	0	0	0	0	0	0	0	0	0.00052182	0	0.000460835	0	0.0014245	0.00284358	0.000612196	0	0	0	0	0	0	0	0	0	0	0
day5_day20_CT_v0_day5CT_round1_scaffold_1177_0017	RBH:rrpP; pyrophosphate-energized proton pump (EC:3.6.1.1); K15987 K(+)-stimulated pyrophosphate-energized sodium pump [EC:3.6.1.1](db=KEGG)	day5_day20_CT_v0_day5CT_round1_scaffold_1177_0017, day5_day20_CT_v0_day5CT_round1_scaffold_176792_0002, day5_day20_CT_v0_day5CT_round1_scaffold_4995_0009, day5_day20_CT_v10_day5CT_round1_scaffold_1177_0017, day5_day20_CT_v10_day5CT_round1_scaffold_176792_0002, day5_day20_CT_v10_day5CT_round1_scaffold_4995_0009, day5_day20_CT_v6_day20CT_round3_scaffold_1241_0002, day5_day20_CT_v6_day20CT_round3_sc…	hppA; membrane-bound proton-translocating pyrophosphatase (EC:3.6.1.1); K15987 K(+)-stimulated pyrophosphate-energized sodium pump [EC:3.6.1.1], pyrophosphatase, rrpP; pyrophosphate-energized proton pump (EC:3.6.1.1); K15987 K(+)-stimulated pyrophosphate-energized sodium pump [EC:3.6.1.1], vacuolar-type H(+)-translocating pyrophosphatase; K15987 K(+)-stimulated pyrophosphate-energized sodium pump…	1	non-unique		0.000392327	0.000422536	0.000736521	0.00134407	0	0.00101746	0.000308294	0	0.000146464	0.000923109	0	0.00149173	0	0	0	0.00119452	0.00167533	0	0.000582531	0.000307587	0.000771675	0.00238181	0.00159024	0.00317442	0.00034171	0.000338205	0.000312296	0.00101153	0.00144486	0.0022064	0.000139969	0	0	0.00293641	0	0.00306892
day5_day20_CT_v0_day5CT_round1_scaffold_30644_0002	BLAST:hppA; pyrophosphate-energized inorganic pyrophosphatase; K15987 K(+)-stimulated pyrophosphate-energized sodium pump [EC:3.6.1.1](db=KEGG evalue=8.3e-188 bit_score=662.5 identity=62.7)	day5_day20_CT_v0_day5CT_round1_scaffold_30644_0002, day5_day20_CT_v0_day5CT_round1_scaffold_41586_0001, day5_day20_CT_v0_day5CT_round1_scaffold_63549_0001, day5_day20_CT_v0_day5CT_round1_scaffold_64302_0002, day5_day20_CT_v0_day5CT_round1_scaffold_69169_0002, day5_day20_CT_v10_day5CT_round1_scaffold_30644_0002, day5_day20_CT_v10_day5CT_round1_scaffold_41586_0001, day5_day20_CT_v10_day5CT_round1_s…	hppA; membrane-bound proton-translocating pyrophosphatase (EC:3.6.1.1); K15987 K(+)-stimulated pyrophosphate-energized sodium pump [EC:3.6.1.1], hppA; pyrophosphate-energized inorganic pyrophosphatase (EC:3.6.1.1); K15987 K(+)-stimulated pyrophosphate-energized sodium pump [EC:3.6.1.1], hppA; pyrophosphate-energized inorganic pyrophosphatase; K15987 K(+)-stimulated pyrophosphate-energized sodium …	1	non-unique		0	0	0	0	0	0	0	0	0	0	0	0	0	0	0	0	0.00104275	0	0	0	0	0	0	0	0	0	0	0	0	0	0	0	0	0	0	0
day10_bin2_scaffold_1495_0007	RBH:hppA; membrane-bound proton-translocating pyrophosphatase (EC:3.6.1.1); K15987 K(+)-stimulated pyrophosphate-energized sodium pump [EC:3.6.1.1](db=KEGG)	day10_bin2_scaffold_1495_0007, day20_CT_day20CT_round2_holophaga_manual_scaffold_596_0026, day5_day20_CT_v0_day5CT_round1_scaffold_63549_0001, day5_day20_CT_v0_day5CT_round1_scaffold_69169_0002, day5_day20_CT_v10_day5CT_round1_scaffold_63549_0001, day5_day20_CT_v10_day5CT_round1_scaffold_69169_0002, day5_day20_CT_v6_day20CT_round3_scaffold_33384_0002, day5_day20_CT_v6_day20CT_round3_scaffold_4480…	hppA; membrane-bound proton-translocating pyrophosphatase (EC:3.6.1.1); K15987 K(+)-stimulated pyrophosphate-energized sodium pump [EC:3.6.1.1], hppA; pyrophosphate-energized inorganic pyrophosphatase (EC:3.6.1.1); K15987 K(+)-stimulated pyrophosphate-energized sodium pump [EC:3.6.1.1], inorganic pyrophosphatase, sodium-translocating pyrophosphatase	3	non-unique		0.000330525	0	0	0	0	0	0	0	0	0	0	0	0	6.00051e-05	0	0	0	0	0	0	0	0	0	0	0	0	0	0	0	0	0	0.000139416	0	0	0	0
day10_bin10_scaffold_123_0002	BLAST:hppA; putative inorganic pyrophosphatase; K15987 K(+)-stimulated pyrophosphate-energized sodium pump [EC:3.6.1.1](db=KEGG evalue=1.1e-109 bit_score=401.7 identity=92.1)	day10_bin10_scaffold_123_0002, day10_bin2_scaffold_1495_0007, day20_CT_day20CT_round2_holophaga_manual_scaffold_596_0026, day5_day20_CT_v0_day5CT_round1_scaffold_1620_0010, day5_day20_CT_v0_day5CT_round1_scaffold_187_0027, day5_day20_CT_v0_day5CT_round1_scaffold_30644_0002, day5_day20_CT_v0_day5CT_round1_scaffold_58435_0001, day5_day20_CT_v0_day5CT_round1_scaffold_61094_0001, day5_day20_CT_v0_day…	hppA; membrane-bound proton-translocating pyrophosphatase (EC:3.6.1.1); K15987 K(+)-stimulated pyrophosphate-energized sodium pump [EC:3.6.1.1], hppA; putative inorganic pyrophosphatase; K15987 K(+)-stimulated pyrophosphate-energized sodium pump [EC:3.6.1.1], hppA; pyrophosphate-energized inorganic pyrophosphatase (EC:3.6.1.1); K15987 K(+)-stimulated pyrophosphate-energized sodium pump [EC:3.6.1.…	1	non-unique		0	0	0	0	0	0	0	0	0	0	0	0	0	0.000222616	0	0	0	0	0	0	0	0	0	0	0	0	0	0	0	0	0	0	0	0	0	0
day5_day20_CT_v0_day5CT_round1_scaffold_19697_0001	BLAST:hppA; membrane-bound proton-translocating pyrophosphatase (EC:3.6.1.1); K15987 K(+)-stimulated pyrophosphate-energized sodium pump [EC:3.6.1.1](db=KEGG evalue=0 bit_score=1036.2 identity=89.0)	day5_day20_CT_v0_day5CT_round1_scaffold_19697_0001, day5_day20_CT_v0_day5CT_round1_scaffold_7737_0002, day5_day20_CT_v10_day5CT_round1_scaffold_19697_0001, day5_day20_CT_v10_day5CT_round1_scaffold_7737_0002, day5_day20_CT_v6_day20CT_round3_scaffold_32605_0002, day5_day20_CT_v6_day20CT_round3_scaffold_47698_0001, day5_day20_CT_v6_day20CT_round3_scaffold_53543_0003, day5_day20_CT_v6_day20CT_round3_…	hppA; membrane-bound proton-translocating pyrophosphatase (EC:3.6.1.1); K15987 K(+)-stimulated pyrophosphate-energized sodium pump [EC:3.6.1.1], hppA; membrane-bound proton-translocating pyrophosphatase; K15987 K(+)-stimulated pyrophosphate-energized sodium pump [EC:3.6.1.1], vacuolar-type H(+)-translocating pyrophosphatase, vacuolar-type H(+)-translocating pyrophosphatase; K15987 K(+)-stimulated…	1	non-unique		0.000942629	0.00152282	0.000884805	0.000807337	0.00178873	0.00122231	0.000370364	0	0.000175952	0	0.00179958	0.00179206	0	0	0	0.00143501	0.00100631	0.00194564	0.000349906	0.000369514	0.000309012	0.00286134	0.0009552	0.00190676	0.000410507	0.000406296	0.000375171	0.00121518	0.00347152	0.00265062	0.000168149	9.94003e-05	0.000297346	0.00705519	0.00449233	0.00368679
day20_CT_day20CT_round2_bin96_scaffold_6983_0006	RBH:K(+)-insensitive pyrophosphate-energized proton pump n=1 Tax=Syntrophobacter fumaroxidans (strain DSM 10017 / MPOB) TaxID=335543 RepID=A0LML7_SYNFM(db=UNIREF)	day20_CT_day20CT_round2_bin96_scaffold_6983_0006, day5_day20_CT_v0_day5CT_round1_scaffold_42026_0002, day5_day20_CT_v0_day5CT_round1_scaffold_51136_0002, day5_day20_CT_v10_day5CT_round1_scaffold_42026_0002, day5_day20_CT_v10_day5CT_round1_scaffold_51136_0002, no_CT_v2_noCT_day20_scaffold_118156_0002, no_CT_v2_noCT_day20_scaffold_118165_0001, no_CT_v2_noCT_day5_scaffold_1303_0012, noCT_round6_bin.…	hppA; membrane-bound proton-translocating pyrophosphatase (EC:3.6.1.1); K15987 K(+)-stimulated pyrophosphate-energized sodium pump [EC:3.6.1.1], hppA; membrane-bound proton-translocating pyrophosphatase; K15987 K(+)-stimulated pyrophosphate-energized sodium pump [EC:3.6.1.1], K(+)-insensitive pyrophosphate-energized proton pump, vacuolar-type H(+)-translocating pyrophosphatase; K15987 K(+)-stimul…	1	non-unique		0	0	0	0.000713543	0	0	0	0	0.00015551	0.000980124	0.00159051	0	0	0	0	0	0.000889402	0	0.000309255	0.000326585	0.000273112	0	0.000844228	0	0	0	0.000331585	0	0.00153411	0.00234268	0	0	0	0.00311777	0	0
day10_bin.2_round2_scaffold_23_0060	RBH:hppA; membrane-bound proton-translocating pyrophosphatase; K15987 K(+)-stimulated pyrophosphate-energized sodium pump [EC:3.6.1.1](db=KEGG)	day10_bin.2_round2_scaffold_23_0060, day10_bin4_scaffold_196_0023, day20_CT_day20CT_bin48_scaffold_314_0045, day20_CT_day20CT_bin91_scaffold_453_0023, day5_day20_CT_v0_day5CT_round1_scaffold_1620_0010, day5_day20_CT_v0_day5CT_round1_scaffold_187_0027, day5_day20_CT_v0_day5CT_round1_scaffold_58435_0001, day5_day20_CT_v0_day5CT_round1_scaffold_7737_0003, day5_day20_CT_v10_day5CT_round1_scaffold_162…	hppA; membrane-bound proton-translocating pyrophosphatase (EC:3.6.1.1); K15987 K(+)-stimulated pyrophosphate-energized sodium pump [EC:3.6.1.1], hppA; membrane-bound proton-translocating pyrophosphatase; K15987 K(+)-stimulated pyrophosphate-energized sodium pump [EC:3.6.1.1], Putative K(+)-stimulated pyrophosphate-energized sodium pump, sodium-translocating pyrophosphatase, vacuolar-type H(+)-tra…	1	non-unique		0	0	0	0	0	0	0	0	0	0	0	0	0.000101745	0	0	0	0	0	0	0	0	0	0	0	0	0	0	0	0	0	0	0	0	0	0	0
day10_bin12_scaffold_13_0012	RBH:inorganic pyrophosphatase; K15987 K(+)-stimulated pyrophosphate-energized sodium pump [EC:3.6.1.1](db=KEGG)	day10_bin1_scaffold_76_0032, day10_bin12_scaffold_13_0012, day10_bin2_scaffold_1185_0029, day20_CT_day20CT_bin13_scaffold_292_0015, day20_CT_day20CT_bin57_scaffold_24_0086, day20_CT_day20CT_round2_holophaga_manual_scaffold_1736_0011, day20_CT_day20CT_round2_sulfurospirillum_manual_scaffold_392_0008, day5_day20_CT_v0_day5CT_round1_scaffold_10538_0001, day5_day20_CT_v0_day5CT_round1_scaffold_12878_…	hppA; membrane-bound proton-translocating pyrophosphatase (EC:3.6.1.1); K15987 K(+)-stimulated pyrophosphate-energized sodium pump [EC:3.6.1.1], hppA; membrane-bound proton-translocating pyrophosphatase; K15987 K(+)-stimulated pyrophosphate-energized sodium pump [EC:3.6.1.1], hypothetical protein, inorganic diphosphatase (EC:3.6.1.1); K15987 K(+)-stimulated pyrophosphate-energized sodium pump [EC…	1	non-unique		0	0	0	0	0	0	0	0	0	0	0	0	0	0	0	0	0	0	0	0.000273832	0	0	0.000707861	0	0	0	0	0.000900519	0	0	0.000124609	0	0	0	0	0
day5_day20_CT_v0_day5CT_round1_scaffold_13975_0007	BLAST:hppA; membrane-bound proton-translocating pyrophosphatase (EC:3.6.1.1); K15987 K(+)-stimulated pyrophosphate-energized sodium pump [EC:3.6.1.1](db=KEGG evalue=6.5e-202 bit_score=709.1 identity=78.6)	day5_day20_CT_v0_day5CT_round1_scaffold_13975_0007, day5_day20_CT_v0_day5CT_round1_scaffold_19697_0001, day5_day20_CT_v0_day5CT_round1_scaffold_3838_0009, day5_day20_CT_v0_day5CT_round1_scaffold_51136_0002, day5_day20_CT_v0_day5CT_round1_scaffold_52293_0004, day5_day20_CT_v0_day5CT_round1_scaffold_78284_0002, day5_day20_CT_v10_day5CT_round1_scaffold_13975_0007, day5_day20_CT_v10_day5CT_round1_sca…	hppA; K(+)-insensitive pyrophosphate-energized proton pump HppA (EC:3.6.1.1), hppA; membrane-bound proton-translocating pyrophosphatase (EC:3.6.1.1); K15987 K(+)-stimulated pyrophosphate-energized sodium pump [EC:3.6.1.1], K(+)-insensitive pyrophosphate-energized proton pump, V-type H(+)-translocating pyrophosphatase (EC:3.6.1.1); K15987 K(+)-stimulated pyrophosphate-energized sodium pump [EC:3.6…	1	non-unique		0	0	0	0	0	0	0	0	0	0.00136017	0	0	0	0	0	0	0	0	0	0	0	0	0	0	0	0	0	0	0	0	0	0	0	0	0	0
day5_day20_CT_v0_day5CT_round1_scaffold_3838_0009	BLAST:hppA; K(+)-insensitive pyrophosphate-energized proton pump HppA (EC:3.6.1.1)(db=KEGG evalue=3e-254 bit_score=883.2 identity=76.3)	day5_day20_CT_v0_day5CT_round1_scaffold_3838_0009, day5_day20_CT_v0_day5CT_round1_scaffold_72873_0001, day5_day20_CT_v10_day5CT_round1_scaffold_3838_0009, day5_day20_CT_v10_day5CT_round1_scaffold_72873_0001, day5_day20_CT_v6_day20CT_round3_scaffold_412_0001, day5_day20_CT_v6_day20CT_round3_scaffold_43723_0001, day5_day20_CT_v6_day20CT_round3_scaffold_5285_0008, no_CT_v2_noCT_day20_scaffold_57485_…	hppA; K(+)-insensitive pyrophosphate-energized proton pump HppA (EC:3.6.1.1), hppA; membrane-bound proton-translocating pyrophosphatase (EC:3.6.1.1); K15987 K(+)-stimulated pyrophosphate-energized sodium pump [EC:3.6.1.1], hppA; membrane-bound proton-translocating pyrophosphatase; K15987 K(+)-stimulated pyrophosphate-energized sodium pump [EC:3.6.1.1]	1	non-unique		0	0	0	0	0	0	0	0	0.000182008	0	0	0.00185374	0	0	0	0	0	0	0	0	0	0.00147992	0.00197616	0.0019724	0.000424638	0.000420282	0.000388085	0.00125701	0	0.00137093	0	0	0	0.00364903	0	0
day10_bin.4_round2_scaffold_2467_0005	BLAST:hppA; pyrophosphate-energized proton pump HppA (EC:3.6.1.1); K15987 K(+)-stimulated pyrophosphate-energized sodium pump [EC:3.6.1.1](db=KEGG evalue=5.4e-129 bit_score=467.2 identity=49.7)	day10_bin.4_round2_scaffold_2467_0005, day20_CT_day20CT_round2_bin96_scaffold_6983_0006, day5_day20_CT_v0_day5CT_round1_scaffold_1177_0017, day5_day20_CT_v0_day5CT_round1_scaffold_126_0001, day5_day20_CT_v0_day5CT_round1_scaffold_18980_0001, day5_day20_CT_v0_day5CT_round1_scaffold_19236_0008, day5_day20_CT_v0_day5CT_round1_scaffold_23890_0006, day5_day20_CT_v0_day5CT_round1_scaffold_3838_0009, da…	hppA; K(+)-insensitive pyrophosphate-energized proton pump HppA (EC:3.6.1.1), hppA; membrane-bound proton-translocating pyrophosphatase (EC:3.6.1.1); K15987 K(+)-stimulated pyrophosphate-energized sodium pump [EC:3.6.1.1], hppA; membrane-bound proton-translocating pyrophosphatase; K15987 K(+)-stimulated pyrophosphate-energized sodium pump [EC:3.6.1.1], hppA; pyrophosphate-energized proton pump (E…	2	non-unique		0.000462088	0.000497669	0	0	0	0	0	0	0	0	0	0	0	0	0	0	0	0	0	0.000362281	0	0	0	0.00373887	0.000402471	0.000398342	0	0	0	0	0	0	0	0	0	0
day10_bin.2_round2_scaffold_1879_0002	RBH:Putative K(+)-stimulated pyrophosphate-energized sodium pump n=5 Tax=Sporomusaceae TaxID=1843490 RepID=A0A075KIQ9_9FIRM(db=UNIREF)	day10_bin.2_round2_scaffold_1879_0002, day10_bin.2_round2_scaffold_2332_0003, day10_bin.2_round2_scaffold_261_0009, day10_bin.2_round2_scaffold_3_0142, day10_bin.4_round2_scaffold_2467_0005, day10_bin1_scaffold_253_0007, day20_CT_day20CT_bin17_scaffold_61_0059, day20_CT_day20CT_bin47_scaffold_64_0133, day20_CT_day20CT_bin7_scaffold_14_0049, day20_CT_day20CT_round2_bin96_scaffold_6983_0006, day5_d…	hppA; Inorganic pyrophosphatase, hppA; K(+)-insensitive pyrophosphate-energized proton pump HppA (EC:3.6.1.1), hppA; membrane-bound proton-translocating pyrophosphatase (EC:3.6.1.1), hppA; membrane-bound proton-translocating pyrophosphatase (EC:3.6.1.1); K15987 K(+)-stimulated pyrophosphate-energized sodium pump [EC:3.6.1.1], hppA; membrane-bound proton-translocating pyrophosphatase; K15987 K(+)-…	2	non-unique		0.000410522	0.000884263	0.000770678	0	0.00155801	0.00106465	0.000645184	0.000100056	0.000153256	0	0	0	0.000197002	7.4528e-05	0.000113616	0.00124992	0.000876512	0	0.000304773	0.000321852	0.000269154	0.00124613	0	0.00332164	0.000357558	0.000707779	0	0.00105844	0.00151187	0	0.000292921	8.65791e-05	0.000517985	0	0.00195644	0
day10_round3_3000_scaffold_650_0004	BLAST:hoxZ; Ni/Fe-hydrogenase, b-type cytochrome subunit, HoxZ(db=KEGG evalue=1e-70 bit_score=273.1 identity=56.5)	day10_round3_3000_scaffold_650_0004, day5_day20_CT_v6_day20CT_round3_scaffold_19574_0006	hoxZ; Ni/Fe-hydrogenase, b-type cytochrome subunit, HoxZ, hupL; hydrogenase large chain (EC:1.12.7.2); K06281 hydrogenase large subunit [EC:1.12.99.6]	1	non-unique		0.000666494	0	0	0	0	0	0	0	0	0	0	0	0	0	0	0	0	0	0	0	0	0	0	0	0	0	0	0	0	0	0	0	0	0	0	0
day5_day20_CT_v0_day5CT_round1_scaffold_154_0019	BLAST:holo-ACP synthase CitX/triphosphoribosyl-dephospho-CoA synthase CitG (EC:2.7.8.25)(db=KEGG evalue=1.1e-47 bit_score=196.8 identity=32.7)	day5_day20_CT_v0_day5CT_round1_scaffold_154_0019, day5_day20_CT_v10_day5CT_round1_scaffold_154_0019	holo-ACP synthase CitX/triphosphoribosyl-dephospho-CoA synthase CitG (EC:2.7.8.25), Probable 2-(5''-triphosphoribosyl)-3'-dephosphocoenzyme-A synthase	1	non-unique		0	0	0	0	0	0	0	0	0	0	0	0	0	0	0	0	0	0	0	0	0	0	0	0	0	0	0	0	0	0	0.000213202	0	0	0	0	0
day10_bin.2_round2_scaffold_421_0005	BLAST:histone family protein DNA-binding protein; K03530 DNA-binding protein HU-beta(db=KEGG evalue=3.6e-29 bit_score=132.9 identity=68.1)	day10_bin.2_round2_scaffold_421_0005, day5_day20_CT_v6_day20CT_round3_scaffold_37111_0004, day5_day20_CT_v6_day20CT_round3_scaffold_4_0056	histone family protein DNA-binding protein; K03530 DNA-binding protein HU-beta, hup; DNA-binding protein HU; K03530 DNA-binding protein HU-beta	2	non-unique		0	0	0	0	0	0	0	0	0	0	0	0	0	0.00055896	0.00085212	0	0	0	0	0	0	0	0	0	0	0	0	0	0	0	0	0.00129869	0	0	0	0
day5_day20_CT_v5_day5CT_round2_scaffold_199_0002	BLAST:histone family protein DNA-binding protein; K03530 DNA-binding protein HU-beta(db=KEGG evalue=1e-26 bit_score=124.8 identity=66.0)	day5_day20_CT_v5_day5CT_round2_scaffold_199_0002, day5_day20_CT_v6_day5CT_round3_scaffold_127_0002	histone family protein DNA-binding protein; K03530 DNA-binding protein HU-beta	1	non-unique		0.00298168	0	0.00559756	0	0	0	0	0	0	0	0	0	0	0	0	0	0	0	0	0	0	0	0	0	0	0	0	0	0	0	0	0	0	0	0	0
day5_day20_CT_v6_day20CT_round3_scaffold_48248_0001	BLAST:histone family protein DNA-binding protein; K03530 DNA-binding protein HU-beta(db=KEGG evalue=1e-20 bit_score=104.8 identity=55.6)	day5_day20_CT_v6_day20CT_round3_scaffold_48248_0001, no_CT_v2_noCT_day20_scaffold_204713_0002	histone family protein DNA-binding protein; K03530 DNA-binding protein HU-beta	1	non-unique		0	0	0	0	0	0	0	0	0	0	0	0	0	0	0	0	0	0	0	0.00244042	0	0	0	0	0	0	0	0	0	0	0	0	0	0	0	0
day5_day20_CT_v6_day20CT_round3_scaffold_41580_0004	BLAST:histone family protein DNA-binding protein; K03530 DNA-binding protein HU-beta(db=KEGG evalue=1.4e-41 bit_score=174.1 identity=100.0)	day5_day20_CT_v6_day20CT_round3_scaffold_41580_0004	histone family protein DNA-binding protein; K03530 DNA-binding protein HU-beta	5	non-unique		0	0	0	0	0	0	0.00483888	0.000750422	0.00459769	0	0	0	0.000738758	0	0.00085212	0	0	0	0.0045716	0.0120695	0.00605597	0	0	0	0.00536337	0.00530834	0.00980337	0	0	0	0.00109845	0.00129869	0.00388489	0	0	0
day10_bin.2_round2_scaffold_186_0016	BLAST:hup; DNA-binding protein HU; K03530 DNA-binding protein HU-beta(db=KEGG evalue=1.7e-31 bit_score=140.6 identity=76.7)	day10_bin.2_round2_scaffold_186_0016, day10_bin.2_round2_scaffold_771_0005, day20_CT_day20CT_bin17_scaffold_62_0083, day5_day20_CT_v0_day5CT_round1_scaffold_339_0078, day5_day20_CT_v0_day5CT_round1_scaffold_356_0037, day5_day20_CT_v0_day5CT_round1_scaffold_36561_0001, day5_day20_CT_v10_day5CT_round1_scaffold_339_0078, day5_day20_CT_v10_day5CT_round1_scaffold_356_0037, day5_day20_CT_v10_day5CT_rou…	Histone family protein DNA-binding protein, hup; DNA-binding protein HU; K03530 DNA-binding protein HU-beta	1	non-unique		0	0	0	0	0	0	0	0	0	0	0	0	0	0	0	0	0	0	0	0	0	0	0	0	0	0	0	0	0	0	0	0.00129869	0	0	0	0
day10_bin10_scaffold_198_0015	BLAST:histone family protein DNA-binding protein; K03530 DNA-binding protein HU-beta(db=KEGG evalue=1.5e-35 bit_score=154.1 identity=83.5)	day10_bin10_scaffold_198_0015, day10_bin12_scaffold_12_0074, day20_CT_day20CT_bin60_scaffold_464_0015, day5_day20_CT_v0_day5CT_round1_scaffold_224240_0001, day5_day20_CT_v0_day5CT_round1_scaffold_28657_0002, day5_day20_CT_v10_day5CT_round1_scaffold_224240_0001, day5_day20_CT_v10_day5CT_round1_scaffold_28657_0002, day5_day20_CT_v6_day20CT_round3_scaffold_28610_0004, no_CT_v2_noCT_day20_scaffold_67…	Histone family protein DNA-binding protein, histone family protein DNA-binding protein; K03530 DNA-binding protein HU-beta, hup1; histone-like DNA-binding protein HU1; K03530 DNA-binding protein HU-beta, integration host factor subunit beta	1	non-unique		0	0	0	0	0	0	0	0	0	0	0	0	0	0	0	0	0	0	0.0022858	0	0	0	0	0	0	0	0	0	0	0	0	0	0	0	0	0
day5_day20_CT_v0_day5CT_round1_scaffold_10992_0009	BLAST:histone family protein DNA-binding protein(db=KEGG evalue=5.2e-26 bit_score=122.5 identity=64.9)	day5_day20_CT_v0_day5CT_round1_scaffold_10992_0009, day5_day20_CT_v0_day5CT_round1_scaffold_1771_0008, day5_day20_CT_v0_day5CT_round1_scaffold_17876_0003, day5_day20_CT_v0_day5CT_round1_scaffold_29109_0001, day5_day20_CT_v0_day5CT_round1_scaffold_5792_0006, day5_day20_CT_v0_day5CT_round1_scaffold_9847_0003, day5_day20_CT_v10_day5CT_round1_scaffold_10992_0009, day5_day20_CT_v10_day5CT_round1_scaff…	histone family protein DNA-binding protein	1	non-unique		0	0	0	0	0	0	0	0	0	0.00680086	0	0	0	0	0	0	0.00617136	0	0	0	0.00189507	0.0087738	0	0	0	0	0	0	0.0106448	0.00812765	0	0	0	0.0216335	0	0
day5_day20_CT_v0_day5CT_round1_scaffold_34529_0002	BLAST:Histidine kinase-like ATPase(db=KEGG evalue=6.3e-221 bit_score=773.5 identity=37.7)	day5_day20_CT_v0_day5CT_round1_scaffold_34529_0002, day5_day20_CT_v10_day5CT_round1_scaffold_34529_0002	Histidine kinase-like ATPase, Uncharacterized protein (Fragment)	1	non-unique		0	0	0	0	0	0	0	0	0	0	0	0	0	0	0	0	0	0	0	0.000202996	0	0	0	0	0	0	0	0	0	0	0	0	0	0	0	0
day10_round3_3000_scaffold_112_0001	RBH:Hep_Hag family protein(db=KEGG)	day10_round3_3000_scaffold_112_0001, day5_day20_CT_v6_day20CT_round3_scaffold_10154_0003	Hep_Hag family protein	2	non-unique		0	0	0	0	0	0	0	0	0	0	0	0	0.000302518	7.62973e-05	0	0	0	0	0	0	0	0	0	0	0	0	0	0	0	0	0.000149937	8.86344e-05	0	0	0	0
day10_bin2_scaffold_904_0012	RBH:secretion protein HlyD family protein; K01993 HlyD family secretion protein(db=KEGG)	day10_bin2_scaffold_904_0012, day20_CT_day20CT_bin82_scaffold_9744_0005, day20_CT_day20CT_round2_holophaga_manual_scaffold_3067_0012, day5_day20_CT_v0_day5CT_round1_scaffold_12413_0005, day5_day20_CT_v10_day5CT_round1_scaffold_12413_0005, no_CT_v2_noCT_day20_scaffold_52783_0003, noCT_round2_bin.61_scaffold_20202_0006	hemolysin secretion protein D, secretion protein HlyD family protein; K01993 HlyD family secretion protein	2	non-unique		0	0	0	0	0	0	0	0	0	0	0	0	0	0.000152595	0	0	0	0	0	0	0	0	0	0	0	0	0	0	0	0	0	0.000177269	0	0	0	0
day10_bin.2_round2_scaffold_238_0030	IPRSCAN:Helix-turn-helix(db=Pfam db_id=PF01381 evalue=1.3e-08 interpro_id=IPR999999 interpro_description=Helix-turn-helix)	day10_bin.2_round2_scaffold_238_0030, day5_day20_CT_v6_day20CT_round3_scaffold_2185_0011	Helix-turn-helix(db=Pfam db_id=PF01381 evalue=1.3e-08 interpro_id=IPR999999 interpro_descripti	1	non-unique		0	0	0	0	0	0	0	0	0	0	0	0	0	0	0.00037331	0	0	0	0	0	0	0	0	0	0	0	0	0	0	0	0	0	0	0	0	0
day5_day20_CT_v0_day5CT_round1_scaffold_39749_0004	BLAST:heat shock protein, hsp20 family; K13993 HSP20 family protein(db=KEGG evalue=2.1e-31 bit_score=141.0 identity=48.1)	day5_day20_CT_v0_day5CT_round1_scaffold_39749_0004, day5_day20_CT_v10_day5CT_round1_scaffold_39749_0004, day5_day20_CT_v6_day20CT_round3_scaffold_25920_0003, day5_day20_CT_v6_day20CT_round3_scaffold_46834_0001	heat shock protein, hsp20 family; K13993 HSP20 family protein, molecular chaperone; K13993 HSP20 family protein	1	non-unique		0	0.00208953	0	0	0	0.00503155	0	0	0	0	0	0	0	0	0	0	0	0	0	0	0	0	0	0	0	0	0	0	0	0	0	0	0	0	0	0
day5_day20_CT_v0_day5CT_round1_scaffold_19115_0001	BLAST:heat shock protein, hsp20 family; K13993 HSP20 family protein(db=KEGG evalue=4.4e-25 bit_score=119.8 identity=48.8)	day5_day20_CT_v0_day5CT_round1_scaffold_19115_0001, day5_day20_CT_v0_day5CT_round1_scaffold_4967_0003, day5_day20_CT_v10_day5CT_round1_scaffold_19115_0001, day5_day20_CT_v10_day5CT_round1_scaffold_4967_0003, day5_day20_CT_v6_day20CT_round3_scaffold_15037_0001, day5_day20_CT_v6_day20CT_round3_scaffold_8644_0002	heat shock protein, hsp20 family; K13993 HSP20 family protein	1	non-unique		0	0	0	0	0	0	0	0	0	0	0	0	0	0	0	0	0	0	0.001669	0	0	0	0	0	0	0	0	0	0	0	0.000802044	0.000474123	0	0	0	0
day5_day20_CT_v0_day5CT_round1_scaffold_5000_0003	BLAST:heat shock protein Hsp20; K13993 HSP20 family protein(db=KEGG evalue=2.8e-42 bit_score=177.2 identity=55.6)	day5_day20_CT_v0_day5CT_round1_scaffold_5000_0003, day5_day20_CT_v10_day5CT_round1_scaffold_5000_0003, no_CT_v2_noCT_day20_scaffold_90574_0004	heat shock protein Hsp20; K13993 HSP20 family protein	1	non-unique		0	0	0.00349847	0	0	0	0	0	0	0	0	0	0	0	0	0	0	0	0	0	0	0	0	0	0	0	0	0	0	0	0	0	0	0	0	0
day5_day20_CT_v0_day5CT_round1_scaffold_52773_0001	BLAST:heat shock protein Hsp20; K13993 HSP20 family protein(db=KEGG evalue=1.2e-14 bit_score=84.3 identity=52.0)	day5_day20_CT_v0_day5CT_round1_scaffold_52773_0001, day5_day20_CT_v10_day5CT_round1_scaffold_52773_0001, no_CT_v2_noCT_day5_scaffold_485_0021	heat shock protein Hsp20; K13993 HSP20 family protein	2	non-unique		0	0.00401409	0	0	0	0	0	0	0	0	0	0	0	0	0	0	0	0.0153859	0.00276702	0	0	0	0	0	0.00324625	0	0.00296681	0	0	0	0.00132971	0	0	0	0	0
day5_day20_CT_v0_day5CT_round1_scaffold_3894_0002	BLAST:molecular chaperone(db=KEGG evalue=1.5e-48 bit_score=198.0 identity=65.6)	day5_day20_CT_v0_day5CT_round1_scaffold_3894_0002, day5_day20_CT_v0_day5CT_round1_scaffold_73267_0002, day5_day20_CT_v10_day5CT_round1_scaffold_3894_0002, day5_day20_CT_v10_day5CT_round1_scaffold_73267_0002, no_CT_v2_noCT_day20_scaffold_130260_0004, no_CT_v2_noCT_day5_scaffold_3135_0004	heat shock protein Hsp20; K04080 molecular chaperone IbpA, molecular chaperone	1	non-unique		0	0.00199393	0	0	0	0	0	0	0	0	0	0	0	0	0	0	0	0	0	0	0	0	0	0	0	0	0	0	0	0	0	0	0	0	0	0
day5_day20_CT_v0_day5CT_round1_scaffold_11292_0001	RBH:small GTP-binding protein; K03977 GTP-binding protein(db=KEGG)	day5_day20_CT_v0_day5CT_round1_scaffold_11292_0001, day5_day20_CT_v10_day5CT_round1_scaffold_11292_0001, day5_day20_CT_v6_day20CT_round3_scaffold_28939_0003, no_CT_v2_noCT_day20_scaffold_112217_0002, noCT_round6_bin.4_scaffold_25695_0002, noCT_round7_bin.21_scaffold_5752_0010	GTPase Der, small GTP-binding protein; K03977 GTP-binding protein	1	non-unique		0	0	0	0	0	0	0	0	0	0	0	0	0.00013956	0	0.000160975	0	0	0	0	0	0	0	0	0	0	0	0	0	0	0	0	0	0	0	0	0
day10_bin.2_round2_scaffold_1320_0002	RBH:GTP-sensing transcriptional pleiotropic repressor CodY(db=KEGG)	day10_bin.2_round2_scaffold_1_0076, day10_bin.2_round2_scaffold_1320_0002, day10_bin.2_round2_scaffold_14547_0003, day10_bin.2_round2_scaffold_26_0035, day10_bin4_scaffold_45_0077, day20_CT_day20CT_bin17_scaffold_34_0063, day20_CT_day20CT_bin47_scaffold_113_0024, day20_CT_day20CT_bin91_scaffold_293_0026, day5_day20_CT_v0_day5CT_round1_scaffold_11948_0004, day5_day20_CT_v0_day5CT_round1_scaffold_1…	GTP-sensing transcriptional pleiotropic repressor CodY, transcriptional regulator	1	non-unique		0	0	0	0	0	0	0	0	0	0	0	0	0	0	0.000302684	0	0	0	0	0	0	0	0	0	0	0	0	0	0	0	0	0	0	0	0	0
day10_bin2_scaffold_607_0008	RBH:GTPase ObgE n=1 Tax=Holophaga foetida TaxID=35839 RepID=UPI0002474D97(db=UNIREF)	day10_bin2_scaffold_607_0008, day20_CT_day20CT_round2_holophaga_manual_scaffold_945_0014, day5_day20_CT_v0_day5CT_round1_scaffold_1590_0010, day5_day20_CT_v0_day5CT_round1_scaffold_31084_0002, day5_day20_CT_v0_day5CT_round1_scaffold_32975_0006, day5_day20_CT_v0_day5CT_round1_scaffold_64926_0003, day5_day20_CT_v10_day5CT_round1_scaffold_1590_0010, day5_day20_CT_v10_day5CT_round1_scaffold_31084_000…	GTP-binding protein; K03979 GTP-binding protein, GTPase Obg, GTPase ObgE, hypothetical protein, obgE; GTPase ObgE; K03979 GTP-binding protein	1	non-unique		0	0	0	0	0	0	0	0.000206086	0	0	0	0	0	0.000153506	0	0	0	0	0	0	0	0	0	0	0	0	0	0	0	0	0	0	0	0	0	0
day10_bin.2_round2_scaffold_22_0051	RBH:GTP-binding protein YchF; K06942(db=KEGG)	day10_bin.2_round2_scaffold_22_0051, day10_bin.2_round2_scaffold_3068_0006, day10_bin.2_round2_scaffold_70_0007, day10_bin.2_round2_scaffold_757_0010, day10_bin13_scaffold_425_0002, day10_bin4_scaffold_158_0047, day20_CT_day20CT_bin17_scaffold_57_0103, day20_CT_day20CT_bin47_scaffold_1183_0026, day20_CT_day20CT_bin7_scaffold_9_0165, day20_CT_day20CT_bin91_scaffold_1379_0010, day20_CT_day20CT_kosa…	GTP-binding protein YchF, GTP-binding protein YchF; K06942, GTP-dependent nucleic acid-binding protein EngD; K06942, redox-regulated ATPase YchF, Ribosome-binding ATPase YchF, ychF; GTP-binding protein YchF, ychF; GTP-binding protein YchF; K06942	1	non-unique		0	0	0	0	0	0	0	0	0	0	0	0	0.000184189	0	0	0	0	0	0	0	0	0	0	0	0	0	0	0	0	0	0	0	0	0	0	0
day5_day20_CT_v0_day5CT_round1_scaffold_101370_0003	BLAST:GTP-binding protein TypA; K06207 GTP-binding protein(db=KEGG evalue=7.4e-216 bit_score=755.7 identity=62.0)	day5_day20_CT_v0_day5CT_round1_scaffold_101370_0003, day5_day20_CT_v10_day5CT_round1_scaffold_101370_0003, no_CT_v2_noCT_day20_scaffold_115648_0002	GTP-binding protein TypA (Fragment), GTP-binding protein TypA; K06207 GTP-binding protein	1	non-unique		0	0	0	0	0	0	0	0	0	0	0	0	0.000113465	0	0	0	0	0	0	0	0.000310044	0	0	0	0.000411878	0	0	0	0	0	0	0	0	0	0	0
day10_bin2_scaffold_5174_0004	RBH:GTPase HflX n=1 Tax=Holophaga foetida TaxID=35839 RepID=UPI00069660D9(db=UNIREF)	day10_bin.5_round2_scaffold_2225_0002, day10_bin.6_round2_scaffold_8487_0002, day10_bin1_scaffold_27_0080, day10_bin13_scaffold_361_0029, day10_bin2_scaffold_5174_0004, day20_CT_day20CT_kosakonia_manual_scaffold_97_0120, day20_CT_day20CT_round2_bin9_scaffold_260_0015, day20_CT_day20CT_round2_holophaga_manual_scaffold_77432_0004, day5_day20_CT_v0_day5CT_round1_scaffold_10753_0005, day5_day20_CT_v0…	GTP-binding protein HflX, GTP-binding protein HflX; K03665 GTP-binding protein HflX, GTP-binding protein, HSR1-related; K03665 GTP-binding protein HflX, GTP-binding proten HflX, GTP-binding proten HflX; K03665 GTP-binding protein HflX, GTPase HflX, GTPase; K03665 GTP-binding protein HflX, hflX; GTP-binding protein hflX, hflX; GTP-binding protein HflX; K03665 GTP-binding protein HflX, hflX; GTP-bi…	1	non-unique		0	0	0	0	0	0	0	0.000181681	0	0	0	0	0	0	0	0	0	0	0	0	0	0	0	0	0	0	0	0	0	0	0	0	0	0	0	0
day5_day20_CT_v0_day5CT_round1_scaffold_51048_0002	BLAST:groL; 60 kDa chaperonin (Protein Cpn60) (groEL protein)(db=KEGG evalue=1.4e-205 bit_score=721.5 identity=68.8)	day5_day20_CT_v0_day5CT_round1_scaffold_51048_0002, day5_day20_CT_v10_day5CT_round1_scaffold_51048_0002, no_CT_v2_noCT_day20_scaffold_103572_0001	groL; 60 kDa chaperonin (Protein Cpn60) (groEL protein)	1	non-unique		0	0	0	0	0	0	0	0	0	0	0	0	0	0	0	0	0	0	0.000399798	0	0	0	0	0	0	0	0	0	0	0	0	0	0	0	0	0
day5_day20_CT_v0_day5CT_round1_scaffold_129093_0001	BLAST:groES; co-chaperonin GroES; K04078 chaperonin GroES(db=KEGG evalue=2.8e-40 bit_score=169.9 identity=87.2)	day5_day20_CT_v0_day5CT_round1_scaffold_129093_0001, day5_day20_CT_v0_day5CT_round1_scaffold_15219_0002, day5_day20_CT_v10_day5CT_round1_scaffold_129093_0001, day5_day20_CT_v10_day5CT_round1_scaffold_15219_0002, day5_day20_CT_v6_day20CT_round3_scaffold_32132_0001, day5_day20_CT_v6_day20CT_round3_scaffold_5181_0002, no_CT_v2_noCT_day20_scaffold_88362_0002	groES; co-chaperonin GroES; K04078 chaperonin GroES	1	non-unique		0.00292021	0.00314506	0	0	0	0	0	0	0	0	0	0	0	0	0	0	0	0	0.00216797	0	0	0	0	0	0	0	0	0	0	0	0.00104183	0	0	0	0	0
[truncated: 4,657 more rows]
