# Supplementary material for: Decrypting bacterial polyphenol metabolism in an anoxic wetland soil
Source: Nat Commun. 2021 Apr 29;12:2466. doi: 10.1038/s41467-021-22765-1 (PMC8084988; doi:10.1038/s41467-021-22765-1)
Supplement: Supplementary file 6 — Supplementary Data 4 [file 41467_2021_22765_MOESM6_ESM.xlsx]

## Sheet: Sheet1
treatment	day	replicate	Bacteria;Proteobacteria;Gammaproteobacteria;Enterobacteriales;Enterobacteriaceae;Kosakonia	Bacteria;Firmicutes;Clostridia;Clostridiales;Clostridiaceae 1;Clostridium sensu stricto 9;uncultured bacterium	Bacteria;Firmicutes;Clostridia;Clostridiales;Clostridiaceae 1;Clostridium sensu stricto 9;uncultured bacterium	Bacteria;Firmicutes;Clostridia;Clostridiales;Clostridiaceae 1	Bacteria;Firmicutes;Negativicutes;Selenomonadales;Veillonellaceae;uncultured;uncultured bacterium	Bacteria;Acidobacteria;Holophagae;Holophagales;Holophagaceae;Holophaga	Bacteria;Bacteroidetes;Bacteroidia;Bacteroidales;Paludibacteraceae;Paludibacter;uncultured bacterium	Bacteria;Firmicutes;Clostridia;Clostridiales;Lachnospiraceae	Bacteria;Firmicutes;Clostridia;Clostridiales;Clostridiaceae 1;Clostridium sensu stricto 13	Bacteria;Proteobacteria;Gammaproteobacteria;Betaproteobacteriales;Rhodocyclaceae;Dechloromonas	Bacteria;Bacteroidetes;Bacteroidia;Bacteroidales;Bacteroidaceae;Bacteroides;Bacteroides luti	Bacteria;Firmicutes;Clostridia;Clostridiales;Peptococcaceae;Desulfitobacterium	Bacteria;Proteobacteria;Gammaproteobacteria;Methylococcales;Methylomonaceae;Crenothrix	Bacteria;Nitrospirae;Thermodesulfovibrionia;uncultured;uncultured bacterium	Bacteria;Firmicutes;Negativicutes;Selenomonadales;Veillonellaceae;uncultured;uncultured bacterium	Bacteria;Bacteroidetes;Bacteroidia;Bacteroidales;Rikenellaceae;uncultured;iron-reducing enrichment clone Cl-A7	Bacteria;Firmicutes;Clostridia;Clostridiales;Clostridiaceae 1;Clostridium sensu stricto 9;uncultured bacterium	Bacteria;Bacteroidetes;Bacteroidia;Bacteroidales;Bacteroidaceae;Bacteroides;Bacteroides ihuae	Bacteria;Proteobacteria;Deltaproteobacteria;MBNT15;uncultured prokaryote	Bacteria;Proteobacteria;Deltaproteobacteria;Desulfarculales;Desulfarculaceae;Desulfatiglans	Bacteria;Proteobacteria;Gammaproteobacteria;Methylococcales;Methylomonaceae;Methylobacter	Bacteria;Proteobacteria;Gammaproteobacteria;Betaproteobacteriales;Rhodocyclaceae	Bacteria;Epsilonbacteraeota;Campylobacteria;Campylobacterales;Sulfurospirillaceae;Sulfurospirillum	Bacteria;Bacteroidetes;Bacteroidia;Bacteroidales;Bacteroidetes vadinHA17	Bacteria;Proteobacteria;Deltaproteobacteria;Desulfarculales;Desulfarculaceae;Desulfatiglans;uncultured Desulfobacteraceae bacterium	Bacteria;Bacteroidetes;Bacteroidia;Bacteroidales;Paludibacteraceae;Paludibacter	Bacteria;Proteobacteria;Gammaproteobacteria;Steroidobacterales;Steroidobacteraceae;uncultured	Bacteria;Nitrospirae;Thermodesulfovibrionia;uncultured	Bacteria;Bacteroidetes;Bacteroidia;Bacteroidales;Paludibacteraceae;Paludibacter	Bacteria;Proteobacteria;Deltaproteobacteria;Syntrophobacterales;Syntrophaceae;uncultured;uncultured Smithella sp.	Bacteria;Bacteroidetes;Ignavibacteria;Ignavibacteriales;Ignavibacteriaceae;Ignavibacterium	Bacteria;Acidobacteria;Subgroup 6;uncultured prokaryote	Bacteria;Nitrospirae;Thermodesulfovibrionia;uncultured;uncultured bacterium	Bacteria;Cyanobacteria;Oxyphotobacteria;Chloroplast	Bacteria;Proteobacteria;Gammaproteobacteria;Enterobacteriales;Enterobacteriaceae;Escherichia-Shigella	Bacteria;Firmicutes;Negativicutes;Selenomonadales;Veillonellaceae;Anaerosinus	Bacteria;Proteobacteria;Deltaproteobacteria;MBNT15;uncultured prokaryote	Bacteria;Firmicutes;Negativicutes;Selenomonadales;Veillonellaceae;uncultured;uncultured bacterium	Bacteria;Proteobacteria;Gammaproteobacteria;Betaproteobacteriales;Rhodocyclaceae;Ferribacterium;uncultured bacterium	Bacteria;Nitrospirae;Thermodesulfovibrionia;uncultured;uncultured bacterium	Bacteria;Firmicutes;Clostridia;Clostridiales;Lachnospiraceae	Bacteria;Firmicutes;Clostridia;Clostridiales;Clostridiaceae 1;Clostridium sensu stricto 10	Bacteria;Firmicutes;Clostridia;Clostridiales;Clostridiaceae 1;Clostridium sensu stricto 10	Bacteria;Cyanobacteria;Oxyphotobacteria;Chloroplast	Bacteria;Proteobacteria;Deltaproteobacteria;Sva0485;uncultured prokaryote	Bacteria;Epsilonbacteraeota;Campylobacteria;Campylobacterales;Sulfurospirillaceae;Sulfurospirillum	Bacteria;Bacteroidetes;Bacteroidia;Bacteroidales;Bacteroidetes vadinHA17
Live Soil +CT	1	A	0	0	0	0	0	0	0	0.000362582	0.0124486	0	0	0	0.0169205	0.0140198	0	0	0	0	0.00833938	0.0271936	0.0222383	0.0158327	0	0.00290065	0.015591	0	0.0159536	0.0126904	0	0.00797679	0.00676819	0.00181291	0	0.0182499	0.0184917	0	0	0	0	0.00265893	0	0	0	0.021634	0	0	0
Live Soil +CT	10	A	0.726957	0	0	0	0.0288714	0	0	0.0293346	0	0.00656168	0	0	0.00277906	0.00146673	0.00555813	0	0	0	0.00301065	0.00710205	0.00239308	0.00370542	0	0.00301065	0	0	0.00440019	0	0	0.00162112	0.00277906	0.00192991	0.00324224	0.00185271	0	0.00347383	0	0.00447738	0	0	0	0	0	0.00169832	0	0.00301065	0
Live Soil +CT	14	A	0.631331	0	0	0	0.121355	0	0	0.00795771	0	0.00244415	0	0	0.00181891	0.000625249	0.0815665	0	0	0	0.00187575	0.00284204	0.00147786	0	0	0.000625249	0	0	0.0030694	0	0	0.000511567	0	0.0012505	0.00164838	0.000909453	0	0.00341045	0	0.0102313	0	0.000795771	0	0	0	0.000852612	0.00102313	0.00380833	0
Live Soil +CT	20	A	0.546652	0	0	0	0.172985	0	0	0.000340522	0	0	0	0	0	0	0.159478	0	0	0	0	0	0	0	0	0	0	0	0	0	0	0	0	0	0	0	0.0135074	0.00261067	0	0.0297389	0	0	0	0	0	0	0	0	0
Live Soil +CT	3	A	0.870667	0	0	0	0	0	0	0.0246967	0	0.0037695	0	0	0.00316291	0.000693241	0	0	0	0	0.00342288	0.00199307	0.002513	0	0	0.00168977	0	0	0.00138648	0	0	0.00190641	0.00186308	0.000303293	0.00233969	0.00194974	0	0.00784229	0	0	0	0	0	0	0	0	0	0.00337955	0.00160312
Live Soil +CT	5	A	0.376378	0	0	0	0	0	0	0.0928449	0.00130092	0.0243067	0	0	0.00985964	0.00342349	0	0	0	0	0.00636768	0	0.00657309	0	0	0.00554605	0.00725779	0	0.00479288	0.00465594	0	0.004519	0.00554605	0.00280726	0	0.00328655	0.00150633	0.00362889	0.00349195	0	0	0.00280726	0	0	0	0.0029442	0.00349195	0.0149264	0.00445053
Live Soil +CT	7	A	0.74514	0	0	0	0.000452057	0	0	0.0283791	0	0.00462103	0	0	0	0.00190868	0	0	0	0	0.0049224	0.00301371	0.00396805	0.00396805	0	0.00276257	0.00507308	0	0.00577628	0.00346577	0	0.00155708	0.00341554	0.0021096	0	0.00452057	0	0.00487217	0	0	0	0.00286303	0	0	0	0.0010548	0.00226028	0.00748405	0.00356623
Live Soil +CT	1	B	0	0	0	0	0.00137599	0	0	0.000859993	0	0	0	0	0.0388717	0.00567595	0	0	0	0	0.0146199	0	0.0128999	0.0182319	0.000515996	0.00361197	0.0127279	0	0	0	0	0	0.00636395	0	0	0.0118679	0.0412797	0	0.0173719	0	0	0	0	0	0	0.0127279	0	0	0
Live Soil +CT	10	B	0.439138	0	0	0	0.0814419	0.280412	0	0.032119	0	0.00679001	0	0	0	0.000724776	0.0209041	0	0	0	0.00137326	0	0.00392905	0.00209804	0.000801068	0.00152584	0.00408163	0	0.00175472	0.00217433	0	0	0.00179287	0.000534045	0	0.00167843	0	0.0053786	0	0.0143811	0	0.00125882	0	0	0	0.000343315	0	0	0.00144955
Live Soil +CT	14	B	0.442739	0	0	0	0.0973122	0.302581	0	0.00869334	0	0	0	0	0	0	0.0144593	0	0	0	0	0	0	0	0.000532245	0.00133061	0.00408055	0	0.0023951	0	0	0.000798368	0	0.000443538	0.000887075	0.000975783	0	0.00390313	0.0023951	0.0172093	0	0	0	0	0	0	0	0	0
Live Soil +CT	20	B	0.589336	0	0	0	0.0903172	0.126847	0	0.0114705	0.00046502	0.00289346	0	0	0.00211843	0	0.03808	0	0	0	0.00134339	0.00320347	0	0	0.00124005	0.000878371	0	0	0.0014984	0.00217009	0	0.000775034	0	0.000671696	0	0.00118838	0	0.00268678	0	0.014829	0	0.000516689	0	0	0	0	0	0	0
Live Soil +CT	3	B	0.484843	0	0	0	0	0	0	0.100338	0.00156583	0.00682701	0	0	0.00920707	0.00444695	0	0	0	0	0.00501065	0	0.00595014	0.00156583	0.00375799	0.00319429	0.00588751	0	0.00363272	0.00419642	0	0	0.00300639	0.00375799	0.00294376	0.00970813	0	0.00501065	0	0	0	0.00457222	0	0	0	0.00119003	0.00144056	0	0.00400852
Live Soil +CT	5	B	0.416518	0	0	0	0	0	0	0.0847181	0	0.027003	0	0	0.00855589	0.00499505	0	0	0	0	0.00830861	0.00454995	0.00736894	0.00237389	0.000197824	0.00548961	0.00766568	0	0.00509397	0.00395648	0	0.00272008	0.00454995	0.00217606	0.00326409	0.00697329	0.000642928	0.00375865	0	0	0	0.0016815	0	0	0	0.00187933	0.00509397	0	0.00331355
Live Soil +CT	7	B	0.775905	0	0	0	0	0	0	0.0421456	0	0.0140485	0	0	0.00387399	0.00144742	0	0	0	0	0.00417199	0.00208599	0.00383142	0.00187314	0.00114943	0.00485313	0.00417199	0	0.00315028	0.00408685	0	0.00140485	0	0.00166028	0	0	0	0.00634312	0	0	0	0.00276713	0	0	0	0.00110685	0.00200085	0	0.00349085
Live Soil +CT	1	C	0	0	0	0	0	0	0	0	0	0	0	0	0.0208125	0.00699301	0	0	0	0	0.0254745	0.00516151	0.0034965	0.0208125	0	0.00582751	0	0	0.00549451	0.00999001	0	0	0.004995	0.012321	0	0	0.0677656	0	0	0	0	0.00599401	0	0	0	0	0	0	0
Live Soil +CT	10	C	0.525455	0	0	0	0.0932538	0	0	0.0533154	0.00182851	0.00721778	0	0	0.00654412	0.00153979	0.00307959	0	0	0	0.00510057	0.00380137	0	0.0067366	0.00678472	0.00250217	0.00558175	0	0.00741026	0.00298335	0	0.00221345	0	0.00168415	0.0041382	0.0046675	0.000433067	0.0137138	0	0	0	0.00351266	0	0	0	0.00139544	0.00255028	0.0166009	0.0038976
Live Soil +CT	14	C	0.515229	0	0	0	0.252546	0	0	0.00546576	0	0.0118658	0	0	0.00270952	0.000280295	0.0245725	0	0	0	0.00168177	0.00462487	0.00144819	0.00224236	0.08862	0.00154162	0	0	0	0	0	0.000840886	0.00149491	0.000607306	0.00182192	0.00219565	0	0.00327011	0	0	0	0	0	0	0	0.000373727	0.0011679	0.00700738	0
Live Soil +CT	20	C	0.318961	0	0	0	0.521102	0	0	0.00589881	0	0.00839212	0	0	0.002919	0.0004865	0.0228655	0	0	0	0.00158112	0.00377037	0	0	0.0613598	0.0014595	0	0	0.00152031	0	0	0	0	0	0.00133787	0.00225006	0	0.00127706	0	0	0	0.000547312	0	0	0	0	0	0.00334468	0
Live Soil +CT	3	C	0.283551	0	0	0	0	0	0	0.111666	0.000527876	0.00751208	0	0	0.00686239	0.00231453	0	0	0	0	0.00296423	0	0.00771511	0	0.0959516	0.00507573	0.00373574	0	0.00251756	0.00198969	0	0.00458846	0.00381695	0.00162423	0.00426361	0.0076745	0.00162423	0.00357331	0.00438543	0	0	0.00247696	0	0	0	0.00458846	0.00174605	0.0337841	0
Live Soil +CT	5	C	0.356799	0	0	0	0	0	0	0.122409	0	0.0181174	0	0	0.0163792	0.00601685	0	0	0	0	0	0.00354325	0.0118331	0	0.0191871	0.00427865	0.00401123	0	0.00220618	0	0	0.00207247	0.00394438	0.00327584	0.00401123	0.0118331	0.00153764	0.00287472	0.00855729	0	0	0.00367696	0	0	0	0.00207247	0.0043455	0.0155769	0
Live Soil +CT	7	C	0.740808	0	0	0	0	0	0	0.0206072	0.000908439	0.0087497	0	0	0.00325126	0.00200813	0	0	0	0	0.00511595	0.00459001	0.00181688	0.00344251	0.0106622	0.00325126	0.00478126	0	0.00286875	0.00282094	0	0.00148219	0.00272532	0.00234282	0	0.00502032	0	0.00344251	0	0	0	0.00258188	0	0	0	0.00215157	0.00262969	0.0109969	0
Live Soil +CT	1	D	0	0	0	0	0	0	0	0.00017329	0.00306146	0	0	0	0.0185998	0.0101086	0	0	0	0	0.0136322	0.0145564	0.0143253	0.00387015	0.000288817	0.0347736	0.0128812	0	0.0103974	0.0064695	0	0.00594963	0.0100508	0.00623845	0.0127079	0.0164048	0.00283041	0	0.00618068	0	0	0.00600739	0	0	0	0.0105129	0.00681608	0	0.00571858
Live Soil +CT	10	D	0.384178	0	0	0	0.0342175	0.169863	0	0.0296343	0	0.00505415	0	0	0.00339036	0.0024486	0.00539947	0	0	0.0877727	0.00401821	0.00226024	0.0024486	0.00517972	0	0.00285669	0.0044577	0	0.00219746	0.00150683	0	0.00273113	0.00175797	0.00153822	0.00210328	0.00279391	0	0.00988856	0	0.012243	0	0.00219746	0	0	0	0.000878983	0.00113012	0	0.00232303
Live Soil +CT	14	D	0.171318	0	0	0	0.0507628	0.156328	0	0.00637857	0	0.307181	0	0	0.00345506	0.00260458	0.00637857	0	0	0.116462	0.00329559	0.00600648	0.00302982	0.00457131	0	0.00260458	0	0	0.00345506	0	0	0.00186042	0.00207303	0.000691012	0.00334875	0.00138202	0	0.00542178	0	0.0262053	0	0.0016478	0	0	0	0	0.00186042	0	0.00489024
Live Soil +CT	20	D	0.260895	0	0	0	0.0883996	0.109962	0	0.00571121	0	0.188098	0	0	0.00215205	0	0.0170095	0	0	0.114183	0.00256591	0	0	0.00273145	0	0.00103464	0.00297976	0	0.00223482	0	0	0.00103464	0	0	0.00177958	0	0	0.00306253	0	0.0294665	0	0.00165542	0	0	0	0	0.00107603	0	0
Live Soil +CT	3	D	0.743117	0	0	0	0	0	0	0.0488729	0	0.00766814	0	0	0.00646711	0.001432	0	0	0	0	0.00397265	0.00369549	0.00383407	0.00212491	0	0.00429601	0.00623614	0	0.00281781	0.00203252	0	0.00221729	0.00309497	0.00194013	0.00157058	0.00198633	0	0.0191704	0	0	0	0.00244826	0	0	0	0.0014782	0.00226349	0	0
Live Soil +CT	5	D	0.636229	0	0	0	0	0.00144419	0	0.0462967	0.000577677	0.00928409	0	0	0.00693212	0.00210439	0	0	0	0	0.004085	0.00404374	0.00577677	0.00425005	0	0.00367237	0.00668455	0	0.00222818	0.00305344	0	0.00193934	0.0034248	0.00156798	0.00264081	0.0037549	0	0.0205901	0	0	0	0.00297091	0	0	0	0.00226945	0.00181556	0	0.00165051
Live Soil +CT	7	D	0.459661	0	0	0	0.00103324	0.291157	0	0.0417169	0	0.00645772	0	0	0.00654383	0.00167901	0	0	0	0.0013346	0.00460651	0	0.00322886	0.00525228	0	0.00271224	0.00473566	0	0.00232478	0.00288445	0	0.00185121	0.00241088	0.000947133	0	0.00279835	0	0.018426	0	0	0	0	0	0	0	0.00124849	0.00129154	0	0
Live Soil Unamended	1	A	0	0.0307654	0.0724476	0.0196005	0	0	0	0	0.0363478	0	0	0	0.02295	0.0029773	0	0	0	0	0	0.0116611	0.0248108	0.00645081	0	0.00955216	0	0	0.0194765	0.00806352	0	0.00285324	0.0059546	0.00781541	0.00930406	0.0101724	0.00384568	0	0.0075673	0	0	0	0	0.00396973	0	0.0106687	0	0	0.00682297
Live Soil Unamended	10	A	0	0.118014	0.129343	0.0464029	0	0	0.0702889	0	0.0166635	0	0.0230363	0.0488104	0.00505098	0.00387085	0	0.0106684	0.0251605	0	0.00462613	0.00533421	0.00368202	0.00505098	0	0.0051926	0.00335159	0.0318637	0.00443731	0.00613671	0.0165691	0.00368202	0.00311556	0.00424849	0.00476775	0.0016994	0	0	0.00420128	0	0	0.00320997	0.0112349	0.0060895	0.00712802	0.00103852	0.0025963	0	0.00292674
Live Soil Unamended	14	A	0	0.0924875	0.0754591	0.00641068	0	0	0.0643072	0	0.0127546	0	0.0165609	0.037596	0.00480801	0.00347245	0	0.0258431	0.0152922	0	0.00888147	0.00507513	0.00554257	0.00994992	0	0.0051419	0.00761269	0.0330551	0.00988314	0.00714524	0.0184975	0.00808013	0.00420701	0.00921536	0.00340568	0.00253756	0.00133556	0	0.0051419	0	0	0.00220367	0.00948247	0.0027379	0.00641068	0.000534224	0.0033389	0	0.00500835
Live Soil Unamended	20	A	0	0.0516072	0.0306814	0.00229257	0	0	0.100288	0	0.00585337	0	0.0285352	0.0321936	0.00395103	0.00360958	0	0.0621921	0.00863373	0	0.00697527	0.0101946	0.00239013	0.0055607	0	0.00341447	0.0066826	0.0287303	0.0039998	0.00941417	0.0227794	0.0071216	0.00478025	0.00580459	0.00419492	0.00102434	0	0	0.0051217	0	0	0.00351202	0.01078	0	0.00214624	0	0.00478025	0	0.00229257
Live Soil Unamended	5	A	0	0.144264	0.166164	0.139107	0	0	0.00703235	0	0.0626214	0	0.0415243	0.0127922	0.00515706	0.00140647	0	0	0.03188	0	0	0.00803697	0.00435336	0	0	0.00890764	0	0.00656353	0.00549193	0.00529101	0.00154042	0.00261202	0.00649655	0.00354966	0	0.0010716	0.000535798	0	0	0	0	0.00395151	0.00569285	0.00944344	0.0127252	0.00247807	0.00247807	0	0
Live Soil Unamended	7	A	0	0.137216	0.123031	0.105435	0	0	0.0396917	0	0.0259838	0	0.0350542	0.0291891	0.00422833	0.00231876	0	0.00204597	0.0214826	0	0.00886585	0.0057969	0.00334174	0.00654709	0	0.0059333	0.00763827	0.0152765	0.00811567	0.00709268	0.00777467	0.00436473	0.00641069	0.00511492	0	0.00163677	0	0	0	0	0	0.00327355	0.00954784	0.00722908	0.00954784	0.000818386	0.00375094	0	0.00320535
Live Soil Unamended	1	B	0.000519121	0.0404914	0.0642845	0.0308012	0	0	0	0	0.0327046	0	0.000778681	0	0.0246582	0.00242256	0	0	0	0	0.00761377	0.00770029	0.019121	0.0110746	0	0.00562381	0.00614293	0	0.0125454	0	0	0.0110746	0.00553729	0.00761377	0.0109015	0.00328777	0.000519121	0	0.0109881	0	0	0.00726769	0	0.00311473	0	0.00579685	0	0	0
Live Soil Unamended	10	B	0	0.114139	0.0906034	0.0425146	0	0	0.0653424	0	0.015307	0	0.050876	0.0387984	0.00411432	0.00415856	0	0.00433552	0.0169881	0	0.00606087	0.00530879	0.0042028	0.00583967	0	0.00614935	0.00437976	0.0186693	0.0037604	0.00712263	0.0211467	0.00544151	0.00535303	0.0050876	0.0042028	0.00159264	0.00030968	0	0.00504336	0	0	0.00345072	0.0102194	0.00424704	0.00827287	0.000840559	0.00247744	0	0.0046452
Live Soil Unamended	14	B	0	0.0642272	0.031819	0.00182665	0	0	0.0966944	0	0.0107242	0	0.0513228	0.0301102	0.00494962	0.00524424	0	0.0189735	0.00925108	0	0.00689411	0.00942785	0.0029462	0.00766013	0	0.00618702	0.00766013	0.0219787	0.00530316	0.00736551	0.0233928	0.00565671	0.00371221	0.00494962	0.00530316	0.00111956	0	0	0.00730658	0	0	0.00324082	0.00824937	0.00159095	0.00624595	0	0.0048907	0	0.0063638
Live Soil Unamended	3	B	0.00051116	0.188703	0.166723	0.195434	0	0	0	0	0.0655137	0	0.00587834	0	0.00443006	0.00170387	0	0	0.0157608	0	0	0.00485602	0.00272619	0	0	0.00528199	0.00698586	0	0.0103084	0.0064747	0	0.00315216	0.00545238	0.00443006	0	0.00332254	0	0	0.00425967	0	0	0.0039189	0.00315216	0.0090305	0.0103936	0.000937127	0.00451525	0	0
Live Soil Unamended	5	B	0	0.160756	0.144884	0.0963953	0	0	0.00494186	0	0.0580814	0	0.0567442	0.0128488	0.00494186	0.0022093	0	0	0.0212209	0	0.0052907	0.00767442	0.00633721	0.00162791	0	0.00883721	0	0.00412791	0.00372093	0.00738372	0.000755814	0.00290698	0.00633721	0.00389535	0.00505814	0	0	0	0	0	0	0.0030814	0.00604651	0.0115116	0.00761628	0.00104651	0.00284884	0	0
Live Soil Unamended	7	B	0	0.135773	0.12013	0.0895925	0	0	0.0403802	0	0.0305752	0	0.0516822	0.0297145	0.00434115	0.00325587	0	0.000823322	0.0169904	0	0.00639946	0.00688597	0.00288163	0.00572583	0	0.00557614	0.00550129	0.00924367	0.00475282	0.00763444	0.00684855	0.004416	0.00572583	0.00542644	0.00636204	0.00209573	0	0	0.00452827	0	0	0.00374237	0.00868231	0.00703566	0.0105161	0.00145953	0.00344298	0	0.00116014
Live Soil Unamended	1	C	0	0.0566081	0.0313469	0.0199793	0	0	0	0	0.0215869	0	0	0	0.0212424	0.00114824	0	0	0	0	0	0	0.0171087	0.00551154	0	0.00654495	0.0118268	0	0.0072339	0.0118268	0	0.00826731	0	0.0072339	0	0.00665978	0.00688942	0.00126306	0.016305	0	0	0.00298542	0	0	0	0.0149271	0.00390401	0	0.0072339
Live Soil Unamended	10	C	0	0.139275	0.0919753	0.0396991	0	0	0.0780478	0	0.0131944	0	0.0351852	0.0378472	0.00358796	0.00320216	0	0.00613426	0.0136188	0	0.00505401	0.00837191	0.00227623	0.00266204	0	0.00671296	0.00536265	0.0106867	0.00277778	0.00941358	0.0190586	0.0054784	0.00424383	0.00486111	0.00628858	0.00231481	0	0	0.00366512	0	0.0336806	0.00432099	0.00760031	0.0035108	0.00459105	0.000733025	0.00435957	0.00119599	0.00416667
Live Soil Unamended	14	C	0	0.106757	0.0559925	0.00428993	0	0	0.0893735	0	0.0109483	0	0.0246224	0.0372687	0.00487086	0.0026812	0	0.0227456	0.0139423	0	0.00889266	0.00714988	0.00330682	0.00661364	0	0.00558584	0.00585396	0.0173831	0.0054071	0.00750737	0.016981	0.00768612	0.00513898	0.00714988	0.00545178	0.00156404	0	0	0.00554116	0	0.0584056	0.00312807	0.00509429	0.00254714	0.00536241	0.000938422	0.00277058	0.000759675	0.00348557
Live Soil Unamended	20	C	0	0.0512119	0.0237894	0.00189121	0	0	0.10312	0	0.00627084	0	0.0222466	0.0259792	0.00258797	0.00482755	0	0.0658936	0.00537501	0	0.00552431	0.0102523	0	0.00627084	0	0.00577315	0.00716667	0.0162246	0.00333449	0.0079132	0.0230926	0.0119942	0.00567362	0.0042801	0.006022	0.000995372	0	0	0.00467825	0	0.0580799	0.00368287	0.00278704	0	0	0	0.00577315	0.00114468	0
Live Soil Unamended	3	C	0	0.172232	0.153203	0.138423	0	0	0.000646621	0	0.0670177	0	0.00240174	0	0.00563484	0.00272505	0	0	0.0140409	0	0.00835989	0.00549628	0.00355642	0.00240174	0	0.00729758	0.00448016	0	0.0047111	0.00697427	0.000369498	0.00383354	0.00392592	0.00581959	0.00466491	0.00138562	0	0	0.00272505	0	0	0.00531153	0.00281742	0.00900651	0.00545009	0.00193986	0.00207843	0	0.00235555
Live Soil Unamended	5	C	0	0.205908	0.154567	0.147155	0	0	0.00812078	0	0.0644212	0	0.0263789	0.0140615	0.0028341	0.00190756	0	0	0.0295945	0	0.00337911	0.00615871	0.00419664	0	0	0.00555919	0	0.00332461	0.00267059	0.00419664	0	0.00228908	0.00446915	0.00250709	0.00359712	0.00250709	0	0	0	0	0	0.00196207	0.00866579	0.0160235	0.00697624	0.00141705	0	0	0.00228908
Live Soil Unamended	7	C	0	0.119102	0.127372	0.0859064	0	0	0.0513197	0	0.0326931	0	0.025428	0.0177378	0.00378715	0.0040963	0	0.00158442	0.0138733	0	0.00691734	0.0051397	0.00428952	0.00370986	0	0.00815396	0.00552614	0.00529428	0.00529428	0.00939058	0.00602852	0.00517834	0.00533292	0.0058353	0.00568072	0.00158442	0	0	0.00606716	0	0.00815396	0.00436681	0.00537157	0.00691734	0.00378715	0.00166171	0.00452139	0	0.00378715
Live Soil Unamended	1	D	0	0.097661	0.0993755	0.042432	0	0	0	0	0.0458609	0	0	0	0.0153686	0.00214303	0	0	0	0	0.00924565	0.00924565	0.00771492	0.00630664	0	0.0100416	0.00973549	0	0.0107152	0.00391869	0	0.0102866	0.00747	0.00483713	0.00514328	0.00275533	0.000734754	0	0.00514328	0	0	0.00532697	0	0.00600049	0	0.00116336	0.00428606	0	0.00520451
Live Soil Unamended	10	D	0	0.121925	0.0995243	0.0528113	0	0	0.0633004	0	0.0221572	0	0.0284181	0.026304	0.00508192	0.00252063	0	0.0087409	0.0113022	0	0.0056511	0.00630158	0.00325243	0.00935073	0	0.00471602	0.00548847	0.0186608	0.00333374	0.00512258	0.0133756	0.00414685	0.00524454	0.00471602	0.00280522	0.00105704	0.000203277	0.00109769	0.00296784	0	0	0.00276456	0.00585437	0.00475668	0.00743993	0.00101638	0.00268325	0.00170753	0.00410619
Live Soil Unamended	14	D	0	0.0979349	0.0375371	0.00321155	0	0	0.0889219	0.000138131	0.0127426	0	0.0272809	0.0257269	0.00255543	0.00424753	0	0.041094	0.0101872	0	0.00538711	0.0081152	0.00245183	0.00462739	0	0.00459286	0.00528351	0.0154361	0.00300435	0.00683749	0.0204434	0.00942745	0.00442019	0.00614683	0.00628496	0.000759721	0	0.00110505	0.00352234	0	0	0.00407487	0.00721735	0.0022101	0.00369501	0.000241729	0.00338421	0.00252089	0.00314248
Live Soil Unamended	20	D	0	0.0494148	0.0195441	0.00260078	0	0	0.0935133	0	0.00852903	0	0.029909	0.0161784	0.00229481	0.0041689	0	0.0990591	0.00696091	0	0.00420714	0.00699916	0.00275377	0.00290675	0	0.00393942	0.00589	0.015184	0.00198883	0.00753461	0.021227	0.00856728	0.00263903	0.00436013	0.0041689	0.000611948	0	0.00107091	0.00328922	0	0	0.00317448	0.00577526	0	0.000917922	0.000382468	0.00305974	0.00344221	0.00214182
Live Soil Unamended	3	D	0	0.16653	0.141717	0.13839	0	0	0	0	0.0693515	0	0.00438339	0.000587061	0.00563579	0.00211342	0	0	0.0114673	0	0.00485304	0.00727956	0.00371805	0.00320927	0	0.00661422	0.00610544	0	0.00379633	0.00802317	0	0.0057532	0.00485304	0.00344409	0.00602716	0.00140895	0	0.000626199	0.00305272	0	0	0.00375719	0.00367892	0.00794489	0.00751438	0.0018786	0.0038746	0	0.00250479
Live Soil Unamended	5	D	0	0.128507	0.129682	0.130701	0	0	0.00885441	0	0.0675443	0	0.0279737	0.00908948	0.00709136	0.00340856	0	0.000470146	0.0174346	0	0.00458392	0.00446638	0.0031343	0.00681711	0	0.00622943	0.00528914	0.00238991	0.00477982	0.00556339	0.00113619	0.00419213	0.00619025	0.00403542	0.00458392	0.0012929	0	0	0.0038787	0	0	0.00250744	0.00485817	0.0108134	0.00967717	0.00148879	0.00380034	0.000470146	0
Live Soil Unamended	7	D	0	0.123802	0.113083	0.0972888	0	0	0.0372636	0	0.0351513	0	0.0227301	0.0205549	0.00766078	0.00428752	0	0.00122951	0.0155107	0	0.00876419	0.0056116	0.00343632	0.00488651	0	0.00699874	0.0054855	0.00819672	0.00687264	0.0063367	0.00441362	0.00457125	0.00532787	0.00438209	0.0047604	0.00154477	0.000157629	0.000504414	0.00535939	0	0	0.00315259	0.00535939	0.00781841	0.00684111	0.00113493	0.00318411	0.00104035	0.00343632
Input Soil	0	A	0	0	0	0	0	0	0	0.00090799	0.00171509	0	0	0	0.024314	0.0716303	0	0	0	0	0.0129136	0.0118039	0.0156376	0	0	0.00363196	0.011703	0	0.00514528	0	0	0.00736481	0.00645682	0.00988701	0.0134181	0.00686037	0.00161421	0	0	0	0	0.00524617	0	0	0	0.00504439	0	0	0
Input Soil	0	B	0	0	0	0	0	0	0	0	0.00121987	0	0	0	0.018298	0.0744119	0	0	0	0	0.00737729	0.00755155	0.00964275	0.00424049	0	0.005228	0.00482138	0	0.00412431	0.00505373	0	0.00383387	0.00749347	0.00807435	0.0115016	0.00429858	0.00116178	0	0	0	0	0.00342724	0	0	0	0.00319489	0	0	0.00487947
Input Soil	0	C	0	0	0	0	0	0	0	0	0.00114195	0	0	0	0.0212579	0.0949578	0	0	0	0	0.0129129	0.00895994	0.0130007	0.00834505	0	0.00289881	0.0088721	0	0.00913563	0.00483134	0	0.00641251	0.00790583	0.0101897	0.0124736	0.00527056	0.000527056	0	0	0	0	0.00184469	0	0	0	0.00237175	0	0	0.00527056
[truncated: 921 more columns]
