# Supplementary material for: Decrypting bacterial polyphenol metabolism in an anoxic wetland soil
Source: Nat Commun. 2021 Apr 29;12:2466. doi: 10.1038/s41467-021-22765-1 (PMC8084988; doi:10.1038/s41467-021-22765-1)
Supplement: Supplementary file 7 — Supplementary Data 5 [file 41467_2021_22765_MOESM7_ESM.txt]

>AGS82961.FCR
MAEKNQYFPHLFEPLKVGSKTIKNRIEAAPALFAFEHYIELNPDPFGYTTPVPERAFRMLEAKAKGGAGIVCLGELSPNHEYDKRFPFEPYLDFTSRSDKQFEIMKETAEMIKSYGAFPMGELLSCGEIKTNIGDGINPKGPSEKDLPDGSHVEAFTKEEILSCYQDYVTACKWFQAAGWEGIMIHCGHGWLPAQFLSPQYNKRTDEYGGSFENRARFTVDLLKTVREAMGPDFVIEIRVSSSEHLPGGLELEDAVNYCKLCEPYIDMIHVSCGHYLSSSRSWEFTTAYAPHGPNIEPAAVIKQNVSIPVAAVGGINSPEQAEEAIASGKIDMVSMGRQFFADPAFPNKAKEGHADEIRRCLRCGRCYPGPSGEHETEIWTVKFPPLDSCTINPYDVWPASHHKVLPDRMPKPEASRKVLVVGGGCGGLQTAITASDRGHQVILCEKSGVLGGLINFTDHTDHKVDIRNFKDLLIRDVEKRPIEVRLNCEVTPELIREIAPEAVVLAVGSDDLILPIEGIENAVTAMDVYSNDFAGLGKSTIVLGGGLVGCEAAADYIDHGVETTIVEMKGALMPETTGLYRTAVHDFIDKNGGKYEVNAKVVKVGKDFVVAEQDGKEITIKADSVVNAMGRRAHATEALETAIKEAGIPVWKIGDCVRARQIGDAVREGWTAAMEII
>4D06_A.CHI
MADFKFEPMRSLIYVDCVSEDYRPKLQRWIYKVHIPDSISQFEPYVTKYAFYPSFPIPPQGDRFGYARMQLTEHHWLVSDLDPRLEIKAIAETFPMDVLVWQGQIPAAAHTDAQIDSDGDAGNAARKSNNAEGNPFIFAFLPMWWEKDLKGKGRTIEDGANYRFNMTIGFPEGVDKAEGEKWLFEKVVPILQAAPECTRVLASAVKKDINGCVMDWVLEIWFENQSGWYKVMVDDMKALEKPSWAQQDAFPFLKPYHNVCSAAVADYTPSNNLANYRGYITMR
>Q715L4_PHY
MEEDFNMSTPGVKVGVXEEEKKLSYYKYYEQDLAPVPAEKIAILQGGPIAPEKCIPFDERNKFLKGEDDEYANIGFGVAADGTALVCNTTYMPGVTGEMLDWWFPWHSVGSDLRYKIWDPEDHYFARAYPASYVVDPNVPMNQKTWGVDHYIMEDVGPGPEFLKLCFKRPADFGYDESIIGTEKCESLVCAIGESSCAAAMTHKWHPYKDGVLFESRFWIGYRIDEEGNIVKAIPEGVSIPPFVPQGLFAHNIKEFTNLAAILPTLYAEEKDTF
>WP_007489454.PGR
mvnvkkefvdnmfsvkgkvalvtgatgalgcvlskaygyagakvfmtgrnekklqaleaefkaegidcaygvadpadeaqvdamikacvaqygevnilavthgfnkpqnileqsvadwqyimdadcksvyvvckyvaqqmvdqgkggkivvvtsqrskrgmagytgyctskggadlmvssmacdlsakyginvnsicptvfrsdltewmfdpesavyqnflkrepigrlaepedfvgyalflssdasnyitgancdcsggyltc
