# Supplementary material for: Decrypting bacterial polyphenol metabolism in an anoxic wetland soil
Source: Nat Commun. 2021 Apr 29;12:2466. doi: 10.1038/s41467-021-22765-1 (PMC8084988; doi:10.1038/s41467-021-22765-1)
Supplement: Supplementary file 8 — Supplementary Data 6 [file 41467_2021_22765_MOESM8_ESM.txt]

>CTSoil_07_PGR;day10_bin2_scaffold_442_0064
MVDKQFVNNLFDVKGKVAILTGATGAFGKAVATGYGLSGMKVFVTGRSAEKCKALCDELAAQGIECGFSTGDPAVEADVIKVVNDCVAKFGEVNVLVTAAGYNHAQPIIEQDLAEWKKIMDSDVQGTWLFCKYVGQQMIAQGKGGKVILISSARSKMGMAGYTGYCTAKGGIDIMAQSLACEWTAKYKINVNTVNPTVFRSELTEWMFDPTSEVYKNFLRRIPAGRLGEPEDFVGPCIFLASSASDFMTGANIAVEGGYWAN*
>CTSoil_081_CHI;day10_bin4_scaffold_220_0002
MGLEFNPMRSLIYVDCINEQYRHKLKHWLYYHHIPESIAQFGPYVSKYAFYPALPVPAEGERFGGYKMQLTEHYWMVNPMCADLNVKTLKEYFPLEVLKWQGTIPEEVPEEQMLDGDSARSTGGDNGMPPFIFAFLPISWQEDIKGDGRTMEEGPNYRWQFMLKYPDGVSLEEGDKWFFEQVIPVFKNAPEVTRILTSKVIQSVNGCPFQRTVEMWFDGPNEWRKVVTKDAAAIKKPVWASCDKFPFVKPKFEIASLFLTDTAESDNYTQYRGYIPMR*
>CTSoil_080_CHI;day10_bin.2_round2_scaffold_0_0230
MGLEFNPMRSLIYVDCIKEQYRHKLKHWLYYHHIPESIAQFQAYVSKYAFYPALPVPPEGERFGGYKMQLTEHYWLVNPMSKELAIRAFHEYFPLDVLKWQGTVPEDMSEKQMLDGDSARSTGGDNGMPPFIFAFLPISWEKDLKGSGRTMEDGPNYRWQFMLKYPEGVSLQEGDKWFFEKVIPVFKKAPEVTRILTSKVIQSVNSCPFQRTVEMWFDGPNEWYKIAVEAAATIERPVWALCDKFPYLKPKFEIASLFLTDIAESDNYTQYRGFIPMR*
>CTSoil_080_day10_bin.2_round2_scaffold_52_0041 BLAST:hypothetical protein(db=KEGG evalue=1.5e-115 bit_score=421.4 identity=65.6)
MGLEFNPMRSLIYVDCIKEQNRHKLKHWLYYHHVPESIAQFGPYVSKYAFYPALPVPQDGERFGGYKMQLTEHYWMVNPMCEDLNVKTLKEFFPMDVLRWQGTIPEEAPQDQMLDGDSARSTGGDNGMPPFIFAFLPISWQKDIKGNGRTMEDGPNYRWQFMLKYPEGVSLEEGDKWFFEKVIPVFEKASEVNRILSSKVIQSVNGCPFQRAVEMWFDGPNEWHKVAVEAAAAIEKPVWATSNVFPYLKPKFEIASLFLTDIAESDNYTQYRGFIPMR*
>CTSoil_07_CHI;day20_CT_day20CT_round2_holophaga_manual_scaffold_1176_0020
MTVEFCPMRSLIYVGLSKEKYRHHLQNWLYRIHIPDSISQFGPYVTKYAFYNALPVPPEGERFGTIKMQLTEHYWQCNPFQDALKYKAFKEVFPVDVLKWQGNMPDDADGSKELEGDDARAAKGGKGAKPFIFAF
>CTSoil_07_PHY;day10_bin2_scaffold_700_0002 RBH:hypothetical protein
MFLERFKLTEAEKAQPYAKYFYKDIAPFDPEAMAKMDRPIDPALALPIERINDLLNPGYLDCEAGWCIMPDGSGFIANLTQWPGVTVDMIKWWFAWHALGDNLRYKIWFPKGHFAISVSEEDRKRALDPNTDLDHKLWGMTHHVVEACDGPTENIYINFLAPEQMGFDMSRFHSPNVACVCGGFGVSQMINPPLGAPSFKGSAAMVHFFREVPGGLEQRTRFWMGKKFLNGQPIHTLPGGVKLPPFVPMCLAKHNVKEFANLKSFLPQIYAEMGGKF*
>CTSoil_082_PGR;day10_bin.2_round2_scaffold_27_0037
MIDKQFVDKLFDVKGKVAVITGATGALGKAVALGYGQAGMKVFVTGRGDDKCQALCKELAAQGIECAYSTGDPAVEADVIKIVKDAVAKFGEINVLVTAAGYNHAQPILEQDLTEWQKIMNSDVQGTWLFCKYVGEQMVKQGKGGKVILVSSARSKAGMAGYTGYCTAKGGIDLMAQSLACEWSEKYKINVNTINPTVFRSDLTEWMFDPESAVYKNFLKRLPIGRLGEPEDFVGPCIFLASSASDFMTGANVAVEGGYWAC*
>CTSoil_080_PGR;day10_bin.2_round2_scaffold_0_0154
MIDKQFVDKLFDVKGKVAVITGATGALGKAVARGYGLAGMKVFVTGRGDEKCQALCKELAAQGIECAYSAGDPAVEADAIRIVKDAVAKFGEINVLVTAAGYNHAQPILEQDLAEWQKIMSSDVQGTWLFCKYVGEQMVKQGKGGKVILVSSARSKAGMAGYTGYCTAKGGIDLMAQSLACEWSEKYKINVNTINPTVFRSDLTEWMFDPESAVYKNFLKRLPIGRLGEPEDFVGPCIFLASSASDFMTGANVAVEGGYWAC*
>CTSoil_07_FCR;day10_bin2_scaffold_458_0047
MTSYPHLNSPIKVGKFTYRNRIEGAPTIFSSLALVPFLTDKILRMQEDRAKGGCAAVVNGEISVNFDDSLRPIVAGEGKMISLKVDYKDFSSPAFAIFQKNAQVIKKHGAVAVAELSHFGIEKPLLEDGIQPLGPVAYTKPDGTPVRAFDAESMAKVAQDFAESAAFMQAAGFDGVFVHCGHGWMIGQFLSPRNNTRTDEFGGSIENRGRFPLQILKAIRERCGQDFLIEIRLSGQENLPGGITLEDTVGFCRLLEGTGLVDLIHISAGHYYSPARSNEFSTIFRPHALNADYAAAVKQAVSIPVAVVGGITTAEDAERVIAEGKADIVSMGRQMIADPAFANKAAAGKGDEIRACLRCCICYPGPSGEHRTDPPGRHFPGLGSCTINPYNVNSFSHHKVLPEDMPKPTGSRRVLIVGGGPGGMQAAIDACDRGHKVTLIDNSERLGGTLRLTDCDFYKQDLFQFKELLVREVSKRPITVTLNTQVTPATIKEFAPEALILAIGADPAMPPIPGIEKAVKAFDTYFLPDTQIGKKVAAGGIPVFEIGDCLKAAKVGEAIQQGYTAAMSIV*
>CTSoil_081_FCR;day10_bin4_scaffold_102_0003
MKEYPNLFSPIKIGNVIFKNRLVMAPLTSDNCVVDNRPSEQSIAFYSARARGGFAQVTLGEVDVDTDYACRTDAFNIISDPNPKYWHSGAYNEVTMAIKEHGAIASIEINHTGEANHPKNIIDHKNPIGPTGHIREDGITIDEMDEAMMNQVADNFAKAAQYVELIGFNMCMVHGGHGWLLGQFLSPLTNKRTDKYGGSQENRARFPLMVIDRIRQAVGKNFLIEYRVSGEELVDGGLTIDDVVDFAKRIENKVDIIHVSVGIYHLHVESRTFSSMYHPHGCNVHLAEAIKKAVSTPVAVVGGINDPAMAEQIIAEGKADLVALGRQALADPEFPNKAITGRTDEIAPCLRCGCFSPMPQEEGKITPPHTFQCTVNPVTSKEFRMQLEPAAKSSKKVMIVGGGPGGMYAAITAAERGHKVTLFEKTNSLGGALKFTDYDRYKDDLRRYKDSLITRINKLNITVKLNTEVTTNLVEQENPDALIVAVGSSPIVPNVSGIAGSNVMQALDVYWNPERVGAKVVMIGGGLVGCETGLHLAALGKSVTVVEMMDKLAPDATESHRIALFDTMDGKITAKTETKCIAITSSGITVVNKAGVEEVITADTIVYAVGMRAHSNMAFELCKAAPKQYFFIGDCVSPRKVKQAVHEGFHAAMDVF*
>CTSoil_081_FCR;day10_bin4_scaffold_1010_0009 RBH:Uncharacterized protein n=1 Tax=Clostridia bacterium BRH_c25 TaxID=1734399 RepID=A0A101WM48_9FIRM(db=UNIREF)
MINKHYPHLLAPLKVGTTTFRNRIFTAPITLHSLQANEPYPTEAVITHFASKAKGGAACVTCAGVSIFPVTKDDHLNYDVYNQSPIHYLAQLADRIHFYGAKASMELGVGGVVGGIYGVSDGVRLMTGQLGKEMPEEEMERIANGYAHAAKALKNAGFDMVLLHFGHGLLVGQFLSPLTNKRTDKYGGSLENRARFPLMIIDRIREKVGRDLLIEVRISGAEFEPGGIVIEESIDFIKIIQDKIDLIHVSAGMHHPKWMTVTHPCGFLPPMPNVFLAATVKKANLKIPVVTIGGIQDLDGAEKIIEDGKADVVSIARGFIADPNLGEKAYSGHGDNVTPCIKCMRCLDSAVHEYHYVCSVNPEIGLEHKLPVLVQPTSAKKKVIVIGGGPAGMKSALIAAQRGHEVTLFEKSDSLGGTLKFAKFVSFKYDLNRFKNYLVYQVQKSNIRVKLNTEATPSLLQAENADVIIAALGATPIIPSLPGMDGKNVRLAVDSYGMEDKIGQKAAIIGGGQVGCETALHLAKLGKIVTIIEMQSELAADASGTHRTELLLELDNENNLHYITSARCTSITATDICYRDKTDSEKRIAVDTVIVAVGMKANAQEAEAFRSLAERFVAIGDCVRPAIVEKAISSAFCATVQI*
>CTSoil_080_FCR;day10_bin.2_round2_scaffold_204_0010
MNKYKNVFSPITIKGVEFKNRIQVAPMVPCMATPEGWVTKELIEFYRPFAKGGAAIVTLGDSAVNWTHAMDHEGQLNLGNDNVKMGLDDIADEIQRYGAVISVELNHGGRFSNSINLASKGLKPVSSTPKPAEIDEFFSKLQGKPPAEVEEMSIPLINQTVNDYAEAAGRCKDSGFKMVMIHGAHGMLPGQFLSPYVNKRVDRYGGSFENRARFCIELLEAVRRRVGENFIIEYRISADELVDGGMHIEEVIRFVKMIKDKIDILHVSVGMLPNPFTIQRMIQPLYIPYMPNIHFAEEIKKAVGNDLYVTAVGSVMTLENAEEILSRGLVDFVAMARPFVADPEFMRKAALGKLEDVRPCVRCNTCCGRSAFFKKTRCAVNPINGREIEYRGGKITKAEVKKKVVIVGGGPAGMQAALTAVERGHEVILYEKEDKLGGTLRHATDLAFKQDLKNYLEWIVVQTQKCGAAIRLNTEVTADIIKQDKADALIIAVGATPFIPNVPGIDKSNVHWAGDVDCGRVEVGQKVVVIGGGLTGAESALALAMQGKEVTMVEMQGPEALLNGASLINRFSLQSLLAEQRVKIVTNTKLEEVTDSGIKTINSKFQWKEIQADTIVLALGMRARRDKVAELRHVIPETEVYVIGDCKQIGNVFAAVHAGFDTAVEI*
>CTSoil_132_katG;day10_round3_3000_scaffold_179_0002
MSTSDEKPLSSAVEKCPFHDKASKNSTSRTTSNRDWWPNQLRVDLLNQHSNRSNPLGESFNYREEFKKLDYSALKADIHSVLTDSQAWWPADWGSYIGLFIRMAWHSAGTYRTVDGRGGSGRGQQRFAPLNSWPDNVSLDKARRLLWPVKQKYGQKISWADLIILAGNVALENAGFRTFGFGAGREDVWEPDFDVDWGNEKEWLSHRHPESLARAAIGATEMGLIYVNPEGPNASGEPVSAASAIRATFSNMGMNDEETVALIAGGHTLGKTHGAAKPDDHVGPEPEAAPLEAQGLGWMSSYGSGAGADAITSGLEVAWTQTPTQWSNYFFENLFKYEWVQTRSPAGAIQFEAVDAPEIIPDPFDPAKKRKPTMLVTDLTLRFDPEFEKISRRFLNDPQAFNEAFARAWFKLTHRDMGPKSRYIGPEVPHEDLIWQDPLPAATYHPDGADIANLKADIAASGLSVSDLVSVAWASASTFRGGDKRGGANGARLALTPQNGWEVNARAVKVLPVLQRIQQASAKASLADIIVLAGVVGVEQAAASAGVQVNVPFTPGRVDARQEQTDVDSFNLMEPLADGFRNYRRVWDGVSTETLLIDKAQQLTLTAPELTALVGGLRVLGANYDDSKHGVFTDRVGVLSTDFFVNLLDMRTAWKATDEKAELFEGHDRQSGEMRYTATRADLVFGSNSILRALAEVYASSDAKQKFVIDFVAAWTKVMNLDRFDLQ*
>CTSoil_132_AA6;day10_bin13_scaffold_241_0026
MAKVLVLYYSMYGHIETMAHAVAEGAQKVNGADVVIKRVPETMSAELFLKSGGKTQNAPVATPQELADYDAIIFGTPTRFGNMSGQMRTFLDQTGGLWASGALYGKLASVFSSTGTGGGQEHTISSTWTTLAHHGMVIVPIGYATQELFDVSQVHGGTPYGATTIAGGDGSRQPSNEELSIARYQGEYVAGLAVKLNG*
>CTSoil_081_PHY;CT_day20_bin.91_renamed_CT_day20_bin.91_scaffold_2013_12
MTKKVPVTNNDREKSYFKYYEQKCITGPKEKFDMITPEPYDNATALHIQNRNDLFKPGDLPGEFGWWLLEDGTALIANRTFFPNVDGQMFDWWFAWHAIDRLRYAIWDNEDHYDIYLDDPAHSRDMSLSMQERHWGSIHNIWEDIGTGSVDLLRIEFKKPSDLGYDMSKIGTNACNALCCANVKVIGSGNMPDVPVVMTHFLRPVAGGSELRSRFWFGWQIINGDPIKCIPDGVKIPAIGPVCLLNHNVKEFSNLARILPDVYSEEKDNWF*
>CTSoil_080_PHY;CT_day20_bin.47_renamed_CT_day20_bin.47_scaffold_418_23
MGQKKARVPVTAEDKAKSYFKYYNLEMTPAPKEKYEMVLRGPIDPSKALRIHDRNDLFKPGYLDTEVGYCIMEDGTGFLANLTPMPGVTTEMFDWWFAWHGLDNLRYTIWNPEDHYKAETMQREHTKDKDLSYKERYWNTTHQVLEDIGFGPEGVYINFKYPGDLGYDTSKIGTSACSTIVCANGYGAAQPPVGSAPAVMTHFVREVEGGIELRTRFWMGWKIVSGKPVKVLPDGIRMPEFGPMSLLLHNIKEFTHLANILPQVFAEEKENF*
