# Supplementary material for: Decrypting bacterial polyphenol metabolism in an anoxic wetland soil
Source: Nat Commun. 2021 Apr 29;12:2466. doi: 10.1038/s41467-021-22765-1 (PMC8084988; doi:10.1038/s41467-021-22765-1)
Supplement: Supplementary file 9 — Supplementary Data 7 [file 41467_2021_22765_MOESM9_ESM.xlsx]

## Sheet: Table of Contents
Sheet	Description
all_peak_information	This includes all processed FTICR-MS data for all identified peaks across all samples. Information for peaks is given, including formula if it was assigned. Columns NM(CH2), NKM(CH2), and KMD(CH2) are plotted in Supplementary Figure 3B. Formulae for KMD analysis (using both epicatechin and -CH2) are found within the cells.
biochemical_classes	Relative abundance of peaks (in %) assigned to biochemical classes within samples based on standard class classification approaches along with other parametrs that can be extarcted from FTICR MS data. This data is plotted in Figure 7 and Supplementary Figure 2.
polymer_peaks_KMD	Kendrick mass defect analysis using epicatechin as base unit on peaks assigned as oligomers of the CT polymer. Aligned data with Kendrick mass defect and intensity for oligomers of the CT polymer. The formula used to calculate KMD are provided in the cells and in green, as well as putative oligomer sizes for CT oligomers. This data is plotted in Figure 2B and Supplementary Figure 6.

## Sheet: all_peak_information
Samples	Day	Description	Treatment	Mass	C	H	O	N	S	P	NM(CAT)	NKM(CAT)	KMD(CAT)	NM(CH2)	NKM(CH2)	KMD(CH2)	O/C	H/C	OtoC	HtoC	NOSC	GFE	DBE	DBE_O	AI	AImod	DBE_AI	Aromaticity	Class	Formula	Element	raw_intensity	log_intensity	intensity_minmax_norm
01_Day0	Day0	1 CT A day0	CT	347.042	9	22	4	2	2	2	346.948	347	0.0523162	346.656	347	0.344031	0.444444	2.44444	0.444444	2.44444	-1.55556	104.633	1	-3	9	-7	-9	Saturated	Other	C9H22O4N2P2S2	CHONPS	2.01096e+06	14.5141	0.000162742
01_Day0	Day0	1 CT A day0	CT	325.036	9	16	7	2	0	2	324.947	325	0.0526115	324.674	325	0.325829	0.777778	1.77778	0.777778	1.77778	-0.666667	79.3	4	-3	3.5	-2.33333	-7	AliphaticsN	Carb	C9H16O7N2P2	CHONP	36956924	17.4253	0.00299083
01_Day0	Day0	1 CT A day0	CT	319.064	8	20	7	2	2	0	318.977	319	0.02295	318.709	319	0.291147	0.875	2.5	0.875	2.5	0.5	46.05	0	-7	3.66667	-15	-11	Saturated	Carb	C8H20O7N2S2	CHONS	1612434	14.2933	0.00013049
01_Day0	Day0	1 CT A day0	CT	885.688	60	90	3	2	0	0	885.446	886	0.55365	884.702	885	0.298137	0.05	1.5	0.05	1.5	-1.3	97.35	17	14	0.218182	0.238938	12	AliphaticsN	Lipid	C60H90O3N2	CHON	2086673	14.5511	0.000168869
01_Day0	Day0	1 CT A day0	CT	752.651	46	92	2	1	1	1	752.446	753	0.553724	751.814	752	0.186384	0.0434783	2	0.0434783	2	-1.91304	114.822	2	0	-0.0731707	-0.047619	-3	AliphaticsN	Lipid	C46H92O2NPS	CHONPS	9819583	16.0999	0.000794674
01_Day0	Day0	1 CT A day0	CT	779.136	41	33	12	0	1	1	778.923	779	0.0766125	778.268	779	0.731534	0.292683	0.804878	0.292683	0.804878	-0.292683	68.6415	26	14	0.444444	0.545455	12	Aromatic	Lignin	C41H33O12PS	CHOPS	2.35422e+06	14.6717	0.000190521
01_Day0	Day0	1 CT A day0	CT	726.145	41	31	8	1	0	2	725.947	726	0.052785	725.337	726	0.663164	0.195122	0.756098	0.195122	0.756098	-0.536585	75.5927	28	20	0.566667	0.617647	17	Aromatic	CondHC	C41H31O8NP2	CHONP	2.32119e+06	14.6576	0.000187848
01_Day0	Day0	1 CT A day0	CT	718.418	40	65	6	1	2	0	718.222	719	0.77775	717.618	718	0.381634	0.15	1.625	0.15	1.625	-1.15	93.075	9	3	0	0.0882353	0	AliphaticsN	Lipid	C40H65O6NS2	CHONS	2.13214e+06	14.5726	0.000172548
01_Day0	Day0	1 CT A day0	CT	731.18	40	33	10	2	0	1	730.981	731	0.0190781	730.366	731	0.63369	0.25	0.825	0.25	0.825	-0.3	68.85	26	16	0.481481	0.5625	13	Aromatic	Lignin	C40H33O10N2P	CHONP	1.87954e+06	14.4465	0.000152107
01_Day0	Day0	1 CT A day0	CT	716.152	40	32	8	1	1	1	715.956	716	0.0436107	715.354	716	0.64559	0.2	0.8	0.2	0.8	-0.4	71.7	26	18	0.517241	0.575758	15	Aromatic	CondHC	C40H32O8NPS	CHONPS	2034094	14.5256	0.000164614
01_Day0	Day0	1 CT A day0	CT	700.156	40	32	7	1	1	1	699.966	700	0.0344288	699.377	700	0.622963	0.175	0.8	0.175	0.8	-0.45	73.125	26	19	0.533333	0.58209	16	Aromatic	CondHC	C40H32O7NPS	CHONPS	3086164	14.9424	0.000249755
01_Day0	Day0	1 CT A day0	CT	729.164	40	31	10	2	0	1	728.966	729	0.0343783	728.353	729	0.647296	0.25	0.775	0.25	0.775	-0.25	67.425	27	17	0.518519	0.59375	14	Aromatic	CondHC	C40H31O10N2P	CHONP	3.15782e+06	14.9654	0.000255555
01_Day0	Day0	1 CT A day0	CT	719.155	39	36	4	2	0	4	718.959	719	0.0408083	718.355	719	0.645312	0.102564	0.923077	0.102564	0.923077	-1.07692	90.9923	25	21	0.517241	0.548387	15	Aromatic	UnsatHC	C39H36O4N2P4	CHONP	1.67261e+06	14.3299	0.00013536
01_Day0	Day0	1 CT A day0	CT	731.144	39	29	11	2	0	1	730.944	731	0.0556903	730.33	731	0.670271	0.282051	0.74359	0.282051	0.74359	-0.153846	64.6846	27	16	0.52	0.606557	13	Aromatic	CondHC	C39H29O11N2P	CHONP	1.93943e+06	14.4779	0.000156953
01_Day0	Day0	1 CT A day0	CT	703.101	38	25	12	0	0	1	702.91	703	0.090499	702.318	703	0.681508	0.315789	0.657895	0.315789	0.657895	-0.157895	64.8	27	15	0.56	0.645161	14	Aromatic	CondHC	C38H25O12P	CHOP	3526232	15.0757	0.000285369
01_Day0	Day0	1 CT A day0	CT	569.133	38	22	2	2	1	0	568.978	569	0.0221595	568.499	569	0.500558	0.0526316	0.578947	0.0526316	0.578947	-0.263158	67.8	29	27	0.727273	0.735294	24	Condensed_Aromatics	CondHC	C38H22O2N2S	CHONS	4.17143e+06	15.2438	0.000337583
01_Day0	Day0	1 CT A day0	CT	674.122	37	26	10	1	0	1	673.938	674	0.0616254	673.372	674	0.628275	0.27027	0.702703	0.27027	0.702703	-0.216216	66.4622	26	16	0.56	0.633333	14	Aromatic	CondHC	C37H26O10NP	CHONP	1.91198e+06	14.4636	0.000154732
01_Day0	Day0	1 CT A day0	CT	545.133	36	22	2	2	1	0	544.984	545	0.0157142	544.526	545	0.473939	0.0555556	0.611111	0.0555556	0.611111	-0.277778	68.2167	27	25	0.709677	0.71875	22	Condensed_Aromatics	CondHC	C36H22O2N2S	CHONS	1.69558e+06	14.3435	0.000137219
01_Day0	Day0	1 CT A day0	CT	601.109	35	26	2	2	3	0	600.945	601	0.0552708	600.439	601	0.560548	0.0571429	0.742857	0.0571429	0.742857	-0.285714	68.4429	24	22	0.607143	0.62069	17	Aromatic	CondHC	C35H26O2N2S3	CHONS	9791448	16.097	0.000792397
01_Day0	Day0	1 CT A day0	CT	695.166	34	37	8	2	2	1	694.976	695	0.0235964	694.392	695	0.607935	0.235294	1.08824	0.235294	1.08824	-0.470588	73.7118	18	10	0.238095	0.36	5	Lignin_Phenolics	Lignin	C34H37O8N2PS2	CHONPS	3.01736e+06	14.9199	0.000244187
01_Day0	Day0	1 CT A day0	CT	617.12	34	24	8	1	0	1	616.952	617	0.0480698	616.433	617	0.566805	0.235294	0.705882	0.235294	0.705882	-0.294118	68.6824	24	16	0.583333	0.642857	14	Aromatic	CondHC	C34H24O8NP	CHONP	6.23569e+06	15.6458	0.000504638
01_Day0	Day0	1 CT A day0	CT	737.177	33	40	15	0	0	2	736.976	737	0.0237774	736.357	737	0.64343	0.454545	1.21212	0.454545	1.21212	-0.606061	77.5727	15	0	-0.125	0.234043	-2	Lignin_Phenolics	Lignin	C33H40O15P2	CHOP	2.28807e+06	14.6432	0.000185167
01_Day0	Day0	1 CT A day0	CT	801.173	33	38	23	0	0	0	800.955	801	0.0452868	800.281	801	0.718733	0.69697	1.15152	0.69697	1.15152	0.242424	53.3909	15	-8	-0.8	0.162791	-8	Lignin_Phenolics	Tannin	C33H38O23	CHO	2.39357e+06	14.6883	0.000193706
01_Day0	Day0	1 CT A day0	CT	541.188	33	34	3	0	2	0	541.04	542	0.959912	540.585	541	0.414821	0.0909091	1.0303	0.0909091	1.0303	-0.727273	81.0273	17	14	0.428571	0.457627	12	Lignin_Phenolics	UnsatHC	C33H34O3S2	CHOS	4.05093e+06	15.2145	0.000327831
01_Day0	Day0	1 CT A day0	CT	661.159	33	31	11	2	0	1	660.979	661	0.0208479	660.423	661	0.576602	0.333333	0.939394	0.333333	0.939394	-0.242424	67.2091	20	9	0.315789	0.469388	6	Lignin_Phenolics	Lignin	C33H31O11N2P	CHONP	1.67606e+06	14.332	0.000135639
01_Day0	Day0	1 CT A day0	CT	565.115	33	26	5	0	2	0	564.961	565	0.0391552	564.486	565	0.514176	0.151515	0.787879	0.151515	0.787879	-0.363636	70.6636	21	16	0.538462	0.578947	14	Aromatic	CondHC	C33H26O5S2	CHOS	2.39754e+06	14.69	0.000194027
01_Day0	Day0	1 CT A day0	CT	549.12	33	26	4	0	2	0	548.97	549	0.0297027	548.509	549	0.491279	0.121212	0.787879	0.121212	0.787879	-0.424242	72.3909	21	17	0.555556	0.586207	15	Aromatic	CondHC	C33H26O4S2	CHOS	1.79279e+06	14.3993	0.000145086
01_Day0	Day0	1 CT A day0	CT	623.122	33	25	9	2	0	1	622.953	623	0.0473795	622.429	623	0.571161	0.272727	0.757576	0.272727	0.757576	-0.181818	65.4818	23	14	0.52381	0.607843	11	Aromatic	CondHC	C33H25O9N2P	CHONP	2372112	14.6793	0.000191969
01_Day0	Day0	1 CT A day0	CT	591.067	33	21	7	0	1	1	590.906	591	0.0936895	590.409	591	0.590526	0.212121	0.636364	0.212121	0.636364	-0.30303	68.9364	24	17	0.625	0.672727	15	Condensed_Aromatics	CondHC	C33H21O7PS	CHOPS	2.60503e+06	14.773	0.000210819
01_Day0	Day0	1 CT A day0	CT	823.17	32	41	23	0	0	1	822.946	823	0.0540221	822.254	823	0.745958	0.71875	1.28125	0.71875	1.28125	0	60.3	13	-10	-1.375	0.025641	-11	Lignin_Phenolics	Tannin	C32H41O23P	CHOP	2.0027e+06	14.51	0.000162073
01_Day0	Day0	1 CT A day0	CT	725.177	32	40	15	0	0	2	724.979	725	0.0205888	724.37	725	0.630154	0.46875	1.25	0.46875	1.25	-0.625	78.1125	14	-1	-0.2	0.2	-3	Lignin_Phenolics	Lignin	C32H40O15P2	CHOP	2935248	14.8923	0.000237542
01_Day0	Day0	1 CT A day0	CT	786.181	32	38	22	0	0	0	785.967	786	0.0327146	785.306	786	0.693559	0.6875	1.1875	0.6875	1.1875	0.1875	54.9562	14	-8	-0.8	0.142857	-8	Lignin_Phenolics	Tannin	C32H38O22	CHO	2.40205e+06	14.6918	0.000194392
01_Day0	Day0	1 CT A day0	CT	707.166	32	38	14	0	0	2	706.974	707	0.0263563	706.379	707	0.620783	0.4375	1.1875	0.4375	1.1875	-0.625	78.1125	15	1	-0.0625	0.26087	-1	Lignin_Phenolics	Lignin	C32H38O14P2	CHOP	2.39943e+06	14.6907	0.00019418
01_Day0	Day0	1 CT A day0	CT	723.16	32	36	17	0	1	0	722.963	723	0.0369976	722.355	723	0.644868	0.53125	1.125	0.53125	1.125	0	60.3	15	-2	-0.214286	0.244444	-3	Lignin_Phenolics	Lignin	C32H36O17S	CHOS	1.6955e+06	14.3435	0.000137213
01_Day0	Day0	1 CT A day0	CT	651.139	32	33	7	2	2	1	650.962	651	0.0381589	650.415	651	0.58549	0.21875	1.03125	0.21875	1.03125	-0.4375	72.7687	18	11	0.3	0.404255	6	Lignin_Phenolics	Lignin	C32H33O7N2PS2	CHONPS	2.79632e+06	14.8438	0.000226299
01_Day0	Day0	1 CT A day0	CT	635.144	32	33	6	2	2	1	634.971	635	0.0286863	634.437	635	0.562573	0.1875	1.03125	0.1875	1.03125	-0.5	74.55	18	12	0.333333	0.416667	7	Lignin_Phenolics	Lignin	C32H33O6N2PS2	CHONPS	20553814	16.8386	0.00166337
01_Day0	Day0	1 CT A day0	CT	617.114	32	28	9	0	0	2	616.945	617	0.0545208	616.427	617	0.573251	0.28125	0.875	0.28125	0.875	-0.625	78.1125	20	11	0.428571	0.529412	9	Aromatic	Lignin	C32H28O9P2	CHOP	8550948	15.9616	0.000692006
01_Day0	Day0	1 CT A day0	CT	597.117	32	28	4	2	1	2	596.955	597	0.0453441	596.453	597	0.547266	0.125	0.875	0.125	0.875	-0.6875	79.8937	21	17	0.521739	0.56	12	Aromatic	UnsatHC	C32H28O4N2P2S	CHONPS	4737873	15.3711	0.000383424
01_Day0	Day0	1 CT A day0	CT	513.137	32	23	3	2	0	1	512.998	513	0.00247342	512.566	513	0.433804	0.09375	0.71875	0.09375	0.71875	-0.5	74.55	23	20	0.653846	0.672727	17	Condensed_Aromatics	CondHC	C32H23O3N2P	CHONP	2222323	14.6141	0.000179847
01_Day0	Day0	1 CT A day0	CT	507.09	32	17	3	2	0	1	506.952	507	0.0478786	506.526	507	0.474126	0.09375	0.53125	0.09375	0.53125	-0.3125	69.2062	26	23	0.769231	0.781818	20	Condensed_Aromatics	CondHC	C32H17O3N2P	CHONP	10395952	16.1569	0.000841318
01_Day0	Day0	1 CT A day0	CT	715.351	31	60	12	2	2	0	715.156	716	0.843626	714.555	715	0.444933	0.387097	1.93548	0.387097	1.93548	-0.83871	84.2032	3	-9	-0.866667	-0.333333	-13	AliphaticsN	Protein	C31H60O12N2S2	CHONS	4.40029e+06	15.2972	0.000356104
01_Day0	Day0	1 CT A day0	CT	793.16	31	39	22	0	0	1	792.943	793	0.0565126	792.277	793	0.723223	0.709677	1.25806	0.709677	1.25806	0	60.3	13	-9	-1.25	0.0526316	-10	Lignin_Phenolics	Tannin	C31H39O22P	CHOP	3031930	14.9247	0.000245366
01_Day0	Day0	1 CT A day0	CT	757.159	31	38	16	2	2	0	756.953	757	0.0471199	756.316	757	0.683569	0.516129	1.22581	0.516129	1.22581	0.129032	56.6226	14	-2	-0.545455	0.105263	-6	Lignin_Phenolics	Lignin	C31H38O16N2S2	CHONS	2.06915e+06	14.5427	0.000167451
01_Day0	Day0	1 CT A day0	CT	673.137	31	36	7	2	2	2	672.953	673	0.0466478	672.388	673	0.61247	0.225806	1.16129	0.225806	1.16129	-0.709677	80.5258	16	9	0.166667	0.302326	3	Lignin_Phenolics	Lignin	C31H36O7N2P2S2	CHONPS	14914065	16.5178	0.00120696
01_Day0	Day0	1 CT A day0	CT	610.168	31	36	6	1	0	3	610.002	611	0.998072	609.489	610	0.510964	0.193548	1.16129	0.193548	1.16129	-1.16129	93.3968	16	10	0.285714	0.375	6	Lignin_Phenolics	Lignin	C31H36O6NP3	CHONP	8347829	15.9375	0.000675568
01_Day0	Day0	1 CT A day0	CT	693.151	31	36	14	0	0	2	692.962	693	0.0382119	692.379	693	0.620857	0.451613	1.16129	0.451613	1.16129	-0.580645	76.8484	15	1	-0.0666667	0.272727	-1	Lignin_Phenolics	Lignin	C31H36O14P2	CHOP	3.77363e+06	15.1435	0.000305391
01_Day0	Day0	1 CT A day0	CT	757.147	31	34	22	0	0	0	756.941	757	0.0591796	756.304	757	0.695619	0.709677	1.09677	0.709677	1.09677	0.322581	51.1065	15	-7	-0.777778	0.2	-7	Lignin_Phenolics	Tannin	C31H34O22	CHO	2.37789e+06	14.6817	0.000192436
01_Day0	Day0	1 CT A day0	CT	639.139	31	33	7	2	2	1	638.965	639	0.0349353	638.428	639	0.57218	0.225806	1.06452	0.225806	1.06452	-0.451613	73.171	17	10	0.263158	0.377778	5	Lignin_Phenolics	Lignin	C31H33O7N2PS2	CHONPS	13623837	16.4273	0.00110254
01_Day0	Day0	1 CT A day0	CT	623.144	31	33	6	2	2	1	622.975	623	0.0254515	622.451	623	0.549251	0.193548	1.06452	0.193548	1.06452	-0.516129	75.0097	17	11	0.3	0.391304	6	Lignin_Phenolics	Lignin	C31H33O6N2PS2	CHONPS	4.42421e+06	15.3026	0.00035804
01_Day0	Day0	1 CT A day0	CT	621.129	31	31	6	2	2	1	620.959	621	0.0405543	620.437	621	0.562659	0.193548	1	0.193548	1	-0.451613	73.171	18	12	0.35	0.434783	7	Lignin_Phenolics	Lignin	C31H31O6N2PS2	CHONPS	89618648	18.3111	0.00725261
01_Day0	Day0	1 CT A day0	CT	605.097	31	30	5	0	0	4	604.932	605	0.0676196	604.424	605	0.576249	0.16129	0.967742	0.16129	0.967742	-1.29032	97.0742	19	14	0.454545	0.510204	10	Aromatic	Lignin	C31H30O5P4	CHOP	9151490	16.0294	0.000740607
01_Day0	Day0	1 CT A day0	CT	524.18	31	28	7	0	0	0	524.037	525	0.963176	523.596	524	0.403788	0.225806	0.903226	0.225806	0.903226	-0.451613	73.171	18	11	0.458333	0.527273	11	Aromatic	Lignin	C31H28O7	CHO	1.60609e+06	14.2893	0.000129977
01_Day0	Day0	1 CT A day0	CT	537.101	31	22	7	0	1	0	536.955	537	0.0450836	536.503	537	0.496557	0.225806	0.709677	0.225806	0.709677	-0.193548	65.8161	21	14	0.565217	0.622642	13	Aromatic	CondHC	C31H22O7S	CHOS	1.88485e+06	14.4494	0.000152536
01_Day0	Day0	1 CT A day0	CT	508.094	31	17	3	2	0	1	507.955	508	0.0447541	507.528	508	0.471845	0.0967742	0.548387	0.0967742	0.548387	-0.322581	69.4935	25	22	0.76	0.773585	19	Condensed_Aromatics	CondHC	C31H17O3N2P	CHONP	2.61064e+06	14.7751	0.000211273
01_Day0	Day0	1 CT A day0	CT	493.074	31	15	3	2	0	1	492.94	493	0.0598503	492.526	493	0.474316	0.0967742	0.483871	0.0967742	0.483871	-0.258065	67.6548	26	23	0.8	0.811321	20	Condensed_Aromatics	CondHC	C31H15O3N2P	CHONP	3.14048e+06	14.9599	0.000254151
01_Day0	Day0	1 CT A day0	CT	491.059	31	13	3	2	0	1	490.925	491	0.0745819	490.513	491	0.487354	0.0967742	0.419355	0.0967742	0.419355	-0.193548	65.8161	27	24	0.84	0.849057	21	Condensed_Aromatics	CondHC	C31H13O3N2P	CHONP	1.62917e+06	14.3036	0.000131845
01_Day0	Day0	1 CT A day0	CT	475.064	31	13	2	2	0	1	474.935	475	0.0653627	474.535	475	0.46469	0.0645161	0.419355	0.0645161	0.419355	-0.258065	67.6548	27	25	0.846154	0.851852	22	Condensed_Aromatics	CondHC	C31H13O2N2P	CHONP	1.71223e+06	14.3533	0.000138567
01_Day0	Day0	1 CT A day0	CT	521.193	30	37	2	0	0	3	521.051	522	0.948663	520.613	521	0.386765	0.0666667	1.23333	0.0666667	1.23333	-1.6	105.9	14	12	0.36	0.384615	9	Lignin_Phenolics	UnsatHC	C30H37O2P3	CHOP	3.21892e+06	14.9846	0.000260499
01_Day0	Day0	1 CT A day0	CT	779.144	30	37	22	0	0	1	778.932	779	0.0681387	778.277	779	0.723068	0.733333	1.23333	0.733333	1.23333	0.0666667	58.4	13	-9	-1.42857	0.0555556	-10	Lignin_Phenolics	Tannin	C30H37O22P	CHOP	3027502	14.9232	0.000245008
01_Day0	Day0	1 CT A day0	CT	674.14	30	36	7	2	2	2	673.957	674	0.0433652	673.39	674	0.610031	0.233333	1.2	0.233333	1.2	-0.733333	81.2	15	8	0.117647	0.268293	2	Lignin_Phenolics	Lignin	C30H36O7N2P2S2	CHONPS	4320941	15.279	0.000349683
01_Day0	Day0	1 CT A day0	CT	507.239	30	36	7	0	0	0	507.101	508	0.899229	506.674	507	0.325602	0.233333	1.2	0.233333	1.2	-0.733333	81.2	13	6	0.26087	0.358491	6	Lignin_Phenolics	Lignin	C30H36O7	CHO	2178376	14.5941	0.00017629
01_Day0	Day0	1 CT A day0	CT	627.131	30	34	5	2	2	2	626.96	627	0.0398849	626.433	627	0.567035	0.166667	1.13333	0.166667	1.13333	-0.8	83.1	16	11	0.263158	0.348837	5	Lignin_Phenolics	Lignin	C30H34O5N2P2S2	CHONPS	17488986	16.6771	0.00141534
01_Day0	Day0	1 CT A day0	CT	649.16	30	34	14	0	1	0	648.983	649	0.0172983	648.437	649	0.562966	0.466667	1.13333	0.466667	1.13333	-0.133333	64.1	14	0	-0.0666667	0.272727	-1	Lignin_Phenolics	Lignin	C30H34O14S	CHOS	2188367	14.5987	0.000177099
01_Day0	Day0	1 CT A day0	CT	640.143	30	33	7	2	2	1	639.968	640	0.0317314	639.43	640	0.569819	0.233333	1.1	0.233333	1.1	-0.466667	73.6	16	9	0.222222	0.348837	4	Lignin_Phenolics	Lignin	C30H33O7N2PS2	CHONPS	4913804	15.4076	0.000397662
01_Day0	Day0	1 CT A day0	CT	609.156	30	32	8	2	0	2	608.99	609	0.00983012	608.478	609	0.521871	0.266667	1.06667	0.266667	1.06667	-0.666667	79.3	17	9	0.277778	0.409091	5	Lignin_Phenolics	Lignin	C30H32O8N2P2	CHONP	58470356	17.884	0.00473186
01_Day0	Day0	1 CT A day0	CT	705.098	30	31	12	2	2	1	704.906	705	0.0938891	704.313	705	0.686577	0.4	1.03333	0.4	1.03333	-0.0666667	62.2	17	5	0	0.315789	0	Lignin_Phenolics	Lignin	C30H31O12N2PS2	CHONPS	1.75167e+06	14.3761	0.000141758
01_Day0	Day0	1 CT A day0	CT	610.156	30	31	11	0	0	1	609.99	610	0.00978548	609.477	610	0.522668	0.366667	1.03333	0.366667	1.03333	-0.466667	73.6	16	5	0.222222	0.404255	4	Lignin_Phenolics	Lignin	C30H31O11P	CHOP	8728755	15.9821	0.000706396
01_Day0	Day0	1 CT A day0	CT	606.101	30	30	5	0	0	4	605.935	606	0.064603	605.426	606	0.574076	0.166667	1	0.166667	1	-1.33333	98.3	18	13	0.428571	0.489362	9	Lignin_Phenolics	Lignin	C30H30O5P4	CHOP	3.03846e+06	14.9269	0.000245895
01_Day0	Day0	1 CT A day0	CT	704.086	30	30	13	1	0	3	703.894	704	0.106254	703.302	704	0.698091	0.433333	1	0.433333	1	-0.533333	75.5	18	5	0.0769231	0.384615	1	Lignin_Phenolics	Lignin	C30H30O13NP3	CHONP	16706403	16.6313	0.00135201
01_Day0	Day0	1 CT A day0	CT	608.107	30	29	7	1	1	2	607.941	608	0.0590721	607.43	608	0.570231	0.233333	0.966667	0.233333	0.966667	-0.666667	79.3	18	11	0.368421	0.466667	7	Lignin_Phenolics	Lignin	C30H29O7NP2S	CHONPS	5.41053e+06	15.5039	0.00043786
01_Day0	Day0	1 CT A day0	CT	591.136	30	29	7	2	1	1	590.975	591	0.0251978	590.478	591	0.522092	0.233333	0.966667	0.233333	0.966667	-0.4	71.7	18	11	0.368421	0.466667	7	Lignin_Phenolics	Lignin	C30H29O7N2PS	CHONPS	6.00985e+06	15.6089	0.000486362
01_Day0	Day0	1 CT A day0	CT	703.083	30	29	12	2	2	1	702.891	703	0.109019	702.3	703	0.700012	0.4	0.966667	0.4	0.966667	0	60.3	18	6	0.0769231	0.368421	1	Lignin_Phenolics	Lignin	C30H29O12N2PS2	CHONPS	54979156	17.8225	0.00444932
01_Day0	Day0	1 CT A day0	CT	607.149	30	29	10	2	0	1	606.983	607	0.0168678	606.473	607	0.527222	0.333333	0.966667	0.333333	0.966667	-0.266667	67.9	18	8	0.294118	0.454545	5	Lignin_Phenolics	Lignin	C30H29O10N2P	CHONP	1623059968	21.2076	0.13135
01_Day0	Day0	1 CT A day0	CT	497.161	30	26	7	0	0	0	497.025	498	0.974674	496.607	497	0.392574	0.233333	0.866667	0.233333	0.866667	-0.4	71.7	18	11	0.478261	0.54717	11	Aromatic	Lignin	C30H26O7	CHO	9521796	16.0691	0.000770575
01_Day0	Day0	1 CT A day0	CT	481.166	30	26	6	0	0	0	481.035	482	0.965314	480.63	481	0.36977	0.2	0.866667	0.2	0.866667	-0.466667	73.6	18	12	0.5	0.555556	12	Aromatic	Lignin	C30H26O6	CHO	88536528	18.2989	0.00716504
01_Day0	Day0	1 CT A day0	CT	465.171	30	26	5	0	0	0	465.044	466	0.955973	464.653	465	0.346984	0.166667	0.866667	0.166667	0.866667	-0.533333	75.5	18	13	0.52	0.563636	13	Aromatic	Lignin	C30H26O5	CHO	21993248	16.9062	0.00177986
01_Day0	Day0	1 CT A day0	CT	495.145	30	24	7	0	0	0	495.01	496	0.989814	494.594	495	0.406021	0.233333	0.8	0.233333	0.8	-0.333333	69.8	19	12	0.521739	0.584906	12	Aromatic	CondHC	C30H24O7	CHO	3.72456e+06	15.1305	0.000301419
01_Day0	Day0	1 CT A day0	CT	479.15	30	24	6	0	0	0	479.019	480	0.980505	478.617	479	0.383267	0.2	0.8	0.2	0.8	-0.4	71.7	19	13	0.541667	0.592593	13	Aromatic	CondHC	C30H24O6	CHO	2.22875e+06	14.617	0.000180367
01_Day0	Day0	1 CT A day0	CT	520.112	30	20	8	0	0	0	519.97	520	0.0297247	519.533	520	0.466918	0.266667	0.666667	0.266667	0.666667	-0.133333	64.1	21	13	0.590909	0.653846	13	Aromatic	CondHC	C30H20O8	CHO	1.78719e+06	14.3962	0.000144633
01_Day0	Day0	1 CT A day0	CT	505.093	30	18	8	0	0	0	504.955	505	0.0445442	504.531	505	0.469113	0.266667	0.6	0.266667	0.6	-0.0666667	62.2	22	14	0.636364	0.692308	14	Condensed_Aromatics	CondHC	C30H18O8	CHO	30672872	17.2389	0.00248228
01_Day0	Day0	1 CT A day0	CT	751.141	29	38	19	0	0	2	750.936	751	0.0635881	750.305	751	0.694979	0.655172	1.31034	0.655172	1.31034	-0.344828	70.1276	12	-7	-1.125	0.0285714	-9	Lignin_Phenolics	Tannin	C29H38O19P2	CHOP	4.03266e+06	15.2099	0.000326353
01_Day0	Day0	1 CT A day0	CT	751.123	29	38	17	0	1	2	750.919	751	0.0813536	750.287	751	0.712729	0.586207	1.31034	0.586207	1.31034	-0.413793	72.0931	12	-5	-0.888889	0.0285714	-8	Lignin_Phenolics	Lignin	C29H38O17P2S	CHOPS	2.15105e+06	14.5815	0.000174079
01_Day0	Day0	1 CT A day0	CT	671.149	29	38	12	0	1	2	670.966	671	0.0342303	670.402	671	0.598381	0.413793	1.31034	0.413793	1.31034	-0.758621	81.9207	12	0	-0.214286	0.15	-3	Lignin_Phenolics	Lignin	C29H38O12P2S	CHOPS	27144420	17.1167	0.00219673
01_Day0	Day0	1 CT A day0	CT	644.13	29	34	6	2	2	2	643.954	644	0.0459468	643.413	644	0.587386	0.206897	1.17241	0.206897	1.17241	-0.758621	81.9207	15	9	0.176471	0.3	3	Lignin_Phenolics	Lignin	C29H34O6N2P2S2	CHONPS	803079232	20.504	0.0649911
01_Day0	Day0	1 CT A day0	CT	628.134	29	34	5	2	2	2	627.963	628	0.0368018	627.435	628	0.564796	0.172414	1.17241	0.172414	1.17241	-0.827586	83.8862	15	10	0.222222	0.317073	4	Lignin_Phenolics	Lignin	C29H34O5N2P2S2	CHONPS	6.15754e+06	15.6332	0.000498314
01_Day0	Day0	1 CT A day0	CT	629.11	29	32	6	2	2	2	628.939	629	0.0611046	628.41	629	0.589919	0.206897	1.10345	0.206897	1.10345	-0.689655	79.9552	16	10	0.235294	0.35	4	Lignin_Phenolics	Lignin	C29H32O6N2P2S2	CHONPS	4.32061e+06	15.2789	0.000349656
01_Day0	Day0	1 CT A day0	CT	633.128	29	30	14	0	1	0	632.956	633	0.0441626	632.424	633	0.576354	0.482759	1.03448	0.482759	1.03448	0	60.3	15	1	0	0.333333	0	Lignin_Phenolics	Lignin	C29H30O14S	CHOS	1.73194e+06	14.3648	0.000140162
01_Day0	Day0	1 CT A day0	CT	579.154	29	29	9	2	0	1	578.996	579	0.00385021	578.509	579	0.490673	0.310345	1	0.310345	1	-0.344828	70.1276	17	8	0.294118	0.44186	5	Lignin_Phenolics	Lignin	C29H29O9N2P	CHONP	3.07716e+06	14.9395	0.000249026
01_Day0	Day0	1 CT A day0	CT	608.117	29	29	6	2	2	1	607.951	608	0.0491892	607.44	608	0.560357	0.206897	1	0.206897	1	-0.413793	72.0931	17	11	0.333333	0.428571	6	Lignin_Phenolics	Lignin	C29H29O6N2PS2	CHONPS	41578212	17.5431	0.00336482
01_Day0	Day0	1 CT A day0	CT	593.125	29	28	8	2	0	2	592.963	593	0.0366574	592.465	593	0.535223	0.275862	0.965517	0.275862	0.965517	-0.551724	76.0241	18	10	0.352941	0.47619	6	Lignin_Phenolics	Lignin	C29H28O8N2P2	CHONP	3.27846e+06	15.0029	0.000265318
01_Day0	Day0	1 CT A day0	CT	638.126	29	27	12	2	0	1	637.953	638	0.0474667	637.416	638	0.58386	0.413793	0.931034	0.413793	0.931034	-0.0689655	62.2655	18	6	0.214286	0.45	3	Lignin_Phenolics	Lignin	C29H27O12N2P	CHONP	2.29624e+06	14.6468	0.000185829
01_Day0	Day0	1 CT A day0	CT	607.103	29	26	9	1	1	1	606.937	607	0.0626988	606.427	607	0.573014	0.310345	0.896552	0.310345	0.896552	-0.275862	68.1621	18	9	0.352941	0.488372	6	Lignin_Phenolics	Lignin	C29H26O9NPS	CHONPS	10489330	16.1659	0.000848875
01_Day0	Day0	1 CT A day0	CT	482.169	29	26	6	0	0	0	482.038	483	0.962357	481.632	482	0.367656	0.206897	0.896552	0.206897	0.896552	-0.482759	74.0586	17	11	0.478261	0.538462	11	Aromatic	Lignin	C29H26O6	CHO	22476462	16.928	0.00181896
01_Day0	Day0	1 CT A day0	CT	466.174	29	26	5	0	0	0	466.047	467	0.95292	465.655	466	0.344774	0.172414	0.896552	0.172414	0.896552	-0.551724	76.0241	17	12	0.5	0.54717	12	Aromatic	Lignin	C29H26O5	CHO	5.00738e+06	15.4264	0.000405235
01_Day0	Day0	1 CT A day0	CT	480.153	29	24	6	0	0	0	480.023	481	0.977348	479.619	480	0.380953	0.206897	0.827586	0.206897	0.827586	-0.413793	72.0931	18	12	0.521739	0.576923	12	Aromatic	Lignin	C29H24O6	CHO	1619184	14.2974	0.000131036
01_Day0	Day0	1 CT A day0	CT	573.107	29	23	9	2	0	1	572.951	573	0.0492302	572.469	573	0.530969	0.310345	0.793103	0.310345	0.793103	-0.137931	64.231	20	11	0.470588	0.581395	8	Aromatic	CondHC	C29H23O9N2P	CHONP	3941363	15.187	0.000318964
01_Day0	Day0	1 CT A day0	CT	506.096	29	18	8	0	0	0	505.959	506	0.0414071	505.533	506	0.466819	0.275862	0.62069	0.275862	0.62069	-0.0689655	62.2655	21	13	0.619048	0.68	13	Condensed_Aromatics	CondHC	C29H18O8	CHO	9175182	16.032	0.000742524
01_Day0	Day0	1 CT A day0	CT	491.077	29	16	8	0	0	0	490.944	491	0.0564317	490.531	491	0.469219	0.275862	0.551724	0.275862	0.551724	0	60.3	22	14	0.666667	0.72	14	Condensed_Aromatics	CondHC	C29H16O8	CHO	11488757	16.2569	0.000929756
01_Day0	Day0	1 CT A day0	CT	505.057	29	14	9	0	0	0	504.919	505	0.0808051	504.495	505	0.505343	0.310345	0.482759	0.310345	0.482759	0.137931	56.369	23	14	0.7	0.755102	14	Condensed_Aromatics	CondHC	C29H14O9	CHO	1.92151e+06	14.4686	0.000155503
01_Day0	Day0	1 CT A day0	CT	689.132	28	37	14	0	0	3	688.944	689	0.0555073	688.365	689	0.634775	0.5	1.32143	0.5	1.32143	-0.857143	84.7286	12	-2	-0.454545	0.111111	-5	Lignin_Phenolics	Lignin	C28H37O14P3	CHOP	10108250	16.1289	0.000818035
01_Day0	Day0	1 CT A day0	CT	524.184	28	34	5	0	0	2	524.041	525	0.95852	523.601	524	0.399136	0.178571	1.21429	0.178571	1.21429	-1.21429	94.9071	13	8	0.285714	0.361702	6	Lignin_Phenolics	Lignin	C28H34O5P2	CHOP	1.66394e+06	14.3247	0.000134659
01_Day0	Day0	1 CT A day0	CT	609.165	28	34	13	0	1	0	608.999	609	0.00142691	608.487	609	0.513475	0.464286	1.21429	0.464286	1.21429	-0.214286	66.4071	12	-1	-0.142857	0.219512	-2	Lignin_Phenolics	Lignin	C28H34O13S	CHOS	23465940	16.9711	0.00189904
01_Day0	Day0	1 CT A day0	CT	684.125	28	33	15	1	0	2	683.939	684	0.0613	683.364	684	0.636358	0.535714	1.17857	0.535714	1.17857	-0.357143	70.4786	14	-1	-0.4	0.2	-4	Lignin_Phenolics	Lignin	C28H33O15NP2	CHONP	10561906	16.1728	0.000854748
01_Day0	Day0	1 CT A day0	CT	668.13	28	33	14	1	0	2	667.948	668	0.0518908	667.386	668	0.613504	0.5	1.17857	0.5	1.17857	-0.428571	72.5143	14	0	-0.272727	0.222222	-3	Lignin_Phenolics	Lignin	C28H33O14NP2	CHONP	3.40357e+06	15.0403	0.000275442
01_Day0	Day0	1 CT A day0	CT	479.208	28	32	7	0	0	0	479.077	480	0.923017	478.674	479	0.325827	0.25	1.14286	0.25	1.14286	-0.642857	78.6214	13	6	0.285714	0.387755	6	Lignin_Phenolics	Lignin	C28H32O7	CHO	1.84528e+06	14.4281	0.000149333
01_Day0	Day0	1 CT A day0	CT	463.213	28	32	6	0	0	0	463.086	464	0.913504	462.697	463	0.302869	0.214286	1.14286	0.214286	1.14286	-0.714286	80.6571	13	7	0.318182	0.4	7	Lignin_Phenolics	Lignin	C28H32O6	CHO	1.75801e+06	14.3797	0.000142271
01_Day0	Day0	1 CT A day0	CT	447.218	28	32	5	0	0	0	447.096	448	0.904249	446.72	447	0.280169	0.178571	1.14286	0.178571	1.14286	-0.785714	82.6929	13	8	0.347826	0.411765	8	Lignin_Phenolics	Lignin	C28H32O5	CHO	1.89006e+06	14.4521	0.000152958
01_Day0	Day0	1 CT A day0	CT	615.122	28	31	8	2	0	3	614.954	615	0.045543	614.437	615	0.562599	0.285714	1.10714	0.285714	1.10714	-0.857143	84.7286	16	8	0.2	0.368421	3	Lignin_Phenolics	Lignin	C28H31O8N2P3	CHONP	27751602	17.1388	0.00224587
01_Day0	Day0	1 CT A day0	CT	644.102	28	31	7	2	1	3	643.927	644	0.0731659	643.385	644	0.614582	0.25	1.10714	0.25	1.10714	-0.857143	84.7286	16	9	0.2	0.351351	3	Lignin_Phenolics	Lignin	C28H31O7N2P3S	CHONPS	2.38597e+06	14.6851	0.000193091
01_Day0	Day0	1 CT A day0	CT	605.134	28	30	13	0	1	0	604.969	605	0.0312993	604.46	605	0.539959	0.464286	1.07143	0.464286	1.07143	-0.0714286	62.3357	14	1	0	0.317073	0	Lignin_Phenolics	Lignin	C28H30O13S	CHOS	15707147	16.5696	0.00127114
01_Day0	Day0	1 CT A day0	CT	513.106	28	25	2	2	0	3	512.966	513	0.0343002	512.534	513	0.465604	0.0714286	0.892857	0.0714286	0.892857	-1.07143	90.8357	19	17	0.571429	0.590909	12	Aromatic	UnsatHC	C28H25O2N2P3	CHONP	1.87928e+06	14.4464	0.000152085
01_Day0	Day0	1 CT A day0	CT	579.117	28	25	10	2	0	1	578.96	579	0.0403871	578.473	579	0.527179	0.357143	0.892857	0.357143	0.892857	-0.142857	64.3714	18	8	0.333333	0.5	5	Aromatic	Lignin	C28H25O10N2P	CHONP	3.74786e+06	15.1367	0.000303305
01_Day0	Day0	1 CT A day0	CT	592.121	28	25	10	2	0	1	591.96	592	0.0404275	591.462	592	0.538149	0.357143	0.892857	0.357143	0.892857	-0.142857	64.3714	18	8	0.333333	0.5	5	Aromatic	Lignin	C28H25O10N2P	CHONP	28884284	17.1788	0.00233753
01_Day0	Day0	1 CT A day0	CT	501.119	28	22	9	0	0	0	500.983	501	0.0171417	500.562	501	0.43837	0.321429	0.785714	0.321429	0.785714	-0.142857	64.3714	18	9	0.473684	0.574468	9	Aromatic	CondHC	C28H22O9	CHO	11613511	16.2677	0.000939852
01_Day0	Day0	1 CT A day0	CT	485.124	28	22	8	0	0	0	484.992	485	0.00793698	484.584	485	0.41572	0.285714	0.785714	0.285714	0.785714	-0.214286	66.4071	18	10	0.5	0.583333	10	Aromatic	CondHC	C28H22O8	CHO	13441323	16.4138	0.00108777
01_Day0	Day0	1 CT A day0	CT	453.134	28	22	6	0	0	0	453.011	454	0.989079	452.63	453	0.369972	0.214286	0.785714	0.214286	0.785714	-0.357143	70.4786	18	12	0.545455	0.6	12	Aromatic	CondHC	C28H22O6	CHO	2.77635e+06	14.8366	0.000224683
01_Day0	Day0	1 CT A day0	CT	671.055	28	21	16	2	0	1	670.873	671	0.127416	670.309	671	0.691489	0.571429	0.75	0.571429	0.75	0.428571	48.0857	20	4	0.111111	0.529412	1	Aromatic	CondHC	C28H21O16N2P	CHONP	2.60527e+06	14.773	0.000210838
01_Day0	Day0	1 CT A day0	CT	499.104	28	20	9	0	0	0	498.968	499	0.0322621	498.548	499	0.451796	0.321429	0.714286	0.321429	0.714286	-0.0714286	62.3357	19	10	0.526316	0.617021	10	Aromatic	CondHC	C28H20O9	CHO	6015972	15.6099	0.000486857
01_Day0	Day0	1 CT A day0	CT	462.09	28	18	4	1	0	1	461.964	462	0.0357004	461.576	462	0.424122	0.142857	0.642857	0.142857	0.642857	-0.428571	72.5143	21	17	0.681818	0.708333	15	Condensed_Aromatics	CondHC	C28H18O4NP	CHONP	2268190	14.6345	0.000183559
01_Day0	Day0	1 CT A day0	CT	446.095	28	18	3	1	0	1	445.974	446	0.0264413	445.599	446	0.401418	0.107143	0.642857	0.107143	0.642857	-0.5	74.55	21	18	0.695652	0.714286	16	Condensed_Aromatics	CondHC	C28H18O3NP	CHONP	2.65878e+06	14.7934	0.000215168
01_Day0	Day0	1 CT A day0	CT	492.081	28	16	8	0	0	0	491.947	492	0.0534126	491.533	492	0.467043	0.285714	0.571429	0.285714	0.571429	0	60.3	21	13	0.65	0.708333	13	Condensed_Aromatics	CondHC	C28H16O8	CHO	2592444	14.7681	0.0002098
01_Day0	Day0	1 CT A day0	CT	477.062	28	14	8	0	0	0	476.932	477	0.0683447	476.531	477	0.469351	0.285714	0.5	0.285714	0.5	0.0714286	58.2643	22	14	0.7	0.75	14	Condensed_Aromatics	CondHC	C28H14O8	CHO	3.91122e+06	15.1794	0.000316525
01_Day0	Day0	1 CT A day0	CT	461.067	28	14	7	0	0	0	460.941	461	0.0589328	460.554	461	0.446494	0.25	0.5	0.25	0.5	0	60.3	22	15	0.714286	0.755102	15	Condensed_Aromatics	CondHC	C28H14O7	CHO	5.63792e+06	15.545	0.000456262
01_Day0	Day0	1 CT A day0	CT	459.051	28	12	7	0	0	0	458.926	459	0.0741425	458.54	459	0.460009	0.25	0.428571	0.25	0.428571	0.0714286	58.2643	23	16	0.761905	0.795918	16	Condensed_Aromatics	CondHC	C28H12O7	CHO	16851228	16.6399	0.00136373
01_Day0	Day0	1 CT A day0	CT	440.039	28	11	3	1	1	0	439.919	440	0.0812256	439.549	440	0.451111	0.107143	0.392857	0.107143	0.392857	0	60.3	24	21	0.826087	0.836735	19	Condensed_Aromatics	CondHC	C28H11O3NS	CHONS	15089031	16.5295	0.00122112
01_Day0	Day0	1 CT A day0	CT	442.036	27	9	6	1	0	0	441.915	442	0.0846957	441.544	442	0.45626	0.222222	0.333333	0.222222	0.333333	0.222222	53.9667	24	18	0.85	0.869565	17	Condensed_Aromatics	CondHC	C27H9O6N	CHON	4992928	15.4235	0.000404065
01_Day0	Day0	1 CT A day0	CT	671.271	27	50	13	2	0	2	671.089	672	0.911414	670.524	671	0.475668	0.481481	1.85185	0.481481	1.85185	-1.03704	89.8556	5	-8	-1.2	-0.333333	-12	AliphaticsN	Protein	C27H50O13N2P2	CHONP	3.14905e+06	14.9626	0.000254844
01_Day0	Day0	1 CT A day0	CT	453.228	27	34	6	0	0	0	453.105	454	0.895157	452.724	453	0.276129	0.222222	1.25926	0.222222	1.25926	-0.814815	83.5222	11	5	0.238095	0.333333	5	Lignin_Phenolics	Lignin	C27H34O6	CHO	1.74419e+06	14.3718	0.000141153
01_Day0	Day0	1 CT A day0	CT	643.126	27	33	14	0	1	1	642.95	643	0.0496164	642.41	643	0.590212	0.518519	1.22222	0.518519	1.22222	-0.296296	68.7444	12	-2	-0.363636	0.166667	-4	Lignin_Phenolics	Lignin	C27H33O14PS	CHOPS	2511733760	21.6442	0.203268
01_Day0	Day0	1 CT A day0	CT	610.16	27	33	13	1	1	0	609.994	610	0.00626384	609.481	610	0.519149	0.481481	1.22222	0.481481	1.22222	-0.0740741	62.4111	12	-1	-0.25	0.189189	-3	Lignin_Phenolics	Lignin	C27H33O13NS	CHONS	5.34546e+06	15.4918	0.000432594
01_Day0	Day0	1 CT A day0	CT	643.152	27	32	18	0	0	0	642.977	643	0.0234603	642.436	643	0.564078	0.666667	1.18519	0.666667	1.18519	0.148148	56.0778	12	-6	-0.666667	0.166667	-6	Lignin_Phenolics	Tannin	C27H32O18	CHO	14341073	16.4786	0.00116059
01_Day0	Day0	1 CT A day0	CT	611.144	27	32	14	0	1	0	610.978	611	0.0223882	610.464	611	0.536101	0.518519	1.18519	0.518519	1.18519	-0.0740741	62.4111	12	-2	-0.25	0.210526	-3	Lignin_Phenolics	Lignin	C27H32O14S	CHOS	1.89531e+06	14.4549	0.000153382
01_Day0	Day0	1 CT A day0	CT	595.149	27	32	13	0	1	0	594.987	595	0.0129004	594.487	595	0.513168	0.481481	1.18519	0.481481	1.18519	-0.148148	64.5222	12	-1	-0.153846	0.230769	-2	Lignin_Phenolics	Lignin	C27H32O13S	CHOS	5.3271e+06	15.4883	0.000431108
01_Day0	Day0	1 CT A day0	CT	465.192	27	30	7	0	0	0	465.065	466	0.934834	464.674	465	0.325862	0.259259	1.11111	0.259259	1.11111	-0.592593	77.1889	13	6	0.3	0.404255	6	Lignin_Phenolics	Lignin	C27H30O7	CHO	2.34884e+06	14.6694	0.000190085
01_Day0	Day0	1 CT A day0	CT	685.137	27	30	19	2	0	0	684.95	685	0.0496498	684.374	685	0.625559	0.703704	1.11111	0.703704	1.11111	0.518519	45.5222	14	-5	-1.16667	0.16129	-7	Lignin_Phenolics	Tannin	C27H30O19N2	CHON	4.5676e+06	15.3345	0.000369645
01_Day0	Day0	1 CT A day0	CT	622.132	27	30	14	0	1	0	621.962	622	0.0377476	621.439	622	0.560696	0.518519	1.11111	0.518519	1.11111	0	60.3	13	-1	-0.166667	0.263158	-2	Lignin_Phenolics	Lignin	C27H30O14S	CHOS	27908470	17.1444	0.00225856
01_Day0	Day0	1 CT A day0	CT	593.133	27	30	13	0	1	0	592.972	593	0.0283088	592.473	593	0.526882	0.481481	1.11111	0.481481	1.11111	-0.0740741	62.4111	13	0	-0.0769231	0.282051	-1	Lignin_Phenolics	Lignin	C27H30O13S	CHOS	6.84403e+06	15.7389	0.00055387
01_Day0	Day0	1 CT A day0	CT	606.137	27	30	13	0	1	0	605.972	606	0.0282871	605.462	606	0.53779	0.481481	1.11111	0.481481	1.11111	-0.0740741	62.4111	13	0	-0.0769231	0.282051	-1	Lignin_Phenolics	Lignin	C27H30O13S	CHOS	4.89293e+06	15.4033	0.000395973
01_Day0	Day0	1 CT A day0	CT	577.138	27	30	12	0	1	0	576.981	577	0.0187982	576.496	577	0.503926	0.444444	1.11111	0.444444	1.11111	-0.148148	64.5222	13	1	0	0.3	0	Lignin_Phenolics	Lignin	C27H30O12S	CHOS	649185664	20.2912	0.0525369
01_Day0	Day0	1 CT A day0	CT	591.118	27	28	13	0	1	0	590.957	591	0.0432402	590.46	591	0.540119	0.481481	1.03704	0.481481	1.03704	0	60.3	14	1	0	0.333333	0	Lignin_Phenolics	Lignin	C27H28O13S	CHOS	95706104	18.3768	0.00774525
01_Day0	Day0	1 CT A day0	CT	575.123	27	28	12	0	1	0	574.966	575	0.0339787	574.483	575	0.517412	0.444444	1.03704	0.444444	1.03704	-0.0740741	62.4111	14	2	0.0714286	0.35	1	Lignin_Phenolics	Lignin	C27H28O12S	CHOS	27895468	17.144	0.00225751
01_Day0	Day0	1 CT A day0	CT	633.095	27	27	12	2	1	1	632.922	633	0.0775669	632.39	633	0.609731	0.444444	1	0.444444	1	0	60.3	16	4	0	0.352941	0	Lignin_Phenolics	Lignin	C27H27O12N2PS	CHONPS	3.58384e+06	15.0919	0.000290031
01_Day0	Day0	1 CT A day0	CT	589.12	27	26	15	0	0	0	588.96	589	0.0404907	588.464	589	0.53569	0.555556	0.962963	0.555556	0.962963	0.148148	56.0778	15	0	0	0.384615	0	Lignin_Phenolics	Lignin	C27H26O15	CHO	3.28638e+06	15.0053	0.000265958
01_Day0	Day0	1 CT A day0	CT	589.102	27	26	13	0	1	0	588.942	589	0.0584698	588.446	589	0.553654	0.481481	0.962963	0.481481	0.962963	0.0740741	58.1889	15	2	0.0769231	0.384615	1	Lignin_Phenolics	Lignin	C27H26O13S	CHOS	15374691	16.5482	0.00124423
01_Day0	Day0	1 CT A day0	CT	567.118	27	25	10	2	0	1	566.963	567	0.0369527	566.486	567	0.513658	0.37037	0.925926	0.37037	0.925926	-0.148148	64.5222	17	7	0.285714	0.473684	4	Lignin_Phenolics	Lignin	C27H25O10N2P	CHONP	2.28045e+06	14.6399	0.000184551
01_Day0	Day0	1 CT A day0	CT	502.123	27	22	9	0	0	0	501.986	502	0.0140445	501.564	502	0.436116	0.333333	0.814815	0.333333	0.814815	-0.148148	64.5222	17	8	0.444444	0.555556	8	Aromatic	Lignin	C27H22O9	CHO	3.03461e+06	14.9256	0.000245583
01_Day0	Day0	1 CT A day0	CT	486.128	27	22	8	0	0	0	485.995	486	0.00475099	485.587	486	0.413378	0.296296	0.814815	0.296296	0.814815	-0.222222	66.6333	17	9	0.473684	0.565217	9	Aromatic	Lignin	C27H22O8	CHO	3.46368e+06	15.0578	0.000280307
01_Day0	Day0	1 CT A day0	CT	470.133	27	22	7	0	0	0	470.005	471	0.99548	469.609	470	0.390662	0.259259	0.814815	0.259259	0.814815	-0.296296	68.7444	17	10	0.5	0.574468	10	Aromatic	Lignin	C27H22O7	CHO	2.46883e+06	14.7193	0.000199796
01_Day0	Day0	1 CT A day0	CT	487.103	27	20	9	0	0	0	486.971	487	0.0294106	486.561	487	0.438857	0.333333	0.740741	0.333333	0.740741	-0.0740741	62.4111	18	9	0.5	0.6	9	Aromatic	CondHC	C27H20O9	CHO	3.2898e+06	15.0063	0.000266235
01_Day0	Day0	1 CT A day0	CT	465.091	27	20	2	1	1	1	464.965	465	0.0353323	464.574	465	0.426276	0.0740741	0.740741	0.0740741	0.740741	-0.592593	77.1889	19	17	0.636364	0.652174	14	Aromatic	CondHC	C27H20O2NPS	CHONPS	28681996	17.1718	0.00232116
01_Day0	Day0	1 CT A day0	CT	450.082	27	19	2	1	0	2	449.959	450	0.0407584	449.581	450	0.419086	0.0740741	0.703704	0.0740741	0.703704	-0.814815	83.5222	20	18	0.681818	0.695652	15	Condensed_Aromatics	CondHC	C27H19O2NP2	CHONP	1.96864e+06	14.4929	0.000159317
01_Day0	Day0	1 CT A day0	CT	469.093	27	18	8	0	0	0	468.965	469	0.0348342	468.571	469	0.429142	0.296296	0.666667	0.296296	0.666667	-0.0740741	62.4111	19	11	0.578947	0.652174	11	Aromatic	CondHC	C27H18O8	CHO	2.8833e+06	14.8744	0.000233338
01_Day0	Day0	1 CT A day0	CT	481.086	27	18	5	2	1	0	480.955	481	0.0448253	480.551	481	0.449214	0.185185	0.666667	0.185185	0.666667	0	60.3	20	15	0.631579	0.674419	12	Condensed_Aromatics	CondHC	C27H18O5N2S	CHONS	1910207	14.4627	0.000154588
01_Day0	Day0	1 CT A day0	CT	501.083	27	18	10	0	0	0	500.946	501	0.0536023	500.525	501	0.4748	0.37037	0.666667	0.37037	0.666667	0.0740741	58.1889	19	9	0.529412	0.636364	9	Aromatic	CondHC	C27H18O10	CHO	3795265	15.1493	0.000307141
01_Day0	Day0	1 CT A day0	CT	479.071	27	16	5	2	1	0	478.94	479	0.0598114	478.537	479	0.462506	0.185185	0.592593	0.185185	0.592593	0.0740741	58.1889	21	16	0.684211	0.72093	13	Condensed_Aromatics	CondHC	C27H16O5N2S	CHONS	2.0439e+06	14.5304	0.000165408
01_Day0	Day0	1 CT A day0	CT	499.067	27	16	10	0	0	0	498.931	499	0.0687674	498.512	499	0.488271	0.37037	0.592593	0.37037	0.592593	0.148148	56.0778	20	10	0.588235	0.681818	10	Condensed_Aromatics	CondHC	C27H16O10	CHO	3.10064e+06	14.9471	0.000250927
01_Day0	Day0	1 CT A day0	CT	449.067	27	14	7	0	0	0	448.944	449	0.0556642	448.567	449	0.433138	0.259259	0.518519	0.259259	0.518519	0	60.3	21	14	0.7	0.744681	14	Condensed_Aromatics	CondHC	C27H14O7	CHO	2.01855e+06	14.5179	0.000163356
01_Day0	Day0	1 CT A day0	CT	447.042	27	13	5	0	0	1	446.921	447	0.0793619	446.545	447	0.455135	0.185185	0.481481	0.185185	0.481481	-0.296296	68.7444	22	17	0.761905	0.787234	16	Condensed_Aromatics	CondHC	C27H13O5P	CHOP	1737435	14.3679	0.000140606
01_Day0	Day0	1 CT A day0	CT	460.054	27	12	7	0	0	0	459.929	460	0.0710595	459.542	460	0.45777	0.259259	0.444444	0.259259	0.444444	0.0740741	58.1889	22	15	0.75	0.787234	15	Condensed_Aromatics	CondHC	C27H12O7	CHO	3723803	15.1303	0.000301358
01_Day0	Day0	1 CT A day0	CT	415.016	26	9	4	0	0	1	414.903	415	0.0965996	414.555	415	0.445452	0.153846	0.346154	0.153846	0.346154	-0.230769	66.8769	23	19	0.857143	0.869565	18	Condensed_Aromatics	CondHC	C26H9O4P	CHOP	113783712	18.5498	0.00920822
01_Day0	Day0	1 CT A day0	CT	767.138	26	40	22	0	2	0	766.929	767	0.0709442	766.284	767	0.715781	0.846154	1.53846	0.846154	1.53846	0.307692	51.5308	7	-15	-8.5	-0.461538	-17	Aliphatics	Carb	C26H40O22S2	CHOS	1.90439e+06	14.4597	0.000154117
01_Day0	Day0	1 CT A day0	CT	615.131	26	33	13	0	1	1	614.963	615	0.036777	614.446	615	0.553841	0.5	1.26923	0.5	1.26923	-0.384615	71.2615	11	-2	-0.363636	0.142857	-4	Lignin_Phenolics	Lignin	C26H33O13PS	CHOPS	13563059	16.4229	0.00109762
01_Day0	Day0	1 CT A day0	CT	675.153	26	32	19	2	0	0	674.969	675	0.0314252	674.401	675	0.598941	0.730769	1.23077	0.730769	1.23077	0.461538	47.1462	12	-7	-1.8	0.0344828	-9	Lignin_Phenolics	Tannin	C26H32O19N2	CHON	90805072	18.3242	0.00734862
01_Day0	Day0	1 CT A day0	CT	629.102	26	32	12	0	1	2	628.93	629	0.0698404	628.401	629	0.598647	0.461538	1.23077	0.461538	1.23077	-0.615385	77.8385	12	0	-0.272727	0.176471	-3	Lignin_Phenolics	Lignin	C26H32O12P2S	CHOPS	1.88657e+06	14.4503	0.000152675
01_Day0	Day0	1 CT A day0	CT	644.111	26	31	14	1	2	0	643.936	644	0.0642893	643.394	644	0.605713	0.538462	1.19231	0.538462	1.19231	0.153846	55.9154	12	-2	-0.555556	0.125	-5	Lignin_Phenolics	Lignin	C26H31O14NS2	CHONS	5946424	15.5983	0.000481229
01_Day0	Day0	1 CT A day0	CT	613.115	26	31	13	0	1	1	612.948	613	0.0518635	612.433	613	0.567233	0.5	1.19231	0.5	1.19231	-0.307692	69.0692	12	-1	-0.272727	0.2	-3	Lignin_Phenolics	Lignin	C26H31O13PS	CHOPS	845542208	20.5555	0.0684276
01_Day0	Day0	1 CT A day0	CT	702.135	26	30	20	2	0	0	701.944	702	0.0558113	701.354	702	0.646009	0.769231	1.15385	0.769231	1.15385	0.615385	42.7615	13	-7	-2.25	0.0714286	-9	Lignin_Phenolics	Tannin	C26H30O20N2	CHON	1.66588e+06	14.3259	0.000134815
01_Day0	Day0	1 CT A day0	CT	657.142	26	30	18	2	0	0	656.963	657	0.0369599	656.411	657	0.589337	0.692308	1.15385	0.692308	1.15385	0.461538	47.1462	13	-5	-1.16667	0.133333	-7	Lignin_Phenolics	Tannin	C26H30O18N2	CHON	4100539	15.2266	0.000331846
01_Day0	Day0	1 CT A day0	CT	581.133	26	30	13	0	1	0	580.975	581	0.0250516	580.486	581	0.513538	0.5	1.15385	0.5	1.15385	-0.0769231	62.4923	12	-1	-0.166667	0.243243	-2	Lignin_Phenolics	Lignin	C26H30O13S	CHOS	3.31029e+06	15.0125	0.000267893
01_Day0	Day0	1 CT A day0	CT	594.137	26	30	13	0	1	0	593.975	594	0.025202	593.475	594	0.524618	0.5	1.15385	0.5	1.15385	-0.0769231	62.4923	12	-1	-0.166667	0.243243	-2	Lignin_Phenolics	Lignin	C26H30O13S	CHOS	3027901	14.9234	0.00024504
01_Day0	Day0	1 CT A day0	CT	578.142	26	30	12	0	1	0	577.984	578	0.0157331	577.498	578	0.501705	0.461538	1.15385	0.461538	1.15385	-0.153846	64.6846	12	0	-0.0769231	0.263158	-1	Lignin_Phenolics	Lignin	C26H30O12S	CHOS	179817152	19.0075	0.0145521
01_Day0	Day0	1 CT A day0	CT	671.121	26	28	19	2	0	0	670.938	671	0.0616046	670.374	671	0.625732	0.730769	1.07692	0.730769	1.07692	0.615385	42.7615	14	-5	-1.4	0.172414	-7	Lignin_Phenolics	Tannin	C26H28O19N2	CHON	22188254	16.9151	0.00179564
01_Day0	Day0	1 CT A day0	CT	576.126	26	28	12	0	1	0	575.969	576	0.0308391	575.485	576	0.515116	0.461538	1.07692	0.461538	1.07692	-0.0769231	62.4923	13	1	0	0.315789	0	Lignin_Phenolics	Lignin	C26H28O12S	CHOS	7893000	15.8815	0.00063876
01_Day0	Day0	1 CT A day0	CT	705.079	26	26	23	0	0	0	704.887	705	0.112784	704.295	705	0.705456	0.884615	1	0.884615	1	0.769231	38.3769	14	-9	-3	0.172414	-9	Lignin_Phenolics	Tannin	C26H26O23	CHO	8017013	15.8971	0.000648796
01_Day0	Day0	1 CT A day0	CT	577.102	26	26	13	0	1	0	576.945	577	0.0551962	576.46	577	0.540294	0.5	1	0.5	1	0.0769231	58.1077	14	1	0	0.351351	0	Lignin_Phenolics	Lignin	C26H26O13S	CHOS	5.3702e+06	15.4964	0.000434597
01_Day0	Day0	1 CT A day0	CT	590.106	26	26	13	0	1	0	589.945	590	0.0552664	589.449	590	0.551294	0.5	1	0.5	1	0.0769231	58.1077	14	1	0	0.351351	0	Lignin_Phenolics	Lignin	C26H26O13S	CHOS	5440174	15.5093	0.000440259
01_Day0	Day0	1 CT A day0	CT	457.093	26	18	8	0	0	0	456.968	457	0.0317605	456.584	457	0.415981	0.307692	0.692308	0.307692	0.692308	-0.0769231	62.4923	18	10	0.555556	0.636364	10	Aromatic	CondHC	C26H18O8	CHO	3.95549e+06	15.1906	0.000320108
01_Day0	Day0	1 CT A day0	CT	438.106	26	18	6	0	0	0	437.987	438	0.0130561	437.619	438	0.381317	0.230769	0.692308	0.230769	0.692308	-0.230769	66.8769	18	12	0.6	0.652174	12	Aromatic	CondHC	C26H18O6	CHO	4226942	15.257	0.000342076
01_Day0	Day0	1 CT A day0	CT	438.098	26	17	6	1	0	0	437.979	438	0.02118	437.611	438	0.389434	0.230769	0.653846	0.230769	0.653846	-0.0769231	62.4923	19	13	0.631579	0.681818	12	Condensed_Aromatics	CondHC	C26H17O6N	CHON	2767228	14.8334	0.000223945
01_Day0	Day0	1 CT A day0	CT	455.077	26	16	8	0	0	0	454.953	455	0.0468351	454.571	455	0.429362	0.307692	0.615385	0.307692	0.615385	0	60.3	19	11	0.611111	0.681818	11	Condensed_Aromatics	CondHC	C26H16O8	CHO	4135196	15.235	0.000334651
01_Day0	Day0	1 CT A day0	CT	416.02	25	9	4	0	0	1	415.907	416	0.0934968	415.557	416	0.443193	0.16	0.36	0.16	0.36	-0.24	67.14	22	18	0.85	0.863636	17	Condensed_Aromatics	CondHC	C25H9O4P	CHOP	18580638	16.7376	0.00150368
01_Day0	Day0	1 CT A day0	CT	585.241	25	46	11	0	2	0	585.081	586	0.918652	584.589	585	0.41059	0.44	1.84	0.44	1.84	-0.8	83.1	3	-8	-0.833333	-0.257143	-10	Aliphatics	Protein	C25H46O11S2	CHOS	2.35016e+06	14.67	0.000190193
01_Day0	Day0	1 CT A day0	CT	785.178	25	42	24	2	1	0	784.964	785	0.0363371	784.304	785	0.696338	0.96	1.68	0.96	1.68	0.56	44.34	6	-18	10.5	-0.9	-21	AliphaticsN	Carb	C25H42O24N2S	CHONS	5841359	15.5805	0.000472726
01_Day0	Day0	1 CT A day0	CT	749.148	25	39	20	2	1	1	748.944	749	0.0557961	748.314	749	0.685511	0.8	1.56	0.8	1.56	0.16	55.74	8	-12	-16	-0.545455	-16	AliphaticsN	Carb	C25H39O20N2PS	CHONPS	2.49264e+06	14.7289	0.000201723
01_Day0	Day0	1 CT A day0	CT	475.163	25	34	3	0	1	2	475.034	476	0.966225	474.634	475	0.365635	0.12	1.36	0.12	1.36	-1.44	101.34	10	7	0.210526	0.268293	4	Lignin_Phenolics	UnsatHC	C25H34O3P2S	CHOPS	1.94624e+06	14.4814	0.000157504
01_Day0	Day0	1 CT A day0	CT	601.115	25	31	13	0	1	1	600.951	601	0.0486337	600.446	601	0.553916	0.52	1.24	0.52	1.24	-0.32	69.42	11	-2	-0.4	0.151515	-4	Lignin_Phenolics	Lignin	C25H31O13PS	CHOPS	1.77916e+06	14.3917	0.000143983
01_Day0	Day0	1 CT A day0	CT	645.142	25	30	18	2	0	0	644.966	645	0.0338427	644.424	645	0.576133	0.72	1.2	0.72	1.2	0.48	46.62	12	-6	-1.6	0.0714286	-8	Lignin_Phenolics	Tannin	C25H30O18N2	CHON	60343460	17.9156	0.00488344
01_Day0	Day0	1 CT A day0	CT	630.131	25	29	18	1	0	0	629.96	630	0.0403886	629.43	630	0.570061	0.72	1.16	0.72	1.16	0.4	48.9	12	-6	-1.16667	0.133333	-7	Lignin_Phenolics	Tannin	C25H29O18N	CHON	2.10865e+06	14.5616	0.000170648
01_Day0	Day0	1 CT A day0	CT	599.1	25	29	13	0	1	1	598.936	599	0.0636909	598.433	599	0.567279	0.52	1.16	0.52	1.16	-0.24	67.14	12	-1	-0.3	0.212121	-3	Lignin_Phenolics	Lignin	C25H29O13PS	CHOPS	9557403	16.0728	0.000773456
01_Day0	Day0	1 CT A day0	CT	469.116	25	28	3	0	1	2	468.988	469	0.0116672	468.594	469	0.405995	0.12	1.12	0.12	1.12	-1.2	94.5	13	10	0.368421	0.414634	7	Lignin_Phenolics	UnsatHC	C25H28O3P2S	CHOPS	3445478	15.0526	0.000278834
01_Day0	Day0	1 CT A day0	CT	659.121	25	28	19	2	0	0	658.942	659	0.0581079	658.388	659	0.612149	0.76	1.12	0.76	1.12	0.64	42.06	13	-6	-2	0.111111	-8	Lignin_Phenolics	Tannin	C25H28O19N2	CHON	3.42186e+06	15.0457	0.000276922
01_Day0	Day0	1 CT A day0	CT	672.125	25	28	19	2	0	0	671.942	672	0.0584938	671.377	672	0.623465	0.76	1.12	0.76	1.12	0.64	42.06	13	-6	-2	0.111111	-8	Lignin_Phenolics	Tannin	C25H28O19N2	CHON	7.86265e+06	15.8776	0.000636304
01_Day0	Day0	1 CT A day0	CT	511.111	25	27	4	2	0	3	510.972	511	0.0284462	510.542	511	0.458073	0.16	1.08	0.16	1.08	-1.12	92.22	15	11	0.375	0.444444	6	Lignin_Phenolics	Lignin	C25H27O4N2P3	CHONP	12082100	16.3072	0.000977773
01_Day0	Day0	1 CT A day0	CT	706.083	25	26	23	0	0	0	705.89	706	0.109513	705.297	706	0.703029	0.92	1.04	0.92	1.04	0.8	37.5	13	-10	-5	0.111111	-10	Lignin_Phenolics	Tannin	C25H26O23	CHO	2.42523e+06	14.7014	0.000196268
01_Day0	Day0	1 CT A day0	CT	657.106	25	26	19	2	0	0	656.927	657	0.0733177	656.374	657	0.625664	0.76	1.04	0.76	1.04	0.72	39.78	14	-5	-1.75	0.185185	-7	Lignin_Phenolics	Tannin	C25H26O19N2	CHON	168298928	18.9413	0.01362
01_Day0	Day0	1 CT A day0	CT	641.111	25	26	18	2	0	0	640.936	641	0.063975	640.397	641	0.602877	0.72	1.04	0.72	1.04	0.64	42.06	14	-4	-1.2	0.214286	-6	Lignin_Phenolics	Tannin	C25H26O18N2	CHON	65192692	17.9929	0.00527588
01_Day0	Day0	1 CT A day0	CT	578.105	25	26	13	0	1	0	577.948	578	0.0522258	577.462	578	0.538167	0.52	1.04	0.52	1.04	0.08	58.02	13	0	-0.0909091	0.314286	-1	Lignin_Phenolics	Lignin	C25H26O13S	CHOS	1745591	14.3726	0.000141266
01_Day0	Day0	1 CT A day0	CT	594.11	25	25	16	1	0	0	593.948	594	0.0521917	593.448	594	0.551585	0.64	1	0.64	1	0.4	48.9	14	-2	-0.375	0.3125	-3	Lignin_Phenolics	Lignin	C25H25O16N	CHON	7.38092e+06	15.8144	0.000597319
01_Day0	Day0	1 CT A day0	CT	490.07	25	18	8	1	0	1	489.936	490	0.0638298	489.524	490	0.47577	0.32	0.72	0.32	0.72	-0.16	64.86	18	10	0.533333	0.631579	8	Aromatic	CondHC	C25H18O8NP	CHONP	5.98968e+06	15.6055	0.000484729
01_Day0	Day0	1 CT A day0	CT	440.086	25	16	7	0	0	0	439.966	440	0.0342234	439.596	440	0.404148	0.28	0.64	0.28	0.64	-0.08	62.58	18	11	0.611111	0.674419	11	Condensed_Aromatics	CondHC	C25H16O7	CHO	1.93986e+06	14.4781	0.000156988
01_Day0	Day0	1 CT A day0	CT	420.035	25	13	2	1	0	2	419.92	420	0.0796358	419.567	420	0.432707	0.08	0.52	0.08	0.52	-0.64	78.54	21	19	0.8	0.809524	16	Condensed_Aromatics	CondHC	C25H13O2NP2	CHONP	1.95703e+06	14.4869	0.000158378
01_Day0	Day0	1 CT A day0	CT	356.072	25	11	2	1	0	0	355.975	356	0.025357	355.675	356	0.324662	0.08	0.44	0.08	0.44	-0.16	64.86	21	19	0.818182	0.826087	18	Condensed_Aromatics	CondHC	C25H11O2N	CHON	16418294	16.6139	0.00132869
01_Day0	Day0	1 CT A day0	CT	821.155	24	45	23	2	0	3	820.932	821	0.068328	820.241	821	0.758571	0.958333	1.875	0.958333	1.875	-0.333333	69.8	5	-18	5.75	-1.53333	-23	AliphaticsN	Carb	C24H45O23N2P3	CHONP	6155625	15.6329	0.000498159
01_Day0	Day0	1 CT A day0	CT	774.145	24	43	21	1	1	2	773.934	774	0.0660524	773.283	774	0.716779	0.875	1.79167	0.875	1.79167	-0.25	67.425	5	-16	20	-1	-20	AliphaticsN	Carb	C24H43O21NP2S	CHONPS	2520834	14.7401	0.000204005
01_Day0	Day0	1 CT A day0	CT	761.149	24	42	23	0	2	0	760.941	761	0.0586993	760.301	761	0.698502	0.958333	1.75	0.958333	1.75	0.333333	50.8	4	-19	21	-0.904762	-21	Aliphatics	Carb	C24H42O23S2	CHOS	1.77185e+06	14.3875	0.000143392
01_Day0	Day0	1 CT A day0	CT	771.162	24	40	24	2	1	0	770.952	771	0.0482851	770.303	771	0.696504	1	1.66667	1	1.66667	0.666667	41.3	6	-18	7	-1	-21	AliphaticsN	Carb	C24H40O24N2S	CHONS	2.58002e+06	14.7633	0.000208794
01_Day0	Day0	1 CT A day0	CT	755.167	24	40	23	2	1	0	754.961	755	0.0388746	754.326	755	0.673649	0.958333	1.66667	0.958333	1.66667	0.583333	43.675	6	-17	10	-0.894737	-20	AliphaticsN	Carb	C24H40O23N2S	CHONS	2.21324e+06	14.61	0.000179112
01_Day0	Day0	1 CT A day0	CT	525.192	24	36	7	2	0	2	525.049	526	0.950744	524.608	525	0.392208	0.291667	1.5	0.291667	1.5	-1.08333	91.175	9	2	-0.153846	0.0909091	-2	AliphaticsN	Lipid	C24H36O7N2P2	CHONP	2.7219e+06	14.8168	0.000220277
01_Day0	Day0	1 CT A day0	CT	609.115	24	36	10	0	2	2	608.949	609	0.0507194	608.437	609	0.562726	0.416667	1.5	0.416667	1.5	-0.916667	86.425	8	-2	-0.6	-0.0666667	-6	Aliphatics	Protein	C24H36O10P2S2	CHOPS	12296137	16.3248	0.000995095
01_Day0	Day0	1 CT A day0	CT	587.128	24	33	9	1	3	0	586.968	587	0.032321	586.474	587	0.525846	0.375	1.375	0.375	1.375	-0.25	67.425	9	0	-0.363636	0.0322581	-4	Lignin_Phenolics	Lignin	C24H33O9NS3	CHONS	1.83163e+06	14.4207	0.000148229
01_Day0	Day0	1 CT A day0	CT	473.111	24	28	4	0	1	2	472.982	473	0.0177123	472.585	473	0.415398	0.166667	1.16667	0.166667	1.16667	-1.16667	93.55	12	8	0.294118	0.368421	5	Lignin_Phenolics	Lignin	C24H28O4P2S	CHOPS	3.74134e+06	15.135	0.000302777
01_Day0	Day0	1 CT A day0	CT	517.138	24	27	9	2	0	1	516.997	517	0.002856	516.562	517	0.437549	0.375	1.125	0.375	1.125	-0.333333	69.8	13	4	0.0833333	0.333333	1	Lignin_Phenolics	Lignin	C24H27O9N2P	CHONP	1.71249e+06	14.3535	0.000138587
01_Day0	Day0	1 CT A day0	CT	601.097	24	27	16	0	0	1	600.933	601	0.0672156	600.428	601	0.572482	0.666667	1.125	0.666667	1.125	0	60.3	12	-4	-0.714286	0.2	-5	Lignin_Phenolics	Tannin	C24H27O16P	CHOP	2.63676e+06	14.7851	0.000213386
01_Day0	Day0	1 CT A day0	CT	471.095	24	26	4	0	1	2	470.967	471	0.0329327	470.571	471	0.428924	0.166667	1.08333	0.166667	1.08333	-1.08333	91.175	13	9	0.352941	0.421053	6	Lignin_Phenolics	Lignin	C24H26O4P2S	CHOPS	4128962	15.2335	0.000334146
01_Day0	Day0	1 CT A day0	CT	455.1	24	26	3	0	1	2	454.976	455	0.0235655	454.594	455	0.406111	0.125	1.08333	0.125	1.08333	-1.16667	93.55	13	10	0.388889	0.435897	7	Lignin_Phenolics	UnsatHC	C24H26O3P2S	CHOPS	18492706	16.7329	0.00149657
01_Day0	Day0	1 CT A day0	CT	658.109	24	26	19	2	0	0	657.93	658	0.0701501	657.377	658	0.62334	0.791667	1.08333	0.791667	1.08333	0.75	38.925	13	-6	-2.66667	0.12	-8	Lignin_Phenolics	Tannin	C24H26O19N2	CHON	54200876	17.8082	0.00438634
01_Day0	Day0	1 CT A day0	CT	642.114	24	26	18	2	0	0	641.939	642	0.0610431	641.399	642	0.600788	0.75	1.08333	0.75	1.08333	0.666667	41.3	13	-5	-1.75	0.153846	-7	Lignin_Phenolics	Tannin	C24H26O18N2	CHON	22266722	16.9186	0.00180199
01_Day0	Day0	1 CT A day0	CT	497.095	24	25	4	2	0	3	496.96	497	0.0403187	496.542	497	0.458164	0.166667	1.04167	0.166667	1.04167	-1.08333	91.175	15	11	0.4	0.470588	6	Lignin_Phenolics	Lignin	C24H25O4N2P3	CHONP	3.19858e+06	14.9782	0.000258853
01_Day0	Day0	1 CT A day0	CT	595.113	24	25	16	1	0	0	594.951	595	0.0492305	594.451	595	0.549467	0.666667	1.04167	0.666667	1.04167	0.416667	48.425	13	-3	-0.571429	0.266667	-4	Lignin_Phenolics	Tannin	C24H25O16N	CHON	4.08907e+06	15.2238	0.000330918
01_Day0	Day0	1 CT A day0	CT	469.08	24	24	4	0	1	2	468.952	469	0.0479569	468.558	469	0.442254	0.166667	1	0.166667	1	-1	88.8	14	10	0.411765	0.473684	7	Lignin_Phenolics	Lignin	C24H24O4P2S	CHOPS	7424733	15.8203	0.000600865
01_Day0	Day0	1 CT A day0	CT	463.098	24	22	4	2	0	2	462.972	463	0.0281393	462.583	463	0.417408	0.166667	0.916667	0.166667	0.916667	-0.75	81.675	16	12	0.5	0.555556	8	Aromatic	Lignin	C24H22O4N2P2	CHONP	2.34064e+06	14.6659	0.000189422
01_Day0	Day0	1 CT A day0	CT	495.096	24	21	8	2	0	1	494.961	495	0.0389803	494.545	495	0.455145	0.333333	0.875	0.333333	0.875	-0.166667	65.05	16	8	0.384615	0.529412	5	Aromatic	Lignin	C24H21O8N2P	CHONP	2.09434e+06	14.5547	0.000169489
01_Day0	Day0	1 CT A day0	CT	411.051	24	12	7	0	0	0	410.939	411	0.0610293	410.593	411	0.406548	0.291667	0.5	0.291667	0.5	0.0833333	57.925	19	12	0.705882	0.756098	12	Condensed_Aromatics	CondHC	C24H12O7	CHO	1.64064e+06	14.3106	0.000132773
01_Day0	Day0	1 CT A day0	CT	358.059	24	10	3	0	0	0	357.961	358	0.038588	357.66	358	0.339563	0.125	0.416667	0.125	0.416667	-0.166667	65.05	20	17	0.809524	0.822222	17	Condensed_Aromatics	CondHC	C24H10O3	CHO	56297304	17.8462	0.004556
01_Day0	Day0	1 CT A day0	CT	822.158	23	43	25	2	1	1	821.934	822	0.0664577	821.242	822	0.757543	1.08696	1.86957	1.08696	1.86957	0.434783	47.9087	4	-21	4.16667	-1.92308	-25	AliphaticsN	Carb	C23H43O25N2PS	CHONPS	3.1596e+06	14.966	0.000255698
01_Day0	Day0	1 CT A day0	CT	760.147	23	41	23	1	0	2	759.94	760	0.0601564	759.301	760	0.699117	1	1.78261	1	1.78261	-0.0869565	62.7783	5	-18	7	-1.11765	-21	AliphaticsN	Carb	C23H41O23NP2	CHONP	5.42566e+06	15.5066	0.000439084
01_Day0	Day0	1 CT A day0	CT	743.167	23	40	23	2	1	0	742.964	743	0.0355371	742.34	743	0.660225	1	1.73913	1	1.73913	0.608696	42.9522	5	-18	7	-1.11765	-21	AliphaticsN	Carb	C23H40O23N2S	CHONS	4237528	15.2595	0.000342932
01_Day0	Day0	1 CT A day0	CT	741.151	23	40	21	1	1	1	740.949	741	0.0506471	740.326	741	0.67364	0.913043	1.73913	0.913043	1.73913	0.0869565	57.8217	5	-16	19	-0.894737	-19	AliphaticsN	Carb	C23H40O21NPS	CHONPS	9747088	16.0925	0.000788807
01_Day0	Day0	1 CT A day0	CT	773.141	23	38	25	2	1	0	772.931	773	0.0694194	772.281	773	0.719303	1.08696	1.65217	1.08696	1.65217	0.869565	35.5174	6	-19	4.4	-1.26667	-22	AliphaticsN	Carb	C23H38O25N2S	CHONS	2365812	14.6766	0.000191459
01_Day0	Day0	1 CT A day0	CT	513.108	23	30	7	0	3	0	512.968	513	0.0316869	512.537	513	0.462993	0.304348	1.30435	0.304348	1.30435	-0.434783	72.6913	9	2	-0.0769231	0.151515	-1	Lignin_Phenolics	Lignin	C23H30O7S3	CHOS	5.44075e+06	15.5094	0.000440306
01_Day0	Day0	1 CT A day0	CT	461.111	23	28	4	0	1	2	460.985	461	0.0146775	460.598	461	0.402276	0.173913	1.21739	0.173913	1.21739	-1.21739	94.9957	11	7	0.25	0.333333	4	Lignin_Phenolics	Lignin	C23H28O4P2S	CHOPS	3186471	14.9744	0.000257873
01_Day0	Day0	1 CT A day0	CT	535.104	23	26	9	2	0	2	534.958	535	0.0418597	534.508	535	0.491655	0.391304	1.13043	0.391304	1.13043	-0.521739	75.1696	13	4	0	0.310345	0	Lignin_Phenolics	Lignin	C23H26O9N2P2	CHONP	6.62201e+06	15.7059	0.000535902
01_Day0	Day0	1 CT A day0	CT	519.109	23	26	8	2	0	2	518.968	519	0.0324272	518.531	519	0.468777	0.347826	1.13043	0.347826	1.13043	-0.608696	77.6478	13	5	0.0909091	0.333333	1	Lignin_Phenolics	Lignin	C23H26O8N2P2	CHONP	5.20617e+06	15.4654	0.000421322
01_Day0	Day0	1 CT A day0	CT	459.095	23	26	4	0	1	2	458.97	459	0.0296643	458.584	459	0.415568	0.173913	1.13043	0.173913	1.13043	-1.13043	92.5174	12	8	0.3125	0.388889	5	Lignin_Phenolics	Lignin	C23H26O4P2S	CHOPS	2.04676e+06	14.5318	0.000165639
01_Day0	Day0	1 CT A day0	CT	443.1	23	26	3	0	1	2	442.98	443	0.0202371	442.607	443	0.392696	0.130435	1.13043	0.130435	1.13043	-1.21739	94.9957	12	9	0.352941	0.405405	6	Lignin_Phenolics	Lignin	C23H26O3P2S	CHOPS	1.75328e+06	14.377	0.000141888
01_Day0	Day0	1 CT A day0	CT	456.104	23	26	3	0	1	2	455.98	456	0.0203658	455.596	456	0.403755	0.130435	1.13043	0.130435	1.13043	-1.21739	94.9957	12	9	0.352941	0.405405	6	Lignin_Phenolics	Lignin	C23H26O3P2S	CHOPS	4409894	15.2994	0.000356881
01_Day0	Day0	1 CT A day0	CT	470.083	23	24	4	0	1	2	469.955	470	0.0447611	469.56	470	0.439901	0.173913	1.04348	0.173913	1.04348	-1.04348	90.0391	13	9	0.375	0.444444	6	Lignin_Phenolics	Lignin	C23H24O4P2S	CHOPS	1.95221e+06	14.4845	0.000157987
01_Day0	Day0	1 CT A day0	CT	472.081	23	24	4	1	2	1	471.953	472	0.0474732	471.556	472	0.444293	0.173913	1.04348	0.173913	1.04348	-0.608696	77.6478	13	9	0.333333	0.411765	5	Lignin_Phenolics	Lignin	C23H24O4NPS2	CHONPS	34057644	17.3436	0.0027562
01_Day0	Day0	1 CT A day0	CT	441.085	23	24	3	0	1	2	440.965	441	0.0352914	440.594	441	0.406056	0.130435	1.04348	0.130435	1.04348	-1.13043	92.5174	13	10	0.411765	0.459459	7	Lignin_Phenolics	Lignin	C23H24O3P2S	CHOPS	4.41309e+06	15.3001	0.00035714
01_Day0	Day0	1 CT A day0	CT	501.107	23	23	9	2	0	1	500.97	501	0.029972	500.549	501	0.45119	0.391304	1	0.391304	1	-0.173913	65.2565	14	5	0.181818	0.419355	2	Lignin_Phenolics	Lignin	C23H23O9N2P	CHONP	2524997	14.7418	0.000204342
01_Day0	Day0	1 CT A day0	CT	483.08	23	23	4	2	0	3	482.948	483	0.0517061	482.542	483	0.457771	0.173913	1	0.173913	1	-1.04348	90.0391	15	11	0.428571	0.5	6	Aromatic	Lignin	C23H23O4N2P3	CHONP	10278772	16.1456	0.000831835
01_Day0	Day0	1 CT A day0	CT	765.172	22	42	25	2	1	0	764.964	765	0.0362129	764.321	765	0.679398	1.13636	1.90909	1.13636	1.90909	0.727273	39.5727	3	-22	4.16667	-1.92308	-25	AliphaticsN	Carb	C22H42O25N2S	CHONS	1.71444e+06	14.3546	0.000138745
01_Day0	Day0	1 CT A day0	CT	779.126	22	41	22	2	2	1	778.913	779	0.0866164	778.258	779	0.74153	1	1.86364	1	1.86364	0.363636	49.9364	4	-18	4.6	-2	-23	AliphaticsN	Carb	C22H41O22N2PS2	CHONPS	9055793	16.0189	0.000732862
01_Day0	Day0	1 CT A day0	CT	445.21	22	40	3	0	1	2	445.089	446	0.911278	444.714	445	0.285511	0.136364	1.81818	0.136364	1.81818	-1.90909	114.709	4	1	-0.125	-0.0285714	-2	Aliphatics	Lipid	C22H40O3P2S	CHOPS	1.60357e+06	14.2877	0.000129773
01_Day0	Day0	1 CT A day0	CT	694.153	22	40	16	2	1	2	693.964	694	0.0356938	693.381	694	0.619182	0.727273	1.81818	0.727273	1.81818	-0.454545	73.2545	5	-11	-16	-0.888889	-16	AliphaticsN	Carb	C22H40O16N2P2S	CHONPS	1.64804e+06	14.3151	0.000133372
01_Day0	Day0	1 CT A day0	CT	679.135	22	38	16	2	1	2	678.95	679	0.0504702	678.379	679	0.621334	0.727273	1.72727	0.727273	1.72727	-0.363636	70.6636	6	-10	-15	-0.777778	-15	AliphaticsN	Carb	C22H38O16N2P2S	CHONPS	7570919	15.8398	0.000612695
01_Day0	Day0	1 CT A day0	CT	645.129	22	36	14	2	1	2	644.953	645	0.0467157	644.411	645	0.588995	0.636364	1.63636	0.636364	1.63636	-0.454545	73.2545	7	-7	-4	-0.5	-12	AliphaticsN	AminoSugar	C22H36O14N2P2S	CHONPS	28943524	17.1809	0.00234233
01_Day0	Day0	1 CT A day0	CT	468.171	22	33	6	1	0	2	468.044	469	0.956438	467.65	468	0.349971	0.272727	1.5	0.272727	1.5	-1.27273	96.5727	8	2	-0.0769231	0.125	-1	AliphaticsN	Lipid	C22H33O6NP2	CHONP	1.8217e+06	14.4153	0.000147425
01_Day0	Day0	1 CT A day0	CT	483.172	22	33	6	2	1	1	483.041	484	0.959194	482.635	483	0.365337	0.272727	1.5	0.272727	1.5	-0.818182	83.6182	8	2	-0.166667	0.0666667	-2	AliphaticsN	Lipid	C22H33O6N2PS	CHONPS	2.48666e+06	14.7265	0.000201239
01_Day0	Day0	1 CT A day0	CT	499.158	22	32	7	2	2	0	499.022	500	0.978217	498.602	499	0.397796	0.318182	1.45455	0.318182	1.45455	-0.363636	70.6636	8	1	-0.272727	0.0344828	-3	Lignin_Phenolics	Lignin	C22H32O7N2S2	CHONS	3.71096e+06	15.1268	0.000300318
01_Day0	Day0	1 CT A day0	CT	483.163	22	32	6	2	2	0	483.031	484	0.968837	482.625	483	0.374972	0.272727	1.45455	0.272727	1.45455	-0.454545	73.2545	8	2	-0.166667	0.0666667	-2	Lignin_Phenolics	Lignin	C22H32O6N2S2	CHONS	26081158	17.0767	0.00211068
01_Day0	Day0	1 CT A day0	CT	687.076	22	31	17	2	0	3	686.889	687	0.111088	686.311	687	0.688627	0.772727	1.40909	0.772727	1.40909	-0.272727	68.0727	10	-7	0	-0.411765	-12	Lignin_Phenolics	Tannin	C22H31O17N2P3	CHONP	2817972	14.8515	0.000228051
01_Day0	Day0	1 CT A day0	CT	609.124	22	30	16	2	1	0	608.958	609	0.0416248	608.446	609	0.553639	0.727273	1.36364	0.727273	1.36364	0.454545	47.3455	9	-7	-3.33333	-0.181818	-10	Lignin_Phenolics	Tannin	C22H30O16N2S	CHONS	19230668	16.772	0.00155629
01_Day0	Day0	1 CT A day0	CT	577.117	22	30	12	2	2	0	576.959	577	0.0405753	576.474	577	0.525685	0.545455	1.36364	0.545455	1.36364	0.181818	55.1182	9	-3	-1.16667	-0.0833333	-7	Lignin_Phenolics	Lignin	C22H30O12N2S2	CHONS	3.67651e+06	15.1175	0.000297531
01_Day0	Day0	1 CT A day0	CT	643.074	22	29	18	0	1	1	642.899	643	0.101443	642.358	643	0.641995	0.818182	1.31818	0.818182	1.31818	0.181818	55.1182	9	-9	-5.5	-0.181818	-11	Lignin_Phenolics	Tannin	C22H29O18PS	CHOPS	16622537	16.6263	0.00134522
01_Day0	Day0	1 CT A day0	CT	465.106	22	28	5	0	1	2	464.979	465	0.0206167	464.588	465	0.411573	0.227273	1.27273	0.227273	1.27273	-1.18182	93.9818	10	5	0.142857	0.272727	2	Lignin_Phenolics	Lignin	C22H28O5P2S	CHOPS	2.21109e+06	14.609	0.000178938
01_Day0	Day0	1 CT A day0	CT	593.064	22	26	15	0	2	0	592.903	593	0.0974705	592.404	593	0.595985	0.681818	1.18182	0.681818	1.18182	0.363636	49.9364	10	-5	-1.4	0.04	-7	Lignin_Phenolics	Tannin	C22H26O15S2	CHOS	1.87684e+06	14.4451	0.000151888
01_Day0	Day0	1 CT A day0	CT	518.097	22	24	8	2	0	2	517.955	518	0.0446441	517.52	518	0.480143	0.363636	1.09091	0.363636	1.09091	-0.545455	75.8455	13	5	0.1	0.357143	1	Lignin_Phenolics	Lignin	C22H24O8N2P2	CHONP	3993597	15.2002	0.000323192
01_Day0	Day0	1 CT A day0	CT	475.083	22	24	4	2	3	0	474.953	475	0.0468967	474.554	475	0.446239	0.181818	1.09091	0.181818	1.09091	-0.181818	65.4818	12	8	0.230769	0.333333	3	Lignin_Phenolics	Lignin	C22H24O4N2S3	CHONS	5.68536e+06	15.5534	0.000460101
01_Day0	Day0	1 CT A day0	CT	505.074	22	22	8	2	2	0	504.937	505	0.0632581	504.512	505	0.487811	0.363636	1	0.363636	1	0.181818	55.1182	13	5	0.1	0.357143	1	Lignin_Phenolics	Lignin	C22H22O8N2S2	CHONS	1.60817e+06	14.2906	0.000130145
01_Day0	Day0	1 CT A day0	CT	503.078	22	22	8	2	0	2	502.941	503	0.0593106	502.518	503	0.482185	0.363636	1	0.363636	1	-0.454545	73.2545	14	6	0.2	0.428571	2	Lignin_Phenolics	Lignin	C22H22O8N2P2	CHONP	4511383	15.3221	0.000365095
01_Day0	Day0	1 CT A day0	CT	472.072	22	21	7	1	0	2	471.943	472	0.0566933	471.546	472	0.453505	0.318182	0.954545	0.318182	0.954545	-0.636364	78.4364	14	7	0.333333	0.483871	4	Lignin_Phenolics	Lignin	C22H21O7NP2	CHONP	2.61931e+06	14.7784	0.000211974
01_Day0	Day0	1 CT A day0	CT	450.086	22	20	4	2	0	2	449.963	450	0.0365934	449.585	450	0.414924	0.181818	0.909091	0.181818	0.909091	-0.727273	81.0273	15	11	0.5	0.5625	7	Aromatic	Lignin	C22H20O4N2P2	CHONP	11057154	16.2186	0.000894827
01_Day0	Day0	1 CT A day0	CT	352.053	22	12	2	1	0	1	351.957	352	0.0426901	351.661	352	0.338617	0.0909091	0.545455	0.0909091	0.545455	-0.454545	73.2545	18	16	0.777778	0.789474	14	Condensed_Aromatics	CondHC	C22H12O2NP	CHONP	2580246	14.7634	0.000208813
01_Day0	Day0	1 CT A day0	CT	679.171	21	45	18	0	2	1	678.986	679	0.0140269	678.415	679	0.584921	0.857143	2.14286	0.857143	2.14286	-0.47619	73.8714	0	-18	0	-1.33333	-21	Saturated	Carb	C21H45O18PS2	CHOPS	3184109	14.9737	0.000257682
01_Day0	Day0	1 CT A day0	CT	780.129	21	41	22	2	2	1	779.916	780	0.0836822	779.261	780	0.739439	1.04762	1.95238	1.04762	1.95238	0.380952	49.4429	3	-19	4	-2.6	-24	AliphaticsN	Carb	C21H41O22N2PS2	CHONPS	3748230	15.1368	0.000303335
01_Day0	Day0	1 CT A day0	CT	653.155	21	40	15	2	1	2	652.977	653	0.0227709	652.428	653	0.571797	0.714286	1.90476	0.714286	1.90476	-0.571429	76.5857	4	-11	-16	-1	-16	AliphaticsN	Carb	C21H40O15N2P2S	CHONPS	8812541	15.9917	0.000713176
01_Day0	Day0	1 CT A day0	CT	637.16	21	40	14	2	1	2	636.987	637	0.013356	636.451	637	0.548937	0.666667	1.90476	0.666667	1.90476	-0.666667	79.3	4	-10	-7.5	-0.888889	-15	AliphaticsN	AminoSugar	C21H40O14N2P2S	CHONPS	9150783	16.0294	0.000740549
01_Day0	Day0	1 CT A day0	CT	609.153	21	38	16	0	2	0	608.987	609	0.0132104	608.475	609	0.525249	0.761905	1.80952	0.761905	1.80952	-0.0952381	63.0143	3	-13	-5	-0.636364	-15	Aliphatics	Carb	C21H38O16S2	CHOS	20279250	16.8251	0.00164115
01_Day0	Day0	1 CT A day0	CT	680.138	21	38	16	2	1	2	679.952	680	0.0475111	679.381	680	0.619218	0.761905	1.80952	0.761905	1.80952	-0.380952	71.1571	5	-11	0	-1	-16	AliphaticsN	Carb	C21H38O16N2P2S	CHONPS	3.54677e+06	15.0815	0.000287031
01_Day0	Day0	1 CT A day0	CT	747.117	21	37	23	2	1	1	746.914	747	0.086397	746.286	747	0.714405	1.09524	1.7619	1.09524	1.7619	0.571429	44.0143	5	-18	3.66667	-1.90909	-22	AliphaticsN	Carb	C21H37O23N2PS	CHONPS	16793844	16.6365	0.00135908
01_Day0	Day0	1 CT A day0	CT	649.124	21	36	15	2	1	2	648.947	649	0.0531625	648.401	649	0.5988	0.714286	1.71429	0.714286	1.71429	-0.380952	71.1571	6	-9	-14	-0.764706	-14	AliphaticsN	Carb	C21H36O15N2P2S	CHONPS	2.02862e+06	14.5229	0.000164171
01_Day0	Day0	1 CT A day0	CT	615.118	21	34	13	2	1	2	614.951	615	0.0492402	614.434	615	0.566293	0.619048	1.61905	0.619048	1.61905	-0.47619	73.8714	7	-6	-3.66667	-0.473684	-11	AliphaticsN	AminoSugar	C21H34O13N2P2S	CHONPS	10998960	16.2133	0.000890118
01_Day0	Day0	1 CT A day0	CT	484.166	21	32	6	2	2	0	484.034	485	0.965829	483.627	484	0.372806	0.285714	1.52381	0.285714	1.52381	-0.47619	73.8714	7	1	-0.272727	0	-3	AliphaticsN	Lipid	C21H32O6N2S2	CHONS	6318174	15.6589	0.000511314
01_Day0	Day0	1 CT A day0	CT	537.12	21	31	12	0	1	1	536.974	537	0.0260951	536.522	537	0.477585	0.571429	1.47619	0.571429	1.47619	-0.47619	73.8714	7	-5	-1	-0.0769231	-7	Lignin_Phenolics	Lignin	C21H31O12PS	CHOPS	3.37068e+06	15.0306	0.000272781
01_Day0	Day0	1 CT A day0	CT	585.131	21	30	19	0	0	0	584.971	585	0.0286706	584.479	585	0.520517	0.904762	1.42857	0.904762	1.42857	0.380952	49.4429	7	-12	-6	-0.217391	-12	Lignin_Phenolics	Tannin	C21H30O19	CHO	2.7884e+06	14.841	0.000225658
01_Day0	Day0	1 CT A day0	CT	599.094	21	30	16	0	0	2	598.93	599	0.0696341	598.427	599	0.573217	0.761905	1.42857	0.761905	1.42857	-0.380952	71.1571	8	-8	-3.33333	-0.181818	-10	Lignin_Phenolics	Tannin	C21H30O16P2	CHOP	2.37916e+06	14.6823	0.000192539
01_Day0	Day0	1 CT A day0	CT	644.077	21	29	18	0	1	1	643.902	644	0.098426	643.36	644	0.639821	0.857143	1.38095	0.857143	1.38095	0.190476	54.8714	8	-10	-12	-0.3	-12	Lignin_Phenolics	Tannin	C21H29O18PS	CHOPS	5157940	15.456	0.000417419
01_Day0	Day0	1 CT A day0	CT	593.111	21	26	18	2	0	0	592.949	593	0.0505444	592.451	593	0.549099	0.857143	1.2381	0.857143	1.2381	0.761905	38.5857	10	-8	-10	-0.1	-10	Lignin_Phenolics	Tannin	C21H26O18N2	CHON	15781497	16.5743	0.00127716
01_Day0	Day0	1 CT A day0	CT	465.087	21	24	8	0	0	2	464.961	465	0.0394959	464.57	465	0.430437	0.380952	1.14286	0.380952	1.14286	-0.857143	84.7286	11	3	0.0909091	0.333333	1	Lignin_Phenolics	Lignin	C21H24O8P2	CHOP	3.34926e+06	15.0242	0.000271047
01_Day0	Day0	1 CT A day0	CT	504.081	21	22	8	2	0	2	503.944	504	0.0562751	503.52	504	0.479993	0.380952	1.04762	0.380952	1.04762	-0.47619	73.8714	13	5	0.111111	0.384615	1	Lignin_Phenolics	Lignin	C21H22O8N2P2	CHONP	1.80461e+06	14.4059	0.000146042
01_Day0	Day0	1 CT A day0	CT	489.062	21	20	8	2	0	2	488.929	489	0.0713323	488.518	489	0.482425	0.380952	0.952381	0.380952	0.952381	-0.380952	71.1571	14	6	0.222222	0.461538	2	Lignin_Phenolics	Lignin	C21H20O8N2P2	CHONP	5479519	15.5165	0.000443443
01_Day0	Day0	1 CT A day0	CT	415.004	21	10	4	2	0	2	414.891	415	0.108868	414.542	415	0.457711	0.190476	0.47619	0.190476	0.47619	-0.285714	68.4429	19	15	0.846154	0.866667	11	Condensed_Aromatics	CondHC	C21H10O4N2P2	CHONP	1.96752e+06	14.4923	0.000159226
01_Day0	Day0	1 CT A day0	CT	665.156	20	43	18	0	2	1	664.974	665	0.0256325	664.415	665	0.584746	0.9	2.15	0.9	2.15	-0.4	71.7	0	-18	21	-1.5	-21	Saturated	Carb	C20H43O18PS2	CHOPS	4.46914e+06	15.3127	0.000361676
01_Day0	Day0	1 CT A day0	CT	663.14	20	41	18	0	2	1	662.959	663	0.0408001	662.402	663	0.598219	0.9	2.05	0.9	2.05	-0.3	68.85	1	-17	20	-1.375	-20	Saturated	Carb	C20H41O18PS2	CHOPS	5.53691e+06	15.5269	0.000448088
01_Day0	Day0	1 CT A day0	CT	654.159	20	40	15	2	1	2	653.98	654	0.0197336	653.43	654	0.569603	0.75	2	0.75	2	-0.6	77.4	3	-12	0	-1.26667	-17	AliphaticsN	Carb	C20H40O15N2P2S	CHONPS	3615851	15.1008	0.000292622
01_Day0	Day0	1 CT A day0	CT	638.164	20	40	14	2	1	2	637.99	638	0.0103161	637.453	638	0.54674	0.7	2	0.7	2	-0.7	80.25	3	-11	-16	-1.125	-16	AliphaticsN	AminoSugar	C20H40O14N2P2S	CHONPS	3.35198e+06	15.0251	0.000271268
01_Day0	Day0	1 CT A day0	CT	735.109	20	38	21	2	1	2	734.909	735	0.0911123	734.291	735	0.709027	1.05	1.9	1.05	1.9	0.1	57.45	4	-17	3.66667	-2.55556	-22	AliphaticsN	Carb	C20H38O21N2P2S	CHONPS	6095651	15.6231	0.000493305
01_Day0	Day0	1 CT A day0	CT	655.135	20	38	16	2	1	2	654.956	655	0.0438859	654.405	655	0.594576	0.8	1.9	0.8	1.9	-0.4	71.7	4	-12	17	-1.28571	-17	AliphaticsN	Carb	C20H38O16N2P2S	CHONPS	3.44598e+06	15.0527	0.000278874
01_Day0	Day0	1 CT A day0	CT	659.109	20	37	18	0	2	1	658.929	659	0.0710387	658.375	659	0.625069	0.9	1.85	0.9	1.85	-0.1	63.15	3	-15	18	-1.125	-18	Aliphatics	Carb	C20H37O18PS2	CHOPS	3.34096e+06	15.0218	0.000270375
01_Day0	Day0	1 CT A day0	CT	635.108	20	34	15	2	1	2	634.935	635	0.0649875	634.401	635	0.598843	0.75	1.7	0.75	1.7	-0.3	68.85	6	-9	0	-0.866667	-14	AliphaticsN	Carb	C20H34O15N2P2S	CHONPS	3.4356e+06	15.0497	0.000278034
01_Day0	Day0	1 CT A day0	CT	535.125	20	30	11	2	0	2	534.979	535	0.0205389	534.53	535	0.470352	0.55	1.5	0.55	1.5	-0.6	77.4	8	-3	-1.4	-0.142857	-7	AliphaticsN	Protein	C20H30O11N2P2	CHONP	4.69791e+06	15.3626	0.00038019
01_Day0	Day0	1 CT A day0	CT	503.116	20	28	9	2	2	0	502.979	503	0.0206334	502.556	503	0.44354	0.45	1.4	0.45	1.4	0	60.3	8	-1	-0.714286	-0.0434783	-5	Lignin_Phenolics	Lignin	C20H28O9N2S2	CHONS	4.68649e+06	15.3602	0.000379266
01_Day0	Day0	1 CT A day0	CT	487.121	20	28	8	2	2	0	486.989	487	0.0114191	486.579	487	0.420881	0.4	1.4	0.4	1.4	-0.1	63.15	8	0	-0.5	0	-4	Lignin_Phenolics	Lignin	C20H28O8N2S2	CHONS	4.18786e+06	15.2477	0.000338912
01_Day0	Day0	1 CT A day0	CT	517.115	20	28	10	2	0	2	516.974	517	0.0263459	516.539	517	0.461019	0.5	1.4	0.5	1.4	-0.6	77.4	9	-1	-0.833333	0	-5	Lignin_Phenolics	Lignin	C20H28O10N2P2	CHONP	3.19677e+06	14.9777	0.000258706
01_Day0	Day0	1 CT A day0	CT	454.101	20	27	5	1	1	2	453.977	454	0.0226067	453.596	454	0.404313	0.25	1.35	0.25	1.35	-1.1	91.65	9	4	0	0.185185	0	Lignin_Phenolics	Lignin	C20H27O5NP2S	CHONPS	2.54365e+06	14.7491	0.000205851
01_Day0	Day0	1 CT A day0	CT	501.101	20	26	9	2	2	0	500.964	501	0.0357948	500.543	501	0.457008	0.45	1.3	0.45	1.3	0.1	57.45	9	0	-0.571429	0.0434783	-4	Lignin_Phenolics	Lignin	C20H26O9N2S2	CHONS	1667908	14.3271	0.00013498
01_Day0	Day0	1 CT A day0	CT	423.095	20	26	4	0	1	2	422.98	423	0.0199048	422.624	423	0.375548	0.2	1.3	0.2	1.3	-1.3	97.35	9	5	0.153846	0.266667	2	Lignin_Phenolics	Lignin	C20H26O4P2S	CHOPS	2.75963e+06	14.8306	0.00022333
01_Day0	Day0	1 CT A day0	CT	467.067	20	22	9	0	0	2	466.939	467	0.0605349	466.547	467	0.45314	0.45	1.1	0.45	1.1	-0.7	80.25	11	2	0	0.333333	0	Lignin_Phenolics	Lignin	C20H22O9P2	CHOP	3.99487e+06	15.2005	0.000323294
01_Day0	Day0	1 CT A day0	CT	463.064	20	20	7	2	2	0	462.938	463	0.0621805	462.549	463	0.451421	0.35	1	0.35	1	0.2	54.6	12	5	0.111111	0.36	1	Lignin_Phenolics	Lignin	C20H20O7N2S2	CHONS	1.75643e+06	14.3788	0.000142144
01_Day0	Day0	1 CT A day0	CT	559.069	20	20	17	2	0	0	558.916	559	0.0836018	558.446	559	0.553541	0.85	1	0.85	1	1	31.8	12	-5	-7	0.157895	-7	Lignin_Phenolics	Tannin	C20H20O17N2	CHON	1.7779e+06	14.3909	0.000143881
01_Day0	Day0	1 CT A day0	CT	445.045	20	19	4	2	2	1	444.924	445	0.0760207	444.55	445	0.450115	0.2	0.95	0.2	0.95	-0.3	68.85	13	9	0.363636	0.461538	4	Lignin_Phenolics	Lignin	C20H19O4N2PS2	CHONPS	1.93121e+06	14.4737	0.000156288
01_Day0	Day0	1 CT A day0	CT	464.084	20	19	12	1	0	0	463.957	464	0.0429133	463.567	464	0.43301	0.6	0.95	0.6	0.95	0.4	48.9	12	0	-0.142857	0.384615	-1	Lignin_Phenolics	Lignin	C20H19O12N	CHON	36144656	17.403	0.00292509
01_Day0	Day0	1 CT A day0	CT	698.141	19	42	20	1	2	1	697.95	698	0.0496917	697.363	698	0.636531	1.05263	2.21053	1.05263	2.21053	0	60.3	0	-20	4.8	-2.8	-24	Saturated	Carb	C19H42O20NPS2	CHONPS	2.14307e+06	14.5777	0.000173433
01_Day0	Day0	1 CT A day0	CT	522.187	19	41	9	1	3	0	522.045	523	0.955247	521.606	522	0.394184	0.473684	2.15789	0.473684	2.15789	-0.736842	81.3	0	-9	-2.16667	-0.809524	-13	Saturated	Protein	C19H41O9NS3	CHONS	6.94746e+06	15.7539	0.00056224
01_Day0	Day0	1 CT A day0	CT	664.143	19	41	18	0	2	1	663.962	664	0.0376097	663.404	664	0.595872	0.947368	2.15789	0.947368	2.15789	-0.315789	69.3	0	-18	10.5	-1.71429	-21	Saturated	Carb	C19H41O18PS2	CHOPS	2.61352e+06	14.7762	0.000211506
01_Day0	Day0	1 CT A day0	CT	736.113	19	38	21	2	1	2	735.912	736	0.0878375	735.293	736	0.706595	1.10526	2	1.10526	2	0.105263	57.3	3	-18	3.28571	-3.57143	-23	AliphaticsN	Carb	C19H38O21N2P2S	CHONPS	2.54987e+06	14.7516	0.000206354
01_Day0	Day0	1 CT A day0	CT	627.139	19	38	15	2	1	2	626.969	627	0.0314741	626.441	627	0.558632	0.789474	2	0.789474	2	-0.526316	75.3	3	-12	17	-1.46154	-17	AliphaticsN	Carb	C19H38O15N2P2S	CHONPS	2336859	14.6643	0.000189116
01_Day0	Day0	1 CT A day0	CT	608.153	19	38	13	2	1	2	607.987	608	0.0129418	607.476	608	0.52414	0.684211	2	0.684211	2	-0.736842	81.3	3	-10	-15	-1.13333	-15	AliphaticsN	AminoSugar	C19H38O13N2P2S	CHONPS	510389984	20.0507	0.0413046
01_Day0	Day0	1 CT A day0	CT	704.139	19	36	23	2	1	0	703.948	704	0.0524745	703.356	704	0.644356	1.21053	1.89474	1.21053	1.89474	0.947368	33.3	3	-20	3.28571	-2.55556	-23	AliphaticsN	Carb	C19H36O23N2S	CHONS	1.71147e+06	14.3529	0.000138505
01_Day0	Day0	1 CT A day0	CT	701.085	19	32	22	2	0	2	700.894	701	0.105977	700.305	701	0.695292	1.15789	1.68421	1.15789	1.68421	0.421053	48.3	6	-16	2.85714	-2.25	-20	AliphaticsN	Carb	C19H32O22N2P2	CHONP	86321216	18.2736	0.00698575
01_Day0	Day0	1 CT A day0	CT	605.115	19	32	16	2	0	2	604.95	605	0.0495852	604.442	605	0.55823	0.842105	1.68421	0.842105	1.68421	-0.210526	66.3	6	-10	14	-0.857143	-14	AliphaticsN	Carb	C19H32O16N2P2	CHONP	3.16621e+06	14.968	0.000256234
01_Day0	Day0	1 CT A day0	CT	445.11	19	29	6	0	0	3	444.989	445	0.0107932	444.615	445	0.384942	0.315789	1.52632	0.315789	1.52632	-1.68421	108.3	7	1	-0.2	0.0769231	-2	Aliphatics	Protein	C19H29O6P3	CHOP	5976792	15.6034	0.000483686
01_Day0	Day0	1 CT A day0	CT	440.095	19	26	5	1	0	3	439.975	440	0.0247514	439.605	440	0.394684	0.263158	1.36842	0.263158	1.36842	-1.47368	102.3	9	4	0	0.2	0	Lignin_Phenolics	Lignin	C19H26O5NP3	CHONP	1969558	14.4933	0.000159391
01_Day0	Day0	1 CT A day0	CT	471.074	19	26	4	2	2	2	470.945	471	0.0548132	470.549	471	0.450786	0.210526	1.36842	0.210526	1.36842	-0.947368	87.3	9	5	-0.111111	0.0909091	-1	Lignin_Phenolics	Lignin	C19H26O4N2P2S2	CHONPS	6.52614e+06	15.6913	0.000528144
01_Day0	Day0	1 CT A day0	CT	438.08	19	24	5	1	0	3	437.96	438	0.0398259	437.592	438	0.408065	0.263158	1.26316	0.263158	1.26316	-1.36842	99.3	10	5	0.1	0.28	1	Lignin_Phenolics	Lignin	C19H24O5NP3	CHONP	3571575	15.0885	0.000289038
01_Day0	Day0	1 CT A day0	CT	685.128	18	41	21	0	0	3	684.942	685	0.0584643	684.366	685	0.634366	1.16667	2.27778	1.16667	2.27778	-0.777778	82.4667	0	-21	4	-3	-24	Saturated	Carb	C18H41O21P3	CHOP	3.96651e+06	15.1934	0.000321
01_Day0	Day0	1 CT A day0	CT	492.176	18	39	8	1	3	0	492.042	493	0.95765	491.629	492	0.371361	0.444444	2.16667	0.444444	2.16667	-0.777778	82.4667	0	-8	-2	-0.8	-12	Saturated	Protein	C18H39O8NS3	CHONS	3671759	15.1162	0.000297146
01_Day0	Day0	1 CT A day0	CT	631.126	18	39	14	2	1	3	630.954	631	0.0458643	630.424	631	0.576373	0.777778	2.16667	0.777778	2.16667	-1	88.8	2	-12	9	-2.2	-18	Saturated	Carb	C18H39O14N2P3S	CHONPS	2082412	14.549	0.000168524
01_Day0	Day0	1 CT A day0	CT	645.123	18	37	17	2	0	3	644.948	645	0.0524808	644.405	645	0.594755	0.944444	2.05556	0.944444	2.05556	-0.666667	79.3	3	-14	4.75	-2.33333	-19	Saturated	Carb	C18H37O17N2P3	CHONP	743834816	20.4273	0.0601966
01_Day0	Day0	1 CT A day0	CT	616.122	18	37	16	0	2	1	615.954	616	0.0455019	615.437	616	0.563399	0.888889	2.05556	0.888889	2.05556	-0.333333	69.8	1	-15	18	-1.42857	-18	Saturated	Carb	C18H37O16PS2	CHOPS	4834670	15.3913	0.000391257
01_Day0	Day0	1 CT A day0	CT	629.128	18	37	16	2	0	3	628.957	629	0.0432216	628.428	629	0.572051	0.888889	2.05556	0.888889	2.05556	-0.777778	82.4667	3	-13	6	-2	-18	Saturated	Carb	C18H37O16N2P3	CHONP	6133097	15.6292	0.000496336
01_Day0	Day0	1 CT A day0	CT	423.154	18	36	3	0	0	4	423.039	424	0.96101	422.683	423	0.316703	0.166667	2	0.166667	2	-2.77778	139.467	3	0	-0.363636	-0.2	-4	Aliphatics	Lipid	C18H36O3P4	CHOP	1.96297e+06	14.49	0.000158858
01_Day0	Day0	1 CT A day0	CT	659.103	18	35	18	2	0	3	658.923	659	0.0769243	658.369	659	0.630949	1	1.94444	1	1.94444	-0.444444	72.9667	4	-14	3.8	-2.5	-19	AliphaticsN	Carb	C18H35O18N2P3	CHONP	51792544	17.7628	0.00419144
01_Day0	Day0	1 CT A day0	CT	627.113	18	35	16	2	0	3	626.942	627	0.0582147	626.415	627	0.58535	0.888889	1.94444	0.888889	1.94444	-0.666667	79.3	4	-12	5.66667	-1.8	-17	AliphaticsN	Carb	C18H35O16N2P3	CHONP	3.74998e+06	15.1373	0.000303476
01_Day0	Day0	1 CT A day0	CT	627.103	18	34	16	2	1	2	626.932	627	0.0676121	626.405	627	0.594739	0.888889	1.88889	0.888889	1.88889	-0.222222	66.6333	4	-12	5.66667	-1.8	-17	AliphaticsN	Carb	C18H34O16N2P2S	CHONPS	5428310	15.5071	0.000439299
01_Day0	Day0	1 CT A day0	CT	702.089	18	32	22	2	0	2	701.897	702	0.102729	701.307	702	0.692887	1.22222	1.77778	1.22222	1.77778	0.444444	47.6333	5	-17	2.625	-3.33333	-21	AliphaticsN	Carb	C18H32O22N2P2	CHONP	27191626	17.1184	0.00220055
01_Day0	Day0	1 CT A day0	CT	671.074	18	30	21	2	0	2	670.891	671	0.108617	670.327	671	0.672706	1.16667	1.66667	1.16667	1.66667	0.444444	47.6333	6	-15	2.71429	-2.42857	-19	AliphaticsN	Carb	C18H30O21N2P2	CHONP	12603608	16.3495	0.00101998
01_Day0	Day0	1 CT A day0	CT	449.078	18	28	5	0	2	2	448.956	449	0.0441773	448.578	449	0.421661	0.277778	1.55556	0.277778	1.55556	-1.33333	98.3	6	1	-0.333333	-0.0434783	-3	Aliphatics	Lipid	C18H28O5P2S2	CHOPS	19543800	16.7882	0.00158163
01_Day0	Day0	1 CT A day0	CT	444.117	18	28	4	2	3	0	443.996	444	0.00388654	443.623	444	0.3772	0.222222	1.55556	0.222222	1.55556	-0.444444	72.9667	6	2	-0.333333	-0.0909091	-3	AliphaticsN	Lipid	C18H28O4N2S3	CHONS	4591054	15.3396	0.000371542
01_Day0	Day0	1 CT A day0	CT	669.059	18	28	21	2	0	2	668.876	669	0.123635	668.314	669	0.686029	1.16667	1.55556	1.16667	1.55556	0.555556	44.4667	7	-14	2.57143	-2.14286	-18	AliphaticsN	Carb	C18H28O21N2P2	CHONP	2.97362e+06	14.9053	0.000240647
01_Day0	Day0	1 CT A day0	CT	457.076	18	26	4	1	1	3	456.951	457	0.0488099	456.567	457	0.433016	0.222222	1.44444	0.222222	1.44444	-1.55556	104.633	8	4	-0.111111	0.0909091	-1	Lignin_Phenolics	Lignin	C18H26O4NP3S	CHONPS	10530593	16.1698	0.000852214
01_Day0	Day0	1 CT A day0	CT	429.079	18	25	6	0	0	3	428.962	429	0.0377427	428.602	429	0.398416	0.333333	1.38889	0.333333	1.38889	-1.55556	104.633	8	2	-0.111111	0.166667	-1	Lignin_Phenolics	Lignin	C18H25O6P3	CHOP	2.61427e+06	14.7765	0.000211566
01_Day0	Day0	1 CT A day0	CT	375.11	18	21	5	1	1	0	375.008	376	0.992071	374.693	375	0.307379	0.277778	1.16667	0.277778	1.16667	-0.333333	69.8	9	4	0.181818	0.333333	2	Lignin_Phenolics	Lignin	C18H21O5NS	CHONS	3.41778e+06	15.0445	0.000276592
01_Day0	Day0	1 CT A day0	CT	655.118	17	39	20	0	0	3	654.939	655	0.0608413	654.388	655	0.611517	1.17647	2.29412	1.17647	2.29412	-0.823529	83.7706	0	-20	3.83333	-3.25	-23	Saturated	Carb	C17H39O20P3	CHOP	1.69954e+06	14.3459	0.00013754
01_Day0	Day0	1 CT A day0	CT	365.248	17	38	4	2	1	0	365.148	366	0.851642	364.841	365	0.15866	0.235294	2.23529	0.235294	2.23529	-1.29412	97.1824	0	-4	-0.7	-0.416667	-7	Saturated	Lipid	C17H38O4N2S	CHONS	1.88472e+06	14.4493	0.000152526
01_Day0	Day0	1 CT A day0	CT	623.136	17	38	20	0	0	2	622.966	623	0.0340758	622.442	623	0.557868	1.17647	2.23529	1.17647	2.23529	-0.470588	73.7118	0	-20	4.4	-2.4	-22	Saturated	Carb	C17H38O20P2	CHOP	4792850	15.3826	0.000387873
01_Day0	Day0	1 CT A day0	CT	591.154	17	37	20	0	0	1	590.993	591	0.00664118	590.496	591	0.503551	1.17647	2.17647	1.17647	2.17647	-0.117647	63.6529	0	-20	5.25	-1.83333	-21	Saturated	Carb	C17H37O20P	CHOP	3.55636e+06	15.0842	0.000287807
01_Day0	Day0	1 CT A day0	CT	646.127	17	37	17	2	0	3	645.951	646	0.049227	645.408	646	0.592345	1	2.17647	1	2.17647	-0.705882	80.4176	2	-15	4	-3.28571	-20	Saturated	Carb	C17H37O17N2P3	CHONP	206963984	19.1481	0.0167491
01_Day0	Day0	1 CT A day0	CT	617.128	17	37	16	2	0	3	616.96	617	0.0397209	616.442	617	0.558464	0.941176	2.17647	0.941176	2.17647	-0.823529	83.7706	2	-14	4.75	-2.75	-19	Saturated	Carb	C17H37O16N2P3	CHONP	3633703	15.1058	0.000294066
01_Day0	Day0	1 CT A day0	CT	614.119	17	37	13	2	1	3	613.952	614	0.0484997	613.435	614	0.564713	0.764706	2.17647	0.764706	2.17647	-1.05882	90.4765	2	-11	8.5	-2.33333	-17	Saturated	Carb	C17H37O13N2P3S	CHONPS	234025968	19.2709	0.0189391
01_Day0	Day0	1 CT A day0	CT	660.106	17	35	18	2	0	3	659.926	660	0.0737958	659.371	660	0.628664	1.05882	2.05882	1.05882	2.05882	-0.470588	73.7118	3	-15	3.33333	-3.66667	-20	Saturated	Carb	C17H35O18N2P3	CHONP	16341784	16.6092	0.0013225
01_Day0	Day0	1 CT A day0	CT	672.078	17	30	21	2	0	2	671.895	672	0.105341	671.33	672	0.670273	1.23529	1.76471	1.23529	1.76471	0.470588	46.8882	5	-16	2.5	-3.8	-20	AliphaticsN	Carb	C17H30O21N2P2	CHONP	3.39288e+06	15.0372	0.000274577
01_Day0	Day0	1 CT A day0	CT	451.085	17	27	8	0	0	3	450.962	451	0.0383024	450.583	451	0.417473	0.470588	1.58824	0.470588	1.58824	-1.52941	103.888	6	-2	-0.833333	-0.1	-5	Aliphatics	Protein	C17H27O8P3	CHOP	4.25703e+06	15.2641	0.000344511
01_Day0	Day0	1 CT A day0	CT	414.088	17	23	7	1	0	2	413.975	414	0.0251187	413.627	414	0.37319	0.411765	1.35294	0.411765	1.35294	-0.941176	87.1235	8	1	-0.285714	0.142857	-2	Lignin_Phenolics	Lignin	C17H23O7NP2	CHONP	2.03896e+06	14.528	0.000165008
01_Day0	Day0	1 CT A day0	CT	357.065	17	15	5	2	0	1	356.967	357	0.0326368	356.667	357	0.332776	0.294118	0.882353	0.294118	0.882353	-0.235294	67.0059	12	7	0.444444	0.565217	4	Aromatic	Lignin	C17H15O5N2P	CHONP	135890592	18.7274	0.0109973
01_Day0	Day0	1 CT A day0	CT	616.116	16	35	16	2	0	3	615.948	616	0.0515556	615.431	616	0.569447	1	2.1875	1	2.1875	-0.75	81.675	2	-14	3.8	-3.66667	-19	Saturated	Carb	C16H35O16N2P3	CHONP	52933996	17.7846	0.00428381
01_Day0	Day0	1 CT A day0	CT	319.196	16	34	2	0	0	2	319.109	320	0.890913	318.841	319	0.159221	0.125	2.125	0.125	2.125	-2.5	131.55	1	-1	-0.25	-0.153846	-3	Saturated	Lipid	C16H34O2P2	CHOP	2918583	14.8866	0.000236193
01_Day0	Day0	1 CT A day0	CT	406.174	16	30	7	2	1	0	406.063	407	0.93711	405.721	406	0.278529	0.4375	1.875	0.4375	1.875	-0.5	74.55	3	-4	-1.16667	-0.368421	-7	AliphaticsN	Protein	C16H30O7N2S	CHONS	1.74416e+06	14.3718	0.00014115
01_Day0	Day0	1 CT A day0	CT	313.166	16	26	6	0	0	0	313.08	314	0.919712	312.817	313	0.182951	0.375	1.625	0.375	1.625	-0.875	85.2375	4	-2	-0.2	0.0769231	-2	Aliphatics	Protein	C16H26O6	CHO	1.72545e+06	14.361	0.000139636
01_Day0	Day0	1 CT A day0	CT	468.065	16	25	9	1	1	2	467.938	468	0.0623222	467.544	468	0.455766	0.5625	1.5625	0.5625	1.5625	-0.75	81.675	6	-3	-2.33333	-0.333333	-7	AliphaticsN	AminoSugar	C16H25O9NP2S	CHONPS	2.51492e+06	14.7378	0.000203526
01_Day0	Day0	1 CT A day0	CT	465.082	16	22	12	2	1	0	464.955	465	0.0445373	464.565	465	0.435474	0.75	1.375	0.75	1.375	0.625	42.4875	7	-5	-8	-0.285714	-8	Lignin_Phenolics	Tannin	C16H22O12N2S	CHONS	9932554	16.1113	0.000803816
01_Day0	Day0	1 CT A day0	CT	355.068	16	20	5	0	2	0	354.971	355	0.0287097	354.673	355	0.327171	0.3125	1.25	0.3125	1.25	-0.375	70.9875	7	2	0	0.217391	0	Lignin_Phenolics	Lignin	C16H20O5S2	CHOS	103482688	18.4549	0.00837459
01_Day0	Day0	1 CT A day0	CT	397.071	16	18	8	2	1	0	396.963	397	0.0369764	396.629	397	0.370745	0.5	1.125	0.5	1.125	0.375	49.6125	9	1	-0.4	0.222222	-2	Lignin_Phenolics	Lignin	C16H18O8N2S	CHONS	14930688	16.5189	0.0012083
01_Day0	Day0	1 CT A day0	CT	381.076	16	18	7	2	1	0	380.972	381	0.0275773	380.652	381	0.3479	0.4375	1.125	0.4375	1.125	0.25	53.175	9	2	-0.166667	0.263158	-1	Lignin_Phenolics	Lignin	C16H18O7N2S	CHONS	3713734	15.1275	0.000300543
01_Day0	Day0	1 CT A day0	CT	413.02	16	16	9	0	0	2	412.907	413	0.092969	412.56	413	0.440143	0.5625	1	0.5625	1	-0.5	74.55	10	1	-0.2	0.368421	-1	Lignin_Phenolics	Lignin	C16H16O9P2	CHOP	181416352	19.0163	0.0146816
01_Day0	Day0	1 CT A day0	CT	358.068	16	15	5	2	0	1	357.971	358	0.0294889	357.67	358	0.330472	0.3125	0.9375	0.3125	0.9375	-0.25	67.425	11	6	0.375	0.52381	3	Aromatic	Lignin	C16H15O5N2P	CHONP	21759834	16.8956	0.00176097
01_Day0	Day0	1 CT A day0	CT	349.057	16	14	9	0	0	0	348.961	349	0.0385563	348.668	349	0.331964	0.5625	0.875	0.5625	0.875	0.25	53.175	10	1	0.142857	0.478261	1	Lignin_Phenolics	Lignin	C16H14O9	CHO	1.59484e+06	14.2823	0.000129067
01_Day0	Day0	1 CT A day0	CT	327.054	16	13	4	2	0	1	326.965	327	0.0350803	326.69	327	0.309994	0.25	0.8125	0.25	0.8125	-0.25	67.425	12	8	0.555556	0.636364	5	Aromatic	Lignin	C16H13O4N2P	CHONP	27643158	17.1349	0.00223709
01_Day0	Day0	1 CT A day0	CT	499.127	15	35	12	0	0	3	498.991	499	0.009049	498.571	499	0.428603	0.8	2.33333	0.8	2.33333	-1.73333	109.7	0	-12	0	-1.5	-15	Saturated	Carb	C15H35O12P3	CHOP	6.50954e+06	15.6888	0.000526801
01_Day0	Day0	1 CT A day0	CT	321.175	15	32	3	0	0	2	321.088	322	0.912183	320.818	321	0.182155	0.2	2.13333	0.2	2.13333	-2.4	128.7	1	-2	-0.4	-0.217391	-4	Saturated	Lipid	C15H32O3P2	CHOP	6.55741e+06	15.6961	0.000530674
01_Day0	Day0	1 CT A day0	CT	509.112	15	30	13	2	2	0	508.973	509	0.0270669	508.545	509	0.455013	0.866667	2	0.866667	2	0.4	48.9	2	-11	7.5	-1.88889	-15	AliphaticsN	Carb	C15H30O13N2S2	CHONS	2.1029e+06	14.5588	0.000170182
01_Day0	Day0	1 CT A day0	CT	345.167	15	28	5	1	0	1	345.072	346	0.927501	344.782	345	0.21764	0.333333	1.86667	0.333333	1.86667	-1.33333	98.3	3	-2	-0.5	-0.142857	-4	AliphaticsN	Protein	C15H28O5NP	CHONP	3.2957e+06	15.0081	0.000266712
01_Day0	Day0	1 CT A day0	CT	398.075	15	18	8	2	1	0	397.966	398	0.0338265	397.632	398	0.368438	0.533333	1.2	0.533333	1.2	0.4	48.9	8	0	-0.75	0.125	-3	Lignin_Phenolics	Lignin	C15H18O8N2S	CHONS	3.77033e+06	15.1427	0.000305123
01_Day0	Day0	1 CT A day0	CT	369.076	15	18	7	2	1	0	368.976	369	0.0243924	368.665	369	0.334629	0.466667	1.2	0.466667	1.2	0.266667	52.7	8	1	-0.4	0.176471	-2	Lignin_Phenolics	Lignin	C15H18O7N2S	CHONS	1.71794e+06	14.3566	0.000139029
01_Day0	Day0	1 CT A day0	CT	382.08	15	18	7	2	1	0	381.975	382	0.0245622	381.654	382	0.345729	0.466667	1.2	0.466667	1.2	0.266667	52.7	8	1	-0.4	0.176471	-2	Lignin_Phenolics	Lignin	C15H18O7N2S	CHONS	1657083776	21.2283	0.134104
01_Day0	Day0	1 CT A day0	CT	467.101	14	31	11	0	0	3	466.973	467	0.0266709	466.581	467	0.419304	0.785714	2.21429	0.785714	2.21429	-1.71429	109.157	1	-10	0	-1.36364	-13	Saturated	Carb	C14H31O11P3	CHOP	6439163	15.6779	0.000521105
01_Day0	Day0	1 CT A day0	CT	447.103	14	29	8	2	2	1	446.981	447	0.0186989	446.605	447	0.394523	0.571429	2.07143	0.571429	2.07143	-0.571429	76.5857	2	-6	-11	-1.4	-11	Saturated	AminoSugar	C14H29O8N2PS2	CHONPS	2.54129e+06	14.7482	0.00020566
01_Day0	Day0	1 CT A day0	CT	461.082	14	27	9	2	2	1	460.957	461	0.0433132	460.569	461	0.430887	0.642857	1.92857	0.642857	1.92857	-0.285714	68.4429	3	-6	0	-1.44444	-11	AliphaticsN	AminoSugar	C14H27O9N2PS2	CHONPS	2.72362e+06	14.8175	0.000220415
01_Day0	Day0	1 CT A day0	CT	376.127	14	24	7	2	1	0	376.024	377	0.975921	375.708	376	0.292083	0.5	1.71429	0.5	1.71429	-0.142857	64.3714	4	-3	-1.5	-0.333333	-6	AliphaticsN	Protein	C14H24O7N2S	CHONS	3736421	15.1336	0.000302379
01_Day0	Day0	1 CT A day0	CT	360.068	14	20	6	1	1	1	359.969	360	0.0305098	359.667	360	0.333174	0.428571	1.42857	0.428571	1.42857	-0.571429	76.5857	6	0	-0.6	0	-3	Lignin_Phenolics	Lignin	C14H20O6NPS	CHONPS	1710776	14.3525	0.000138449
01_Day0	Day0	1 CT A day0	CT	329.054	14	20	3	0	1	2	328.964	329	0.0361364	328.687	329	0.312731	0.214286	1.42857	0.214286	1.42857	-1.57143	105.086	6	3	0	0.157895	0	Lignin_Phenolics	Lignin	C14H20O3P2S	CHOPS	9082658	16.0219	0.000735036
01_Day0	Day0	1 CT A day0	CT	387.068	14	16	11	2	0	0	386.963	387	0.0372175	386.637	387	0.362577	0.785714	1.14286	0.785714	1.14286	0.857143	35.8714	8	-3	-5	0.0769231	-5	Lignin_Phenolics	Tannin	C14H16O11N2	CHON	3.97698e+06	15.196	0.000321847
01_Day0	Day0	1 CT A day0	CT	386.009	14	14	8	0	2	0	385.904	386	0.0960695	385.579	386	0.420539	0.571429	1	0.571429	1	0.428571	48.0857	8	0	-0.5	0.25	-2	Lignin_Phenolics	Lignin	C14H14O8S2	CHOS	3.76174e+06	15.1404	0.000304428
01_Day0	Day0	1 CT A day0	CT	369.04	14	14	8	2	1	0	368.939	369	0.0607099	368.629	369	0.370916	0.571429	1	0.571429	1	0.714286	39.9429	9	1	-0.666667	0.285714	-2	Lignin_Phenolics	Lignin	C14H14O8N2S	CHONS	1.78399e+06	14.3944	0.000144373
01_Day0	Day0	1 CT A day0	CT	385.053	14	14	11	2	0	0	384.948	385	0.0523562	384.624	385	0.376022	0.785714	1	0.785714	1	1	31.8	9	-2	-4	0.230769	-4	Lignin_Phenolics	Tannin	C14H14O11N2	CHON	2.83638e+06	14.858	0.000229541
01_Day0	Day0	1 CT A day0	CT	387.003	14	12	11	0	1	0	386.897	387	0.102595	386.572	387	0.4279	0.785714	0.857143	0.785714	0.857143	0.857143	35.8714	9	-2	-1.5	0.333333	-3	Lignin_Phenolics	Tannin	C14H12O11S	CHOS	3.8121e+06	15.1537	0.000308504
01_Day0	Day0	1 CT A day0	CT	468.104	13	31	11	0	0	3	467.976	468	0.0236693	467.583	468	0.417146	0.846154	2.38462	0.846154	2.38462	-1.84615	112.915	0	-11	14	-1.88889	-14	Saturated	Carb	C13H31O11P3	CHOP	1.97733e+06	14.4973	0.00016002
01_Day0	Day0	1 CT A day0	CT	347.092	13	20	7	2	1	0	346.997	347	0.00268802	346.706	347	0.294445	0.538462	1.53846	0.538462	1.53846	0.153846	55.9154	5	-2	-1.66667	-0.230769	-5	AliphaticsN	Protein	C13H20O7N2S	CHONS	1.6285e+06	14.3032	0.000131791
01_Day0	Day0	1 CT A day0	CT	356.056	13	17	5	2	1	1	355.959	356	0.0412455	355.659	356	0.340537	0.384615	1.30769	0.384615	1.30769	-0.307692	69.0692	7	2	-0.5	0.0769231	-2	Lignin_Phenolics	Lignin	C13H17O5N2PS	CHONPS	15009268	16.5242	0.00121466
01_Day0	Day0	1 CT A day0	CT	357.041	13	16	6	2	0	2	356.944	357	0.0561932	356.644	357	0.356313	0.461538	1.23077	0.461538	1.23077	-0.615385	77.8385	8	2	-0.666667	0.166667	-2	Lignin_Phenolics	Lignin	C13H16O6N2P2	CHONP	48883364	17.7049	0.00395601
01_Day0	Day0	1 CT A day0	CT	359.073	13	16	10	2	0	0	358.975	359	0.0246429	358.674	359	0.326471	0.769231	1.23077	0.769231	1.23077	0.769231	38.3769	7	-3	-5	0	-5	Lignin_Phenolics	Tannin	C13H16O10N2	CHON	1.87035e+06	14.4416	0.000151362
01_Day0	Day0	1 CT A day0	CT	357.049	13	15	8	2	0	1	356.952	357	0.0479681	356.652	357	0.348095	0.615385	1.15385	0.615385	1.15385	0.153846	55.9154	8	0	-1.5	0.166667	-3	Lignin_Phenolics	Lignin	C13H15O8N2P	CHONP	24643238	17.02	0.00199431
01_Day0	Day0	1 CT A day0	CT	373.035	13	14	9	2	1	0	372.933	373	0.0668775	372.62	373	0.380441	0.692308	1.07692	0.692308	1.07692	0.923077	33.9923	8	-1	-4	0.0909091	-4	Lignin_Phenolics	Tannin	C13H14O9N2S	CHONS	2.08981e+06	14.5526	0.000169123
01_Day0	Day0	1 CT A day0	CT	416.988	13	10	12	2	1	0	416.874	417	0.125549	416.524	417	0.476058	0.923077	0.769231	0.923077	0.769231	1.69231	12.0692	10	-2	2.5	0.25	-5	Lignin_Phenolics	CondHC	C13H10O12N2S	CHONS	3.09493e+06	14.9453	0.000250465
01_Day0	Day0	1 CT A day0	CT	389.089	12	28	4	2	2	2	388.983	389	0.0166722	388.656	389	0.343731	0.333333	2.33333	0.333333	2.33333	-1.66667	107.8	1	-3	-4.5	-1.75	-9	Saturated	Other	C12H28O4N2P2S2	CHONPS	1.60604e+06	14.2893	0.000129972
01_Day0	Day0	1 CT A day0	CT	424.077	12	27	9	1	3	0	423.962	424	0.0380723	423.605	424	0.394541	0.75	2.25	0.75	2.25	0	60.3	0	-9	13	-2.42857	-13	Saturated	Carb	C12H27O9NS3	CHONS	1.94683e+06	14.4817	0.000157552
01_Day0	Day0	1 CT A day0	CT	483.071	12	27	12	2	0	3	482.939	483	0.0610944	482.533	483	0.467151	1	2.25	1	2.25	-1	88.8	2	-10	3	-9	-15	Saturated	Carb	C12H27O12N2P3	CHONP	3.63199e+06	15.1053	0.000293927
01_Day0	Day0	1 CT A day0	CT	319.09	12	23	2	2	0	3	319.003	320	0.997003	318.735	319	0.265222	0.166667	1.91667	0.166667	1.91667	-2.33333	126.8	4	2	-0.6	-0.333333	-3	AliphaticsN	Lipid	C12H23O2N2P3	CHONP	18826394	16.7508	0.00152357
01_Day0	Day0	1 CT A day0	CT	399.025	12	18	11	0	0	2	398.916	399	0.0835886	398.581	399	0.418999	0.916667	1.5	0.916667	1.5	-0.5	74.55	5	-6	8	-0.555556	-8	Aliphatics	Carb	C12H18O11P2	CHOP	4.49348e+06	15.3181	0.000363646
01_Day0	Day0	1 CT A day0	CT	358.061	12	14	10	2	0	0	357.963	358	0.0367322	357.662	358	0.337709	0.833333	1.16667	0.833333	1.16667	1	31.8	7	-3	0	0	-5	Lignin_Phenolics	Tannin	C12H14O10N2	CHON	653330240	20.2976	0.0528723
01_Day0	Day0	1 CT A day0	CT	327.039	12	13	7	2	0	1	326.95	327	0.0504234	326.675	327	0.325324	0.583333	1.08333	0.583333	1.08333	0.166667	55.55	8	1	-1	0.272727	-2	Lignin_Phenolics	Lignin	C12H13O7N2P	CHONP	1.91925e+06	14.4674	0.00015532
01_Day0	Day0	1 CT A day0	CT	343.042	12	12	10	2	0	0	342.948	343	0.0516241	342.66	343	0.339977	0.833333	1	0.833333	1	1.16667	27.05	8	-2	0	0.2	-4	Lignin_Phenolics	Tannin	C12H12O10N2	CHON	3.9158e+06	15.1805	0.000316895
01_Day0	Day0	1 CT A day0	CT	377.089	11	28	4	2	2	2	376.987	377	0.0133843	376.67	377	0.330356	0.363636	2.54545	0.363636	2.54545	-1.81818	112.118	0	-4	-10	-2.66667	-10	Saturated	Other	C11H28O4N2P2S2	CHONPS	11068427	16.2196	0.000895739
01_Day0	Day0	1 CT A day0	CT	361.094	11	28	3	2	2	2	360.996	361	0.00400909	360.692	361	0.307536	0.272727	2.54545	0.272727	2.54545	-2	117.3	0	-3	-4.5	-2.14286	-9	Saturated	Other	C11H28O3N2P2S2	CHONPS	2009962	14.5136	0.000162661
01_Day0	Day0	1 CT A day0	CT	425.073	11	26	9	2	3	0	424.957	425	0.0430015	424.6	425	0.400307	0.818182	2.36364	0.818182	2.36364	0.363636	49.9364	0	-9	4.66667	-6.33333	-14	Saturated	Carb	C11H26O9N2S3	CHONS	2.8006e+06	14.8453	0.000226645
01_Day0	Day0	1 CT A day0	CT	375.074	11	26	4	2	2	2	374.971	375	0.0285223	374.656	375	0.3438	0.363636	2.36364	0.363636	2.36364	-1.63636	106.936	1	-3	-9	-2.33333	-9	Saturated	Other	C11H26O4N2P2S2	CHONPS	2.0963e+06	14.5557	0.000169649
01_Day0	Day0	1 CT A day0	CT	439.089	11	26	12	2	0	2	438.969	439	0.0307871	438.6	439	0.399874	1.09091	2.36364	1.09091	2.36364	-0.545455	75.8455	1	-11	3	-9	-15	Saturated	Carb	C11H26O12N2P2	CHONP	4703367	15.3638	0.000380631
01_Day0	Day0	1 CT A day0	CT	356.048	11	21	6	0	2	1	355.951	356	0.049214	355.652	356	0.348499	0.545455	1.90909	0.545455	1.90909	-0.909091	86.2091	2	-4	-3.5	-0.8	-7	Aliphatics	Protein	C11H21O6PS2	CHOPS	16152050	16.5976	0.00130714
01_Day0	Day0	1 CT A day0	CT	327.04	11	20	5	0	3	0	326.951	327	0.049143	326.676	327	0.324045	0.454545	1.81818	0.454545	1.81818	-0.363636	70.6636	2	-3	-2	-0.636364	-6	Aliphatics	Protein	C11H20O5S3	CHOS	10028307	16.1209	0.000811565
01_Day0	Day0	1 CT A day0	CT	289.078	11	19	3	2	1	1	288.999	289	0.000697865	288.756	289	0.24369	0.272727	1.72727	0.272727	1.72727	-0.909091	86.2091	4	1	-0.75	-0.272727	-3	AliphaticsN	Lipid	C11H19O3N2PS	CHONPS	9227138	16.0377	0.000746729
01_Day0	Day0	1 CT A day0	CT	378.093	10	28	4	2	2	2	377.99	378	0.0102928	377.672	378	0.328108	0.4	2.8	0.4	2.8	-2	117.3	-1	-5	0	-4.5	-11	Saturated	Other	C10H28O4N2P2S2	CHONPS	2.2663e+06	14.6337	0.000183406
01_Day0	Day0	1 CT A day0	CT	363.074	10	26	4	2	2	2	362.975	363	0.0252828	362.67	363	0.330473	0.4	2.6	0.4	2.6	-1.8	111.6	0	-4	0	-4	-10	Saturated	Other	C10H26O4N2P2S2	CHONPS	3.78643e+06	15.1469	0.000306426
01_Day0	Day0	1 CT A day0	CT	361.058	10	24	4	2	2	2	360.96	361	0.040421	360.656	361	0.343917	0.4	2.4	0.4	2.4	-1.6	105.9	1	-3	0	-3.5	-9	Saturated	Other	C10H24O4N2P2S2	CHONPS	2.93719e+06	14.893	0.000237699
01_Day0	Day0	1 CT A day0	CT	456.068	10	24	13	2	2	0	455.944	456	0.0563739	455.56	456	0.439733	1.3	2.4	1.3	2.4	1.2	26.1	0	-13	2.42857	21	-17	Condensed_Aromatics	Carb	C10H24O13N2S2	CHONS	3.34185e+06	15.022	0.000270448
01_Day0	Day0	1 CT A day0	CT	213.078	0	0	0	0	0	0	213.019	214	0.980514	212.84	213	0.159621							1	1	0	0	1	Other	Other			2.05215e+06	14.5344	0.000166075
01_Day0	Day0	1 CT A day0	CT	215.034	0	0	0	0	0	0	214.975	215	0.0250798	214.794	215	0.205832							1	1	0	0	1	Other	Other			33368952	17.3231	0.00270046
01_Day0	Day0	1 CT A day0	CT	216.037	0	0	0	0	0	0	215.978	216	0.0220547	215.796	216	0.20365							1	1	0	0	1	Other	Other			2676630	14.8001	0.000216613
01_Day0	Day0	1 CT A day0	CT	217.031	0	0	0	0	0	0	216.971	217	0.0285853	216.789	217	0.211016							1	1	0	0	1	Other	Other			10882994	16.2027	0.000880733
01_Day0	Day0	1 CT A day0	CT	219.044	0	0	0	0	0	0	218.984	219	0.0159819	218.8	219	0.200105							1	1	0	0	1	Other	Other			4564966	15.3339	0.000369431
01_Day0	Day0	1 CT A day0	CT	221.041	0	0	0	0	0	0	220.98	221	0.0196325	220.795	221	0.205434							1	1	0	0	1	Other	Other			1.72559e+06	14.3611	0.000139648
01_Day0	Day0	1 CT A day0	CT	229.049	0	0	0	0	0	0	228.987	229	0.0132372	228.794	229	0.20577							1	1	0	0	1	Other	Other			4.16744e+06	15.2428	0.00033726
01_Day0	Day0	1 CT A day0	CT	233.059	0	0	0	0	0	0	232.996	233	0.00415161	232.8	233	0.200055							1	1	0	0	1	Other	Other			3.03253e+06	14.9249	0.000245415
01_Day0	Day0	1 CT A day0	CT	235.039	0	0	0	0	0	0	234.975	235	0.0253456	234.777	235	0.222913							1	1	0	0	1	Other	Other			2.02863e+06	14.5229	0.000164172
01_Day0	Day0	1 CT A day0	CT	239.13	0	0	0	0	0	0	239.065	240	0.935461	238.864	239	0.136467							1	1	0	0	1	Other	Other			2.32309e+06	14.6584	0.000188002
01_Day0	Day0	1 CT A day0	CT	241.137	0	0	0	0	0	0	241.072	242	0.928418	240.869	241	0.131112							1	1	0	0	1	Other	Other			4.08327e+06	15.2224	0.000330449
01_Day0	Day0	1 CT A day0	CT	245.083	0	0	0	0	0	0	245.016	246	0.983958	244.81	245	0.189969							1	1	0	0	1	Other	Other			5.64272e+06	15.5459	0.000456651
01_Day0	Day0	1 CT A day0	CT	249.054	0	0	0	0	0	0	248.987	249	0.0134428	248.777	249	0.222792							1	1	0	0	1	Other	Other			8549318	15.9614	0.000691874
01_Day0	Day0	1 CT A day0	CT	251.051	0	0	0	0	0	0	250.983	251	0.0169383	250.772	251	0.227966							1	1	0	0	1	Other	Other			2.79983e+06	14.8451	0.000226583
01_Day0	Day0	1 CT A day0	CT	259.026	0	0	0	0	0	0	258.955	259	0.0448415	258.737	259	0.262572							1	1	0	0	1	Other	Other			5670300	15.5508	0.000458883
01_Day0	Day0	1 CT A day0	CT	265.149	0	0	0	0	0	0	265.077	266	0.923403	264.854	265	0.14628							1	1	0	0	1	Other	Other			13096430	16.3879	0.00105986
01_Day0	Day0	1 CT A day0	CT	266.152	0	0	0	0	0	0	266.08	267	0.920291	265.856	266	0.144012							1	1	0	0	1	Other	Other			1.62219e+06	14.2993	0.00013128
01_Day0	Day0	1 CT A day0	CT	268.097	0	0	0	0	0	0	268.024	269	0.976295	267.798	268	0.201651							1	1	0	0	1	Other	Other			1.80178e+06	14.4043	0.000145813
01_Day0	Day0	1 CT A day0	CT	269.047	0	0	0	0	0	0	268.973	269	0.0267902	268.747	269	0.252944							1	1	0	0	1	Other	Other			2.42047e+06	14.6995	0.000195882
01_Day0	Day0	1 CT A day0	CT	271.062	0	0	0	0	0	0	270.988	271	0.0117171	270.76	271	0.239565							1	1	0	0	1	Other	Other			2.21097e+06	14.6089	0.000178928
01_Day0	Day0	1 CT A day0	CT	275.057	0	0	0	0	0	0	274.982	275	0.0178361	274.751	275	0.249042							1	1	0	0	1	Other	Other			5826051	15.5778	0.000471487
01_Day0	Day0	1 CT A day0	CT	277.185	0	0	0	0	0	0	277.11	278	0.890264	276.877	277	0.123259							1	1	0	0	1	Other	Other			24393706	17.0098	0.00197412
01_Day0	Day0	1 CT A day0	CT	278.189	0	0	0	0	0	0	278.113	279	0.887147	277.879	278	0.120986							1	1	0	0	1	Other	Other			3.21813e+06	14.9843	0.000260435
01_Day0	Day0	1 CT A day0	CT	279.165	0	0	0	0	0	0	279.088	280	0.91152	278.854	279	0.146178							1	1	0	0	1	Other	Other			2705339	14.8107	0.000218936
01_Day0	Day0	1 CT A day0	CT	285.042	0	0	0	0	0	0	284.964	285	0.0361645	284.724	285	0.275763							1	1	0	0	1	Other	Other			2.7754e+06	14.8363	0.000224606
01_Day0	Day0	1 CT A day0	CT	287.052	0	0	0	0	0	0	286.974	287	0.0262785	286.732	287	0.267567							1	1	0	0	1	Other	Other			2.26136e+06	14.6315	0.000183006
01_Day0	Day0	1 CT A day0	CT	287.057	0	0	0	0	0	0	286.979	287	0.0210612	286.738	287	0.262354							1	1	0	0	1	Other	Other			202129776	19.1244	0.0163578
01_Day0	Day0	1 CT A day0	CT	288.061	0	0	0	0	0	0	287.982	288	0.0179567	287.74	288	0.260093							1	1	0	0	1	Other	Other			32301684	17.2906	0.00261409
01_Day0	Day0	1 CT A day0	CT	289.036	0	0	0	0	0	0	288.958	289	0.0423256	288.715	289	0.285282							1	1	0	0	1	Other	Other			3082103	14.9411	0.000249427
01_Day0	Day0	1 CT A day0	CT	289.061	0	0	0	0	0	0	288.983	289	0.0172807	288.74	289	0.260259							1	1	0	0	1	Other	Other			2.57625e+06	14.7618	0.00020849
01_Day0	Day0	1 CT A day0	CT	289.062	0	0	0	0	0	0	288.984	289	0.0164739	288.741	289	0.259452							1	1	0	0	1	Other	Other			5475198	15.5157	0.000443094
01_Day0	Day0	1 CT A day0	CT	289.064	0	0	0	0	0	0	288.985	289	0.0148947	288.742	289	0.257875							1	1	0	0	1	Other	Other			2.52761e+06	14.7428	0.000204553
01_Day0	Day0	1 CT A day0	CT	289.068	0	0	0	0	0	0	288.989	289	0.011224	288.746	289	0.254207							1	1	0	0	1	Other	Other			8.20314e+06	15.92	0.000663859
01_Day0	Day0	1 CT A day0	CT	289.073	0	0	0	0	0	0	288.994	289	0.00594903	288.751	289	0.248936							1	1	0	0	1	Other	Other			824755072	20.5306	0.0667453
01_Day0	Day0	1 CT A day0	CT	289.122	0	0	0	0	0	0	289.043	290	0.956525	288.8	289	0.199554							1	1	0	0	1	Other	Other			1.57659e+06	14.2708	0.000127589
01_Day0	Day0	1 CT A day0	CT	290.076	0	0	0	0	0	0	289.997	290	0.00285972	289.753	290	0.24669							1	1	0	0	1	Other	Other			104744080	18.467	0.00847667
01_Day0	Day0	1 CT A day0	CT	291.077	0	0	0	0	0	0	290.998	291	0.00222684	290.753	291	0.246899							1	1	0	0	1	Other	Other			6783386	15.73	0.000548962
01_Day0	Day0	1 CT A day0	CT	291.08	0	0	0	0	0	0	291	292	0.999741	290.756	291	0.244415							1	1	0	0	1	Other	Other			7270811	15.7994	0.000588408
01_Day0	Day0	1 CT A day0	CT	291.165	0	0	0	0	0	0	291.085	292	0.914751	290.841	291	0.159497							1	1	0	0	1	Other	Other			2.28319e+06	14.6411	0.000184772
01_Day0	Day0	1 CT A day0	CT	291.201	0	0	0	0	0	0	291.122	292	0.878344	290.877	291	0.12312							1	1	0	0	1	Other	Other			17987004	16.7052	0.00145564
01_Day0	Day0	1 CT A day0	CT	291.211	0	0	0	0	0	0	291.131	292	0.868654	290.887	291	0.113439							1	1	0	0	1	Other	Other			8771006	15.987	0.000709815
01_Day0	Day0	1 CT A day0	CT	292.204	0	0	0	0	0	0	292.125	293	0.875244	291.879	292	0.120864							1	1	0	0	1	Other	Other			2492108	14.7286	0.00020168
01_Day0	Day0	1 CT A day0	CT	293.177	0	0	0	0	0	0	293.097	294	0.903027	292.851	293	0.149464							1	1	0	0	1	Other	Other			10143702	16.1324	0.000820904
01_Day0	Day0	1 CT A day0	CT	293.18	0	0	0	0	0	0	293.1	294	0.89962	292.854	293	0.14606							1	1	0	0	1	Other	Other			6883287	15.7446	0.000557047
01_Day0	Day0	1 CT A day0	CT	293.208	0	0	0	0	0	0	293.128	294	0.872168	292.881	293	0.118631							1	1	0	0	1	Other	Other			2.54e+06	14.7477	0.000205556
01_Day0	Day0	1 CT A day0	CT	294.184	0	0	0	0	0	0	294.104	295	0.896433	293.856	294	0.143717							1	1	0	0	1	Other	Other			1.65732e+06	14.3207	0.000134123
01_Day0	Day0	1 CT A day0	CT	297.154	0	0	0	0	0	0	297.073	298	0.926903	296.823	297	0.176683							1	1	0	0	1	Other	Other			10886183	16.203	0.000880991
01_Day0	Day0	1 CT A day0	CT	298.157	0	0	0	0	0	0	298.076	299	0.923793	297.826	298	0.174416							1	1	0	0	1	Other	Other			2024513	14.5208	0.000163839
01_Day0	Day0	1 CT A day0	CT	301.037	0	0	0	0	0	0	300.954	301	0.045515	300.701	301	0.298559							1	1	0	0	1	Other	Other			2.01535e+06	14.5163	0.000163097
01_Day0	Day0	1 CT A day0	CT	301.073	0	0	0	0	0	0	300.991	301	0.00919199	300.738	301	0.262266							1	1	0	0	1	Other	Other			1.78854e+06	14.3969	0.000144742
01_Day0	Day0	1 CT A day0	CT	303.052	0	0	0	0	0	0	302.97	303	0.0304081	302.715	303	0.285146							1	1	0	0	1	Other	Other			15610545	16.5635	0.00126332
01_Day0	Day0	1 CT A day0	CT	303.089	0	0	0	0	0	0	303.006	304	0.994044	302.751	303	0.248812							1	1	0	0	1	Other	Other			5785276	15.5708	0.000468188
01_Day0	Day0	1 CT A day0	CT	304.056	0	0	0	0	0	0	303.973	304	0.0273026	303.717	304	0.282884							1	1	0	0	1	Other	Other			2397137	14.6898	0.000193994
01_Day0	Day0	1 CT A day0	CT	305.068	0	0	0	0	0	0	304.985	305	0.0152871	304.728	305	0.271719							1	1	0	0	1	Other	Other			1.65247e+06	14.3178	0.00013373
01_Day0	Day0	1 CT A day0	CT	305.18	0	0	0	0	0	0	305.097	306	0.902799	304.841	305	0.159326							1	1	0	0	1	Other	Other			2967316	14.9032	0.000240137
01_Day0	Day0	1 CT A day0	CT	305.217	0	0	0	0	0	0	305.134	306	0.866442	304.877	305	0.122999							1	1	0	0	1	Other	Other			11365663	16.2461	0.000919794
01_Day0	Day0	1 CT A day0	CT	306.22	0	0	0	0	0	0	306.137	307	0.863322	305.879	306	0.120723							1	1	0	0	1	Other	Other			1.97536e+06	14.4963	0.000159861
01_Day0	Day0	1 CT A day0	CT	307.196	0	0	0	0	0	0	307.112	308	0.887693	306.854	307	0.145914							1	1	0	0	1	Other	Other			1.60495e+06	14.2886	0.000129885
01_Day0	Day0	1 CT A day0	CT	309.055	0	0	0	0	0	0	308.97	309	0.0295095	308.711	309	0.289293							1	1	0	0	1	Other	Other			1.85457e+06	14.4332	0.000150086
01_Day0	Day0	1 CT A day0	CT	309.112	0	0	0	0	0	0	309.028	310	0.972042	308.768	309	0.231874							1	1	0	0	1	Other	Other			1.61754e+06	14.2964	0.000130903
01_Day0	Day0	1 CT A day0	CT	309.175	0	0	0	0	0	0	309.091	310	0.908981	308.831	309	0.168866							1	1	0	0	1	Other	Other			4.72104e+06	15.3675	0.000382062
01_Day0	Day0	1 CT A day0	CT	311.034	0	0	0	0	0	0	310.949	311	0.0507598	310.688	311	0.312207							1	1	0	0	1	Other	Other			4681640	15.3592	0.000378873
01_Day0	Day0	1 CT A day0	CT	311.17	0	0	0	0	0	0	311.085	312	0.915051	310.823	311	0.176612							1	1	0	0	1	Other	Other			26655694	17.0985	0.00215718
01_Day0	Day0	1 CT A day0	CT	312.173	0	0	0	0	0	0	312.088	313	0.91192	311.826	312	0.174325							1	1	0	0	1	Other	Other			4.91237e+06	15.4073	0.000397545
01_Day0	Day0	1 CT A day0	CT	313.031	0	0	0	0	0	0	312.946	313	0.0542755	312.683	313	0.317402							1	1	0	0	1	Other	Other			1.96452e+06	14.4908	0.000158983
01_Day0	Day0	1 CT A day0	CT	313.159	0	0	0	0	0	0	313.073	314	0.926568	312.81	313	0.189801							1	1	0	0	1	Other	Other			5119497	15.4486	0.000414308
01_Day0	Day0	1 CT A day0	CT	315.156	0	0	0	0	0	0	315.07	316	0.930022	314.805	315	0.194934							1	1	0	0	1	Other	Other			2.23597e+06	14.6202	0.000180951
01_Day0	Day0	1 CT A day0	CT	317.032	0	0	0	0	0	0	316.945	317	0.054856	316.679	317	0.321345							1	1	0	0	1	Other	Other			1.65794e+06	14.3211	0.000134173
01_Day0	Day0	1 CT A day0	CT	317.068	0	0	0	0	0	0	316.981	317	0.0185288	316.715	317	0.285048							1	1	0	0	1	Other	Other			9155169	16.0298	0.000740904
01_Day0	Day0	1 CT A day0	CT	318.071	0	0	0	0	0	0	317.985	318	0.0154437	317.717	318	0.282806							1	1	0	0	1	Other	Other			1.89478e+06	14.4546	0.00015334
01_Day0	Day0	1 CT A day0	CT	319.047	0	0	0	0	0	0	318.96	319	0.0397484	318.692	319	0.307931							1	1	0	0	1	Other	Other			2.44289e+06	14.7087	0.000197697
01_Day0	Day0	1 CT A day0	CT	319.084	0	0	0	0	0	0	318.997	319	0.00341077	318.728	319	0.271624							1	1	0	0	1	Other	Other			2275730688	21.5456	0.184169
01_Day0	Day0	1 CT A day0	CT	319.232	0	0	0	0	0	0	319.145	320	0.854509	318.877	319	0.122848							1	1	0	0	1	Other	Other			5792961	15.5722	0.00046881
01_Day0	Day0	1 CT A day0	CT	319.242	0	0	0	0	0	0	319.155	320	0.844882	318.887	319	0.113229							1	1	0	0	1	Other	Other			13397188	16.4106	0.0010842
01_Day0	Day0	1 CT A day0	CT	320.074	0	0	0	0	0	0	319.987	320	0.0130971	319.718	320	0.282143							1	1	0	0	1	Other	Other			1849772	14.4306	0.000149697
01_Day0	Day0	1 CT A day0	CT	320.08	0	0	0	0	0	0	319.993	320	0.00683878	319.724	320	0.27589							1	1	0	0	1	Other	Other			3.33099e+06	15.0188	0.000269568
01_Day0	Day0	1 CT A day0	CT	320.087	0	0	0	0	0	0	320	320	0.000301563	319.731	320	0.269359							1	1	0	0	1	Other	Other			350348704	19.6744	0.0283528
01_Day0	Day0	1 CT A day0	CT	320.246	0	0	0	0	0	0	320.158	321	0.841743	319.889	320	0.110934							1	1	0	0	1	Other	Other			2.81443e+06	14.8503	0.000227764
01_Day0	Day0	1 CT A day0	CT	321.088	0	0	0	0	0	0	321	322	0.999642	320.73	321	0.26954							1	1	0	0	1	Other	Other			24315590	17.0066	0.0019678
01_Day0	Day0	1 CT A day0	CT	321.09	0	0	0	0	0	0	321.003	322	0.997189	320.733	321	0.26709							1	1	0	0	1	Other	Other			23946950	16.9914	0.00193797
01_Day0	Day0	1 CT A day0	CT	321.239	0	0	0	0	0	0	321.152	322	0.848337	320.882	321	0.118363							1	1	0	0	1	Other	Other			4212463	15.2536	0.000340904
01_Day0	Day0	1 CT A day0	CT	322.091	0	0	0	0	0	0	322.003	323	0.996562	321.733	322	0.267303							1	1	0	0	1	Other	Other			4645850	15.3515	0.000375977
01_Day0	Day0	1 CT A day0	CT	322.094	0	0	0	0	0	0	322.006	323	0.994137	321.735	322	0.264881							1	1	0	0	1	Other	Other			1.79145e+06	14.3985	0.000144978
01_Day0	Day0	1 CT A day0	CT	323.034	0	0	0	0	0	0	322.946	323	0.0540079	322.674	323	0.325542							1	1	0	0	1	Other	Other			16365789	16.6107	0.00132444
01_Day0	Day0	1 CT A day0	CT	324.037	0	0	0	0	0	0	323.949	324	0.0508198	323.677	324	0.323198							1	1	0	0	1	Other	Other			2658798	14.7934	0.00021517
01_Day0	Day0	1 CT A day0	CT	325.031	0	0	0	0	0	0	324.943	325	0.0573584	324.669	325	0.330572							1	1	0	0	1	Other	Other			4.63129e+06	15.3483	0.000374798
01_Day0	Day0	1 CT A day0	CT	325.05	0	0	0	0	0	0	324.961	325	0.0389088	324.688	325	0.312137							1	1	0	0	1	Other	Other			3581209344	21.999	0.289818
01_Day0	Day0	1 CT A day0	CT	325.056	0	0	0	0	0	0	324.968	325	0.0323696	324.694	325	0.305604							1	1	0	0	1	Other	Other			28609282	17.1692	0.00231528
01_Day0	Day0	1 CT A day0	CT	325.185	0	0	0	0	0	0	325.097	326	0.903164	324.823	325	0.176507							1	1	0	0	1	Other	Other			22580004	16.9326	0.00182734
01_Day0	Day0	1 CT A day0	CT	326.04	0	0	0	0	0	0	325.951	326	0.0491832	325.677	326	0.323244							1	1	0	0	1	Other	Other			3.17031e+06	14.9693	0.000256565
01_Day0	Day0	1 CT A day0	CT	326.053	0	0	0	0	0	0	325.964	326	0.0357896	325.69	326	0.309862							1	1	0	0	1	Other	Other			532999168	20.094	0.0431343
01_Day0	Day0	1 CT A day0	CT	326.189	0	0	0	0	0	0	326.1	327	0.900008	325.826	326	0.174195							1	1	0	0	1	Other	Other			3.68286e+06	15.1192	0.000298045
01_Day0	Day0	1 CT A day0	CT	327.033	0	0	0	0	0	0	326.944	327	0.0559799	326.669	327	0.330876							1	1	0	0	1	Other	Other			6550801	15.6951	0.00053014
01_Day0	Day0	1 CT A day0	CT	327.047	0	0	0	0	0	0	326.958	327	0.0423459	326.683	327	0.317253							1	1	0	0	1	Other	Other			1113386240	20.8307	0.0901035
01_Day0	Day0	1 CT A day0	CT	327.056	0	0	0	0	0	0	326.967	327	0.0326861	326.692	327	0.307601							1	1	0	0	1	Other	Other			30231832	17.2244	0.00244658
01_Day0	Day0	1 CT A day0	CT	327.06	0	0	0	0	0	0	326.971	327	0.0290465	326.696	327	0.303965							1	1	0	0	1	Other	Other			2438936	14.7071	0.000197377
01_Day0	Day0	1 CT A day0	CT	328.05	0	0	0	0	0	0	327.961	328	0.0392651	327.685	328	0.315016							1	1	0	0	1	Other	Other			137260576	18.7374	0.0111081
01_Day0	Day0	1 CT A day0	CT	329.051	0	0	0	0	0	0	328.961	329	0.0386014	328.685	329	0.315193							1	1	0	0	1	Other	Other			8851234	15.9961	0.000716308
01_Day0	Day0	1 CT A day0	CT	329.154	0	0	0	0	0	0	329.064	330	0.935954	328.787	329	0.212633							1	1	0	0	1	Other	Other			20328252	16.8275	0.00164511
01_Day0	Day0	1 CT A day0	CT	329.162	0	0	0	0	0	0	329.072	330	0.92786	328.795	329	0.204545							1	1	0	0	1	Other	Other			1.68941e+06	14.3399	0.000136719
01_Day0	Day0	1 CT A day0	CT	330.157	0	0	0	0	0	0	330.067	331	0.932787	329.79	330	0.210308							1	1	0	0	1	Other	Other			3.5175e+06	15.0733	0.000284663
01_Day0	Day0	1 CT A day0	CT	331.151	0	0	0	0	0	0	331.061	332	0.939382	330.782	331	0.217739							1	1	0	0	1	Other	Other			7.03929e+06	15.767	0.000569672
01_Day0	Day0	1 CT A day0	CT	332.154	0	0	0	0	0	0	332.064	333	0.936035	331.785	332	0.215236							1	1	0	0	1	Other	Other			1.66431e+06	14.3249	0.000134689
01_Day0	Day0	1 CT A day0	CT	333.063	0	0	0	0	0	0	332.972	333	0.027838	332.692	333	0.307802							1	1	0	0	1	Other	Other			10371868	16.1546	0.000839369
01_Day0	Day0	1 CT A day0	CT	333.112	0	0	0	0	0	0	333.022	334	0.978426	332.742	333	0.258432							1	1	0	0	1	Other	Other			3.49265e+06	15.0662	0.000282651
01_Day0	Day0	1 CT A day0	CT	334.066	0	0	0	0	0	0	333.975	334	0.0247274	333.694	334	0.305535							1	1	0	0	1	Other	Other			1.86165e+06	14.437	0.000150659
01_Day0	Day0	1 CT A day0	CT	335.03	0	0	0	0	0	0	334.939	335	0.0607977	334.658	335	0.342416							1	1	0	0	1	Other	Other			6.6368e+06	15.7081	0.000537099
01_Day0	Day0	1 CT A day0	CT	335.079	0	0	0	0	0	0	334.988	335	0.0124961	334.706	335	0.294155							1	1	0	0	1	Other	Other			1895689	14.4551	0.000153413
01_Day0	Day0	1 CT A day0	CT	335.144	0	0	0	0	0	0	335.053	336	0.947081	334.771	335	0.228795							1	1	0	0	1	Other	Other			1.89468e+06	14.4546	0.000153332
01_Day0	Day0	1 CT A day0	CT	339.029	0	0	0	0	0	0	338.937	339	0.0633113	338.652	339	0.348291							1	1	0	0	1	Other	Other			13306022	16.4037	0.00107682
01_Day0	Day0	1 CT A day0	CT	339.065	0	0	0	0	0	0	338.973	339	0.0269205	338.688	339	0.31193							1	1	0	0	1	Other	Other			23636142	16.9783	0.00191281
01_Day0	Day0	1 CT A day0	CT	339.201	0	0	0	0	0	0	339.109	340	0.891218	338.824	339	0.176342							1	1	0	0	1	Other	Other			17160396	16.6581	0.00138875
01_Day0	Day0	1 CT A day0	CT	340.032	0	0	0	0	0	0	339.94	340	0.0602364	339.654	340	0.346059							1	1	0	0	1	Other	Other			2.52967e+06	14.7436	0.00020472
01_Day0	Day0	1 CT A day0	CT	340.069	0	0	0	0	0	0	339.976	340	0.0238865	339.69	340	0.30974							1	1	0	0	1	Other	Other			4.08718e+06	15.2234	0.000330765
01_Day0	Day0	1 CT A day0	CT	340.205	0	0	0	0	0	0	340.112	341	0.888101	339.826	340	0.174069							1	1	0	0	1	Other	Other			3.47589e+06	15.0614	0.000281295
01_Day0	Day0	1 CT A day0	CT	341.026	0	0	0	0	0	0	340.933	341	0.0668268	340.647	341	0.353485							1	1	0	0	1	Other	Other			4.11504e+06	15.2302	0.00033302
01_Day0	Day0	1 CT A day0	CT	341.045	0	0	0	0	0	0	340.952	341	0.0482389	340.665	341	0.334913							1	1	0	0	1	Other	Other			11221607	16.2334	0.000908136
01_Day0	Day0	1 CT A day0	CT	341.063	0	0	0	0	0	0	340.97	341	0.0303977	340.683	341	0.317086							1	1	0	0	1	Other	Other			7592555	15.8427	0.000614446
01_Day0	Day0	1 CT A day0	CT	342.048	0	0	0	0	0	0	341.955	342	0.045091	341.667	342	0.332608							1	1	0	0	1	Other	Other			3011905	14.9181	0.000243746
01_Day0	Day0	1 CT A day0	CT	343.084	0	0	0	0	0	0	342.99	343	0.0098048	342.702	343	0.298192							1	1	0	0	1	Other	Other			1.69373e+06	14.3424	0.000137069
01_Day0	Day0	1 CT A day0	CT	343.17	0	0	0	0	0	0	343.076	344	0.923984	342.788	343	0.212443							1	1	0	0	1	Other	Other			11191345	16.2307	0.000905687
01_Day0	Day0	1 CT A day0	CT	344.173	0	0	0	0	0	0	344.079	345	0.920936	343.79	344	0.210239							1	1	0	0	1	Other	Other			2.83469e+06	14.8574	0.000229404
01_Day0	Day0	1 CT A day0	CT	345.063	0	0	0	0	0	0	344.969	345	0.031082	344.679	345	0.321133							1	1	0	0	1	Other	Other			2.24352e+06	14.6236	0.000181562
01_Day0	Day0	1 CT A day0	CT	345.149	0	0	0	0	0	0	345.055	346	0.945242	344.765	345	0.235366							1	1	0	0	1	Other	Other			3.95925e+06	15.1916	0.000320412
01_Day0	Day0	1 CT A day0	CT	345.157	0	0	0	0	0	0	345.063	346	0.937175	344.773	345	0.227305							1	1	0	0	1	Other	Other			1.74792e+06	14.3739	0.000141455
01_Day0	Day0	1 CT A day0	CT	347.079	0	0	0	0	0	0	346.984	347	0.0159708	346.692	347	0.307716							1	1	0	0	1	Other	Other			13203284	16.396	0.00106851
01_Day0	Day0	1 CT A day0	CT	348.082	0	0	0	0	0	0	347.987	348	0.0128135	347.695	348	0.305403							1	1	0	0	1	Other	Other			2.54364e+06	14.7491	0.000205851
01_Day0	Day0	1 CT A day0	CT	349.094	0	0	0	0	0	0	348.999	349	0.000791729	348.706	349	0.294232							1	1	0	0	1	Other	Other			1.77175e+06	14.3875	0.000143383
01_Day0	Day0	1 CT A day0	CT	349.107	0	0	0	0	0	0	349.012	350	0.987827	348.719	349	0.281277							1	1	0	0	1	Other	Other			40960228	17.5281	0.00331481
01_Day0	Day0	1 CT A day0	CT	349.16	0	0	0	0	0	0	349.065	350	0.934936	348.772	349	0.228432							1	1	0	0	1	Other	Other			1.77099e+06	14.387	0.000143322
01_Day0	Day0	1 CT A day0	CT	350.053	0	0	0	0	0	0	349.958	350	0.0422087	349.664	350	0.336455							1	1	0	0	1	Other	Other			2.62646e+06	14.7811	0.000212553
01_Day0	Day0	1 CT A day0	CT	350.111	0	0	0	0	0	0	350.015	351	0.98467	349.721	350	0.278964							1	1	0	0	1	Other	Other			6305190	15.6569	0.000510263
01_Day0	Day0	1 CT A day0	CT	351.104	0	0	0	0	0	0	351.009	352	0.991294	350.714	351	0.286423							1	1	0	0	1	Other	Other			12348003	16.329	0.000999292
01_Day0	Day0	1 CT A day0	CT	351.16	0	0	0	0	0	0	351.064	352	0.936017	350.769	351	0.231193							1	1	0	0	1	Other	Other			1.64209e+06	14.3115	0.00013289
01_Day0	Day0	1 CT A day0	CT	352.061	0	0	0	0	0	0	351.965	352	0.0349583	351.669	352	0.330892							1	1	0	0	1	Other	Other			3.42505e+06	15.0466	0.00027718
01_Day0	Day0	1 CT A day0	CT	352.069	0	0	0	0	0	0	351.973	352	0.0270974	351.677	352	0.323038							1	1	0	0	1	Other	Other			435094304	19.8911	0.0352111
01_Day0	Day0	1 CT A day0	CT	352.108	0	0	0	0	0	0	352.012	353	0.988252	351.716	352	0.284224							1	1	0	0	1	Other	Other			2233120	14.6189	0.000180721
01_Day0	Day0	1 CT A day0	CT	353.045	0	0	0	0	0	0	352.949	353	0.051429	352.652	353	0.34819							1	1	0	0	1	Other	Other			27534286	17.1309	0.00222828
01_Day0	Day0	1 CT A day0	CT	353.072	0	0	0	0	0	0	352.976	353	0.0239708	352.679	353	0.320754							1	1	0	0	1	Other	Other			63128532	17.9607	0.00510883
01_Day0	Day0	1 CT A day0	CT	353.202	0	0	0	0	0	0	353.105	354	0.894511	352.809	353	0.191404							1	1	0	0	1	Other	Other			3.0812e+06	14.9408	0.000249353
01_Day0	Day0	1 CT A day0	CT	354.048	0	0	0	0	0	0	353.952	354	0.0484059	353.654	354	0.34601							1	1	0	0	1	Other	Other			4.40743e+06	15.2988	0.000356682
01_Day0	Day0	1 CT A day0	CT	354.073	0	0	0	0	0	0	353.977	354	0.0233595	353.679	354	0.320984							1	1	0	0	1	Other	Other			6821004	15.7355	0.000552006
01_Day0	Day0	1 CT A day0	CT	354.076	0	0	0	0	0	0	353.979	354	0.0209232	353.681	354	0.31855							1	1	0	0	1	Other	Other			3.90158e+06	15.1769	0.000315745
01_Day0	Day0	1 CT A day0	CT	355.06	0	0	0	0	0	0	354.963	355	0.0367626	354.665	355	0.335217							1	1	0	0	1	Other	Other			12356748288	23.2375	1
01_Day0	Day0	1 CT A day0	CT	355.076	0	0	0	0	0	0	354.979	355	0.0207554	354.681	355	0.319223							1	1	0	0	1	Other	Other			20714818	16.8464	0.0016764
01_Day0	Day0	1 CT A day0	CT	356.054	0	0	0	0	0	0	355.957	356	0.0427493	355.658	356	0.34204							1	1	0	0	1	Other	Other			3.17797e+06	14.9718	0.000257185
01_Day0	Day0	1 CT A day0	CT	356.064	0	0	0	0	0	0	355.967	356	0.0333737	355.667	356	0.332672							1	1	0	0	1	Other	Other			2090665472	21.4607	0.169192
01_Day0	Day0	1 CT A day0	CT	356.173	0	0	0	0	0	0	356.076	357	0.924205	355.776	356	0.223595							1	1	0	0	1	Other	Other			8982025	16.0107	0.000726892
01_Day0	Day0	1 CT A day0	CT	357.057	0	0	0	0	0	0	356.96	357	0.0399971	356.66	357	0.34013							1	1	0	0	1	Other	Other			4101310208	22.1346	0.331909
01_Day0	Day0	1 CT A day0	CT	357.067	0	0	0	0	0	0	356.97	357	0.0301376	356.67	357	0.330279							1	1	0	0	1	Other	Other			142214832	18.7728	0.0115091
01_Day0	Day0	1 CT A day0	CT	359.06	0	0	0	0	0	0	358.962	359	0.0380547	358.66	359	0.339871							1	1	0	0	1	Other	Other			4898824	15.4045	0.000396449
01_Day0	Day0	1 CT A day0	CT	359.062	0	0	0	0	0	0	358.964	359	0.0359803	358.662	359	0.337799							1	1	0	0	1	Other	Other			40626184	17.5199	0.00328777
01_Day0	Day0	1 CT A day0	CT	359.064	0	0	0	0	0	0	358.966	359	0.0335911	358.665	359	0.335411							1	1	0	0	1	Other	Other			38709256	17.4716	0.00313264
01_Day0	Day0	1 CT A day0	CT	360.065	0	0	0	0	0	0	359.967	360	0.0328912	359.664	360	0.335553							1	1	0	0	1	Other	Other			6.82822e+06	15.7366	0.00055259
01_Day0	Day0	1 CT A day0	CT	365.103	0	0	0	0	0	0	365.003	366	0.996935	364.696	365	0.303831							1	1	0	0	1	Other	Other			2.23081e+06	14.6179	0.000180534
01_Day0	Day0	1 CT A day0	CT	366.048	0	0	0	0	0	0	365.948	366	0.0516359	365.641	366	0.359327							1	1	0	0	1	Other	Other			4.16479e+06	15.2422	0.000337046
01_Day0	Day0	1 CT A day0	CT	368.064	0	0	0	0	0	0	367.964	368	0.0362816	367.654	368	0.345667							1	1	0	0	1	Other	Other			1.77409e+06	14.3888	0.000143573
01_Day0	Day0	1 CT A day0	CT	375.16	0	0	0	0	0	0	375.057	376	0.942576	374.742	375	0.257925							1	1	0	0	1	Other	Other			1.64678e+06	14.3143	0.00013327
01_Day0	Day0	1 CT A day0	CT	377.087	0	0	0	0	0	0	376.985	377	0.0153678	376.668	377	0.332338							1	1	0	0	1	Other	Other			9673739	16.0849	0.000782871
01_Day0	Day0	1 CT A day0	CT	378.091	0	0	0	0	0	0	377.988	378	0.0123436	377.67	378	0.330157							1	1	0	0	1	Other	Other			1.96678e+06	14.4919	0.000159166
01_Day0	Day0	1 CT A day0	CT	379.084	0	0	0	0	0	0	378.981	379	0.0191257	378.662	379	0.337774							1	1	0	0	1	Other	Other			3.88746e+06	15.1733	0.000314602
01_Day0	Day0	1 CT A day0	CT	380.064	0	0	0	0	0	0	379.96	380	0.0396632	379.641	380	0.359135							1	1	0	0	1	Other	Other			6.28482e+06	15.6536	0.000508614
01_Day0	Day0	1 CT A day0	CT	382.061	0	0	0	0	0	0	381.957	382	0.0431474	381.636	382	0.364298							1	1	0	0	1	Other	Other			10770294	16.1923	0.000871612
01_Day0	Day0	1 CT A day0	CT	382.089	0	0	0	0	0	0	381.984	382	0.0155229	381.663	382	0.336697							1	1	0	0	1	Other	Other			12470139	16.3388	0.00100918
01_Day0	Day0	1 CT A day0	CT	383.056	0	0	0	0	0	0	382.951	383	0.0487685	382.629	383	0.370755							1	1	0	0	1	Other	Other			9426986	16.0591	0.000762902
01_Day0	Day0	1 CT A day0	CT	383.083	0	0	0	0	0	0	382.979	383	0.0214065	382.657	383	0.343416							1	1	0	0	1	Other	Other			233838640	19.2701	0.018924
01_Day0	Day0	1 CT A day0	CT	384.084	0	0	0	0	0	0	383.979	384	0.0206996	383.656	384	0.343551							1	1	0	0	1	Other	Other			23247078	16.9617	0.00188133
01_Day0	Day0	1 CT A day0	CT	384.086	0	0	0	0	0	0	383.982	384	0.0182812	383.659	384	0.341135							1	1	0	0	1	Other	Other			15653094	16.5662	0.00126676
01_Day0	Day0	1 CT A day0	CT	385.071	0	0	0	0	0	0	384.966	385	0.0336934	384.643	385	0.357375							1	1	0	0	1	Other	Other			13056411	16.3848	0.00105662
01_Day0	Day0	1 CT A day0	CT	385.087	0	0	0	0	0	0	384.982	385	0.0176879	384.659	385	0.341383							1	1	0	0	1	Other	Other			3907998	15.1785	0.000316264
01_Day0	Day0	1 CT A day0	CT	386.075	0	0	0	0	0	0	385.969	386	0.0305472	385.645	386	0.355072							1	1	0	0	1	Other	Other			2225238	14.6154	0.000180083
01_Day0	Day0	1 CT A day0	CT	387.074	0	0	0	0	0	0	386.969	387	0.0314441	386.643	387	0.356809							1	1	0	0	1	Other	Other			1.68578e+06	14.3377	0.000136426
01_Day0	Day0	1 CT A day0	CT	389.021	0	0	0	0	0	0	388.915	389	0.0852785	388.588	389	0.41228							1	1	0	0	1	Other	Other			4656264	15.3537	0.00037682
01_Day0	Day0	1 CT A day0	CT	389.083	0	0	0	0	0	0	388.977	389	0.0226218	388.65	389	0.349676							1	1	0	0	1	Other	Other			1.60962e+06	14.2915	0.000130262
01_Day0	Day0	1 CT A day0	CT	391.069	0	0	0	0	0	0	390.962	391	0.0378757	390.633	391	0.366598							1	1	0	0	1	Other	Other			2.57232e+06	14.7603	0.000208171
01_Day0	Day0	1 CT A day0	CT	391.105	0	0	0	0	0	0	390.999	391	0.00133986	390.67	391	0.330093							1	1	0	0	1	Other	Other			1877027	14.4452	0.000151903
01_Day0	Day0	1 CT A day0	CT	393.17	0	0	0	0	0	0	393.063	394	0.936825	392.733	393	0.267314							1	1	0	0	1	Other	Other			1.77044e+06	14.3867	0.000143277
01_Day0	Day0	1 CT A day0	CT	393.279	0	0	0	0	0	0	393.172	394	0.82767	392.842	393	0.158251							1	1	0	0	1	Other	Other			3.77545e+06	15.144	0.000305538
01_Day0	Day0	1 CT A day0	CT	394.998	0	0	0	0	0	0	394.89	395	0.110072	394.558	395	0.442097							1	1	0	0	1	Other	Other			5.16538e+06	15.4575	0.000418021
01_Day0	Day0	1 CT A day0	CT	395.092	0	0	0	0	0	0	394.984	395	0.0156456	394.652	395	0.34775							1	1	0	0	1	Other	Other			2.24956e+06	14.6262	0.000182051
01_Day0	Day0	1 CT A day0	CT	395.15	0	0	0	0	0	0	395.042	396	0.958039	394.71	395	0.290192							1	1	0	0	1	Other	Other			1.76266e+06	14.3823	0.000142648
01_Day0	Day0	1 CT A day0	CT	396.22	0	0	0	0	0	0	396.112	397	0.887991	395.779	396	0.221043							1	1	0	0	1	Other	Other			1.61671e+06	14.2959	0.000130836
01_Day0	Day0	1 CT A day0	CT	398.026	0	0	0	0	0	0	397.918	398	0.0821178	397.583	398	0.416689							1	1	0	0	1	Other	Other			1.57717e+06	14.2711	0.000127636
01_Day0	Day0	1 CT A day0	CT	398.983	0	0	0	0	0	0	398.874	399	0.125973	398.539	399	0.461348							1	1	0	0	1	Other	Other			1765539	14.384	0.000142881
01_Day0	Day0	1 CT A day0	CT	399.01	0	0	0	0	0	0	398.902	399	0.0984528	398.566	399	0.433851							1	1	0	0	1	Other	Other			35275944	17.3787	0.00285479
01_Day0	Day0	1 CT A day0	CT	399.068	0	0	0	0	0	0	398.96	399	0.0404258	398.624	399	0.375873							1	1	0	0	1	Other	Other			4494518	15.3184	0.00036373
01_Day0	Day0	1 CT A day0	CT	399.087	0	0	0	0	0	0	398.978	399	0.0217565	398.643	399	0.357219							1	1	0	0	1	Other	Other			1.61759e+06	14.2965	0.000130908
01_Day0	Day0	1 CT A day0	CT	400.014	0	0	0	0	0	0	399.905	400	0.0953914	399.568	400	0.431633							1	1	0	0	1	Other	Other			6043017	15.6144	0.000489046
01_Day0	Day0	1 CT A day0	CT	401.008	0	0	0	0	0	0	400.899	401	0.101041	400.562	401	0.438118							1	1	0	0	1	Other	Other			34432616	17.3545	0.00278654
01_Day0	Day0	1 CT A day0	CT	401.022	0	0	0	0	0	0	400.913	401	0.0870807	400.576	401	0.42417							1	1	0	0	1	Other	Other			1.58654e+06	14.2771	0.000128395
01_Day0	Day0	1 CT A day0	CT	401.089	0	0	0	0	0	0	400.98	401	0.0197962	400.643	401	0.356942							1	1	0	0	1	Other	Other			1931900	14.474	0.000156344
01_Day0	Day0	1 CT A day0	CT	402.012	0	0	0	0	0	0	401.902	402	0.0979738	401.564	402	0.435895							1	1	0	0	1	Other	Other			5.65742e+06	15.5485	0.000457841
01_Day0	Day0	1 CT A day0	CT	403.078	0	0	0	0	0	0	402.968	403	0.0318915	402.629	403	0.370709							1	1	0	0	1	Other	Other			2932804	14.8915	0.000237344
01_Day0	Day0	1 CT A day0	CT	405.038	0	0	0	0	0	0	404.927	405	0.0727417	404.587	405	0.413206							1	1	0	0	1	Other	Other			3.42273e+06	15.046	0.000276993
01_Day0	Day0	1 CT A day0	CT	405.075	0	0	0	0	0	0	404.965	405	0.0354885	404.624	405	0.375984							1	1	0	0	1	Other	Other			1.59311e+06	14.2812	0.000128926
01_Day0	Day0	1 CT A day0	CT	405.17	0	0	0	0	0	0	405.06	406	0.939958	404.719	405	0.280534							1	1	0	0	1	Other	Other			1.61489e+06	14.2948	0.000130689
01_Day0	Day0	1 CT A day0	CT	407.1	0	0	0	0	0	0	406.989	407	0.0108122	406.647	407	0.35301							1	1	0	0	1	Other	Other			3.96185e+06	15.1922	0.000320622
01_Day0	Day0	1 CT A day0	CT	407.136	0	0	0	0	0	0	407.026	408	0.974458	406.683	407	0.316687							1	1	0	0	1	Other	Other			2.34445e+06	14.6676	0.00018973
01_Day0	Day0	1 CT A day0	CT	407.186	0	0	0	0	0	0	407.075	408	0.924956	406.733	407	0.267226							1	1	0	0	1	Other	Other			2080782	14.5483	0.000168392
01_Day0	Day0	1 CT A day0	CT	410.028	0	0	0	0	0	0	409.916	410	0.0838655	409.571	410	0.428525							1	1	0	0	1	Other	Other			3.70554e+06	15.1253	0.00029988
01_Day0	Day0	1 CT A day0	CT	410.075	0	0	0	0	0	0	409.963	410	0.0371013	409.618	410	0.3818							1	1	0	0	1	Other	Other			2.91809e+06	14.8864	0.000236154
01_Day0	Day0	1 CT A day0	CT	411.087	0	0	0	0	0	0	410.975	411	0.0250275	410.629	411	0.370577							1	1	0	0	1	Other	Other			26841030	17.1054	0.00217218
01_Day0	Day0	1 CT A day0	CT	412.09	0	0	0	0	0	0	411.978	412	0.0218543	411.632	412	0.368247							1	1	0	0	1	Other	Other			7.46106e+06	15.8252	0.000603804
01_Day0	Day0	1 CT A day0	CT	413.007	0	0	0	0	0	0	412.895	413	0.105417	412.547	413	0.452581							1	1	0	0	1	Other	Other			1.84669e+06	14.4289	0.000149448
01_Day0	Day0	1 CT A day0	CT	413.066	0	0	0	0	0	0	412.954	413	0.0463413	412.606	413	0.393554							1	1	0	0	1	Other	Other			5.49522e+06	15.5194	0.000444714
01_Day0	Day0	1 CT A day0	CT	413.084	0	0	0	0	0	0	412.971	413	0.0285183	412.624	413	0.375746							1	1	0	0	1	Other	Other			8075704	15.9044	0.000653546
01_Day0	Day0	1 CT A day0	CT	414.023	0	0	0	0	0	0	413.91	414	0.0900221	413.562	414	0.438039							1	1	0	0	1	Other	Other			28775076	17.175	0.00232869
01_Day0	Day0	1 CT A day0	CT	414.07	0	0	0	0	0	0	413.957	414	0.0431748	413.609	414	0.391231							1	1	0	0	1	Other	Other			1.66315e+06	14.3242	0.000134595
01_Day0	Day0	1 CT A day0	CT	417.014	0	0	0	0	0	0	416.9	417	0.0999868	416.549	417	0.450518							1	1	0	0	1	Other	Other			17339806	16.6685	0.00140327
01_Day0	Day0	1 CT A day0	CT	417.023	0	0	0	0	0	0	416.909	417	0.0906205	416.559	417	0.44116							1	1	0	0	1	Other	Other			1.8001e+06	14.4034	0.000145677
01_Day0	Day0	1 CT A day0	CT	417.215	0	0	0	0	0	0	417.101	418	0.899013	416.75	417	0.249713							1	1	0	0	1	Other	Other			1.59918e+06	14.285	0.000129418
01_Day0	Day0	1 CT A day0	CT	418.017	0	0	0	0	0	0	417.903	418	0.0968833	417.552	418	0.448258							1	1	0	0	1	Other	Other			3.05066e+06	14.9309	0.000246882
01_Day0	Day0	1 CT A day0	CT	419.031	0	0	0	0	0	0	418.917	419	0.0827681	418.565	419	0.434995							1	1	0	0	1	Other	Other			12375974	16.3313	0.00100156
01_Day0	Day0	1 CT A day0	CT	421.028	0	0	0	0	0	0	420.914	421	0.0862349	420.56	421	0.440141							1	1	0	0	1	Other	Other			4.21112e+06	15.2532	0.000340795
01_Day0	Day0	1 CT A day0	CT	421.071	0	0	0	0	0	0	420.956	421	0.0439434	420.602	421	0.397885							1	1	0	0	1	Other	Other			1.90098e+06	14.4579	0.000153842
01_Day0	Day0	1 CT A day0	CT	421.157	0	0	0	0	0	0	421.042	422	0.9576	420.688	421	0.311615							1	1	0	0	1	Other	Other			7221711	15.7926	0.000584435
01_Day0	Day0	1 CT A day0	CT	421.202	0	0	0	0	0	0	421.087	422	0.912854	420.733	421	0.266906							1	1	0	0	1	Other	Other			2.16316e+06	14.5871	0.000175059
01_Day0	Day0	1 CT A day0	CT	421.228	0	0	0	0	0	0	421.114	422	0.886384	420.76	421	0.240458							1	1	0	0	1	Other	Other			2.5272e+06	14.7426	0.00020452
01_Day0	Day0	1 CT A day0	CT	422.161	0	0	0	0	0	0	422.045	423	0.954525	421.691	422	0.309382							1	1	0	0	1	Other	Other			1.63759e+06	14.3087	0.000132526
01_Day0	Day0	1 CT A day0	CT	423.074	0	0	0	0	0	0	422.959	423	0.0411973	422.603	423	0.396823							1	1	0	0	1	Other	Other			9214918	16.0363	0.00074574
01_Day0	Day0	1 CT A day0	CT	423.181	0	0	0	0	0	0	423.066	424	0.934316	422.71	423	0.290032							1	1	0	0	1	Other	Other			2.04797e+06	14.5324	0.000165737
01_Day0	Day0	1 CT A day0	CT	424.09	0	0	0	0	0	0	423.975	424	0.0250692	423.618	424	0.381549							1	1	0	0	1	Other	Other			2.07381e+06	14.5449	0.000167828
01_Day0	Day0	1 CT A day0	CT	425.066	0	0	0	0	0	0	424.951	425	0.0494641	424.593	425	0.406764							1	1	0	0	1	Other	Other			3.12418e+06	14.9547	0.000252832
01_Day0	Day0	1 CT A day0	CT	425.09	0	0	0	0	0	0	424.974	425	0.0261249	424.617	425	0.383445							1	1	0	0	1	Other	Other			6.99337e+06	15.7605	0.000565956
01_Day0	Day0	1 CT A day0	CT	426.093	0	0	0	0	0	0	425.977	426	0.0229378	425.619	426	0.381101							1	1	0	0	1	Other	Other			1806053	14.4067	0.000146159
01_Day0	Day0	1 CT A day0	CT	427.069	0	0	0	0	0	0	426.952	427	0.0475018	426.594	427	0.406485							1	1	0	0	1	Other	Other			2.58046e+06	14.7635	0.00020883
01_Day0	Day0	1 CT A day0	CT	427.082	0	0	0	0	0	0	426.966	427	0.034304	426.607	427	0.393298							1	1	0	0	1	Other	Other			8155116	15.9142	0.000659973
01_Day0	Day0	1 CT A day0	CT	428.085	0	0	0	0	0	0	427.969	428	0.0312975	427.609	428	0.391135							1	1	0	0	1	Other	Other			2.41586e+06	14.6976	0.00019551
01_Day0	Day0	1 CT A day0	CT	429.098	0	0	0	0	0	0	428.981	429	0.0191169	428.62	429	0.379806							1	1	0	0	1	Other	Other			2.12429e+06	14.569	0.000171914
01_Day0	Day0	1 CT A day0	CT	431.09	0	0	0	0	0	0	430.972	431	0.0276521	430.61	431	0.390015							1	1	0	0	1	Other	Other			4.85379e+06	15.3953	0.000392805
01_Day0	Day0	1 CT A day0	CT	431.23	0	0	0	0	0	0	431.113	432	0.88712	430.75	431	0.249601							1	1	0	0	1	Other	Other			1.75981e+06	14.3807	0.000142417
01_Day0	Day0	1 CT A day0	CT	432.197	0	0	0	0	0	0	432.079	433	0.921159	431.716	432	0.284453							1	1	0	0	1	Other	Other			1718342	14.3569	0.000139061
01_Day0	Day0	1 CT A day0	CT	435.181	0	0	0	0	0	0	435.063	436	0.937454	434.697	435	0.303257							1	1	0	0	1	Other	Other			1.8474e+06	14.4293	0.000149505
01_Day0	Day0	1 CT A day0	CT	437.091	0	0	0	0	0	0	436.972	437	0.0276656	436.605	437	0.395074							1	1	0	0	1	Other	Other			11573869	16.2643	0.000936644
01_Day0	Day0	1 CT A day0	CT	438.091	0	0	0	0	0	0	437.972	438	0.028136	437.604	438	0.396384							1	1	0	0	1	Other	Other			2823546	14.8535	0.000228502
01_Day0	Day0	1 CT A day0	CT	439.069	0	0	0	0	0	0	438.949	439	0.0506588	438.58	439	0.419729							1	1	0	0	1	Other	Other			2.85811e+06	14.8657	0.0002313
01_Day0	Day0	1 CT A day0	CT	439.087	0	0	0	0	0	0	438.968	439	0.0324372	438.598	439	0.401523							1	1	0	0	1	Other	Other			5.92193e+06	15.5942	0.000479246
01_Day0	Day0	1 CT A day0	CT	441.042	0	0	0	0	0	0	440.922	441	0.0783169	440.551	441	0.449046							1	1	0	0	1	Other	Other			2.79618e+06	14.8438	0.000226288
01_Day0	Day0	1 CT A day0	CT	441.098	0	0	0	0	0	0	440.978	441	0.0223551	440.607	441	0.393131							1	1	0	0	1	Other	Other			3.70448e+06	15.1251	0.000299794
01_Day0	Day0	1 CT A day0	CT	443.064	0	0	0	0	0	0	442.943	443	0.0568576	442.571	443	0.429286							1	1	0	0	1	Other	Other			1.96882e+06	14.4929	0.000159332
01_Day0	Day0	1 CT A day0	CT	443.113	0	0	0	0	0	0	442.993	443	0.00733386	442.62	443	0.379804							1	1	0	0	1	Other	Other			18165954	16.7151	0.00147012
01_Day0	Day0	1 CT A day0	CT	445.08	0	0	0	0	0	0	444.958	445	0.0417686	444.584	445	0.415891							1	1	0	0	1	Other	Other			3.19765e+06	14.9779	0.000258777
01_Day0	Day0	1 CT A day0	CT	446.077	0	0	0	0	0	0	445.955	446	0.0446514	445.58	446	0.419612							1	1	0	0	1	Other	Other			1.89743e+06	14.456	0.000153554
01_Day0	Day0	1 CT A day0	CT	447.085	0	0	0	0	0	0	446.963	447	0.0370145	446.587	447	0.412823							1	1	0	0	1	Other	Other			2.10711e+06	14.5608	0.000170523
01_Day0	Day0	1 CT A day0	CT	448.07	0	0	0	0	0	0	447.948	448	0.0515947	447.572	448	0.428231							1	1	0	0	1	Other	Other			2.13144e+06	14.5723	0.000172492
01_Day0	Day0	1 CT A day0	CT	449.197	0	0	0	0	0	0	449.074	450	0.925696	448.697	449	0.30328							1	1	0	0	1	Other	Other			2.12866e+06	14.571	0.000172267
01_Day0	Day0	1 CT A day0	CT	450.077	0	0	0	0	0	0	449.954	450	0.0458705	449.576	450	0.424194							1	1	0	0	1	Other	Other			6197247	15.6396	0.000501527
01_Day0	Day0	1 CT A day0	CT	451.212	0	0	0	0	0	0	451.089	452	0.91054	450.71	451	0.289817							1	1	0	0	1	Other	Other			2.00171e+06	14.5095	0.000161993
01_Day0	Day0	1 CT A day0	CT	453.085	0	0	0	0	0	0	452.961	453	0.0387544	452.58	453	0.419606							1	1	0	0	1	Other	Other			5784341	15.5707	0.000468112
01_Day0	Day0	1 CT A day0	CT	454.093	0	0	0	0	0	0	453.969	454	0.0311	453.587	454	0.412799							1	1	0	0	1	Other	Other			28916764	17.1799	0.00234016
01_Day0	Day0	1 CT A day0	CT	455.096	0	0	0	0	0	0	454.972	455	0.0276905	454.59	455	0.410233							1	1	0	0	1	Other	Other			3474721	15.061	0.0002812
01_Day0	Day0	1 CT A day0	CT	457.08	0	0	0	0	0	0	456.956	457	0.044337	456.571	457	0.428547							1	1	0	0	1	Other	Other			1.95562e+06	14.4862	0.000158263
01_Day0	Day0	1 CT A day0	CT	457.116	0	0	0	0	0	0	456.992	457	0.00811857	456.608	457	0.392359							1	1	0	0	1	Other	Other			1.65252e+06	14.3178	0.000133734
01_Day0	Day0	1 CT A day0	CT	458.074	0	0	0	0	0	0	457.95	458	0.0503858	457.565	458	0.435432							1	1	0	0	1	Other	Other			3.1176e+06	14.9526	0.0002523
01_Day0	Day0	1 CT A day0	CT	458.084	0	0	0	0	0	0	457.959	458	0.0410491	457.574	458	0.426103							1	1	0	0	1	Other	Other			1.6328e+06	14.3058	0.000132139
01_Day0	Day0	1 CT A day0	CT	461.048	0	0	0	0	0	0	460.922	461	0.0775974	460.535	461	0.465143							1	1	0	0	1	Other	Other			6024983	15.6114	0.000487586
01_Day0	Day0	1 CT A day0	CT	464.087	0	0	0	0	0	0	463.961	464	0.0389781	463.571	464	0.429078							1	1	0	0	1	Other	Other			2.11765e+06	14.5658	0.000171376
01_Day0	Day0	1 CT A day0	CT	466.09	0	0	0	0	0	0	465.963	466	0.0369827	465.571	466	0.428766							1	1	0	0	1	Other	Other			8.28826e+06	15.9304	0.000670748
01_Day0	Day0	1 CT A day0	CT	466.095	0	0	0	0	0	0	465.968	466	0.0320362	465.576	466	0.423824							1	1	0	0	1	Other	Other			2.80372e+06	14.8465	0.000226898
01_Day0	Day0	1 CT A day0	CT	467.168	0	0	0	0	0	0	467.04	468	0.959516	466.648	467	0.352205							1	1	0	0	1	Other	Other			6.00193e+06	15.6076	0.000485721
01_Day0	Day0	1 CT A day0	CT	468.075	0	0	0	0	0	0	467.947	468	0.0529928	467.554	468	0.446445							1	1	0	0	1	Other	Other			3532265	15.0774	0.000285857
01_Day0	Day0	1 CT A day0	CT	469.073	0	0	0	0	0	0	468.945	469	0.0547279	468.551	469	0.449019							1	1	0	0	1	Other	Other			2.73788e+06	14.8227	0.00022157
01_Day0	Day0	1 CT A day0	CT	473.08	0	0	0	0	0	0	472.951	473	0.0491363	472.553	473	0.446795							1	1	0	0	1	Other	Other			11206297	16.232	0.000906897
01_Day0	Day0	1 CT A day0	CT	473.085	0	0	0	0	0	0	472.956	473	0.0441005	472.558	473	0.441764							1	1	0	0	1	Other	Other			3372698	15.0312	0.000272944
01_Day0	Day0	1 CT A day0	CT	473.285	0	0	0	0	0	0	473.156	474	0.844048	472.758	473	0.241879							1	1	0	0	1	Other	Other			5.82625e+06	15.5779	0.000471503
01_Day0	Day0	1 CT A day0	CT	474.288	0	0	0	0	0	0	474.159	475	0.840979	473.76	474	0.239654							1	1	0	0	1	Other	Other			2.0428e+06	14.5298	0.000165319
01_Day0	Day0	1 CT A day0	CT	477.079	0	0	0	0	0	0	476.949	477	0.0506009	476.548	477	0.451622							1	1	0	0	1	Other	Other			2.40339e+06	14.6924	0.0001945
01_Day0	Day0	1 CT A day0	CT	478.143	0	0	0	0	0	0	478.013	479	0.98743	477.611	478	0.389345							1	1	0	0	1	Other	Other			1838892	14.4247	0.000148817
01_Day0	Day0	1 CT A day0	CT	479.089	0	0	0	0	0	0	478.958	479	0.0415734	478.556	479	0.444284							1	1	0	0	1	Other	Other			2.84775e+06	14.862	0.000230461
01_Day0	Day0	1 CT A day0	CT	480.079	0	0	0	0	0	0	479.948	480	0.0520832	479.544	480	0.455625							1	1	0	0	1	Other	Other			4.36246e+06	15.2885	0.000353043
01_Day0	Day0	1 CT A day0	CT	482.072	0	0	0	0	0	0	481.941	482	0.0592271	481.536	482	0.464445							1	1	0	0	1	Other	Other			6872728	15.7431	0.000556192
01_Day0	Day0	1 CT A day0	CT	483.059	0	0	0	0	0	0	482.928	483	0.0722697	482.522	483	0.478317							1	1	0	0	1	Other	Other			1.61624e+06	14.2956	0.000130798
01_Day0	Day0	1 CT A day0	CT	483.096	0	0	0	0	0	0	482.964	483	0.0358763	482.558	483	0.441954							1	1	0	0	1	Other	Other			4002679	15.2025	0.000323927
01_Day0	Day0	1 CT A day0	CT	483.132	0	0	0	0	0	0	483	484	0.999525	482.594	483	0.405634							1	1	0	0	1	Other	Other			5523327	15.5245	0.000446989
01_Day0	Day0	1 CT A day0	CT	484.078	0	0	0	0	0	0	483.947	484	0.0534061	483.54	484	0.46031							1	1	0	0	1	Other	Other			6.7892e+06	15.7308	0.000549432
01_Day0	Day0	1 CT A day0	CT	484.136	0	0	0	0	0	0	484.004	485	0.996219	483.597	484	0.403171							1	1	0	0	1	Other	Other			1.76239e+06	14.3822	0.000142626
01_Day0	Day0	1 CT A day0	CT	485.111	0	0	0	0	0	0	484.979	485	0.020758	484.571	485	0.42853							1	1	0	0	1	Other	Other			2.79274e+06	14.8425	0.00022601
01_Day0	Day0	1 CT A day0	CT	485.285	0	0	0	0	0	0	485.153	486	0.847293	484.745	485	0.255212							1	1	0	0	1	Other	Other			2159949	14.5856	0.000174799
01_Day0	Day0	1 CT A day0	CT	487.127	0	0	0	0	0	0	486.994	487	0.00565509	486.585	487	0.415122							1	1	0	0	1	Other	Other			2.24226e+06	14.623	0.00018146
01_Day0	Day0	1 CT A day0	CT	489.143	0	0	0	0	0	0	489.009	490	0.990611	488.598	489	0.401772							1	1	0	0	1	Other	Other			1.89144e+06	14.4528	0.000153069
01_Day0	Day0	1 CT A day0	CT	490.179	0	0	0	0	0	0	490.046	491	0.954237	489.634	490	0.366269							1	1	0	0	1	Other	Other			4.85101e+06	15.3947	0.00039258
01_Day0	Day0	1 CT A day0	CT	491.068	0	0	0	0	0	0	490.934	491	0.0657359	490.521	491	0.478515							1	1	0	0	1	Other	Other			3.49132e+06	15.0658	0.000282543
01_Day0	Day0	1 CT A day0	CT	497.111	0	0	0	0	0	0	496.976	497	0.0240403	496.558	497	0.4419							1	1	0	0	1	Other	Other			2.08857e+06	14.552	0.000169023
01_Day0	Day0	1 CT A day0	CT	498.164	0	0	0	0	0	0	498.029	499	0.971439	497.61	498	0.390184							1	1	0	0	1	Other	Other			3123003	14.9543	0.000252737
01_Day0	Day0	1 CT A day0	CT	500.131	0	0	0	0	0	0	499.994	500	0.00573285	499.574	500	0.42613							1	1	0	0	1	Other	Other			2.23606e+06	14.6202	0.000180958
01_Day0	Day0	1 CT A day0	CT	501.004	0	0	0	0	0	0	500.868	501	0.132365	500.447	501	0.553496							1	1	0	0	1	Other	Other			1.81586e+06	14.4121	0.000146953
01_Day0	Day0	1 CT A day0	CT	502.555	0	0	0	0	0	0	502.418	503	0.581565	501.996	502	0.00399997							1	1	0	0	1	Other	Other			1.65792e+06	14.3211	0.000134171
01_Day0	Day0	1 CT A day0	CT	505.138	0	0	0	0	0	0	505	506	0.999932	504.575	505	0.424538							1	1	0	0	1	Other	Other			2.31422e+06	14.6546	0.000187284
01_Day0	Day0	1 CT A day0	CT	508.185	0	0	0	0	0	0	508.047	509	0.953301	507.62	508	0.380469							1	1	0	0	1	Other	Other			8006113	15.8957	0.000647914
01_Day0	Day0	1 CT A day0	CT	509.188	0	0	0	0	0	0	509.049	510	0.950715	508.621	509	0.378725							1	1	0	0	1	Other	Other			1.70202e+06	14.3473	0.00013774
01_Day0	Day0	1 CT A day0	CT	511.14	0	0	0	0	0	0	511.001	512	0.999031	510.571	511	0.428683							1	1	0	0	1	Other	Other			7.71986e+06	15.8593	0.000624749
01_Day0	Day0	1 CT A day0	CT	512.111	0	0	0	0	0	0	511.971	512	0.0289421	511.541	512	0.459409							1	1	0	0	1	Other	Other			3.29531e+06	15.008	0.000266681
01_Day0	Day0	1 CT A day0	CT	512.114	0	0	0	0	0	0	511.975	512	0.0250591	511.544	512	0.45553							1	1	0	0	1	Other	Other			1.77237e+06	14.3878	0.000143433
01_Day0	Day0	1 CT A day0	CT	512.143	0	0	0	0	0	0	512.004	513	0.996084	511.573	512	0.426579							1	1	0	0	1	Other	Other			4.3613e+06	15.2883	0.000352949
01_Day0	Day0	1 CT A day0	CT	514.108	0	0	0	0	0	0	513.968	514	0.0323462	513.536	514	0.464492							1	1	0	0	1	Other	Other			2.14824e+06	14.5802	0.000173851
01_Day0	Day0	1 CT A day0	CT	519.073	0	0	0	0	0	0	518.931	519	0.0688235	518.495	519	0.505143							1	1	0	0	1	Other	Other			2.45775e+06	14.7148	0.000198899
01_Day0	Day0	1 CT A day0	CT	520.19	0	0	0	0	0	0	520.048	521	0.951638	519.611	520	0.388896							1	1	0	0	1	Other	Other			11923783	16.294	0.000964961
01_Day0	Day0	1 CT A day0	CT	521.088	0	0	0	0	0	0	520.946	521	0.0537735	520.508	521	0.491787							1	1	0	0	1	Other	Other			3969494	15.1941	0.000321241
01_Day0	Day0	1 CT A day0	CT	523.191	0	0	0	0	0	0	523.048	524	0.951843	522.608	523	0.391624							1	1	0	0	1	Other	Other			1.87678e+06	14.4451	0.000151883
01_Day0	Day0	1 CT A day0	CT	530.105	0	0	0	0	0	0	529.961	530	0.0391942	529.515	530	0.484787							1	1	0	0	1	Other	Other			1.60913e+06	14.2912	0.000130223
01_Day0	Day0	1 CT A day0	CT	532.093	0	0	0	0	0	0	531.948	532	0.0524729	531.5	532	0.499737							1	1	0	0	1	Other	Other			1.63662e+06	14.3081	0.000132447
01_Day0	Day0	1 CT A day0	CT	532.113	0	0	0	0	0	0	531.968	532	0.03238	531.52	532	0.479661							1	1	0	0	1	Other	Other			3.25352e+06	14.9952	0.000263299
01_Day0	Day0	1 CT A day0	CT	536.108	0	0	0	0	0	0	535.961	536	0.0385492	535.511	536	0.489188							1	1	0	0	1	Other	Other			1.94098e+06	14.4787	0.000157079
01_Day0	Day0	1 CT A day0	CT	547.091	0	0	0	0	0	0	546.942	547	0.0579721	546.482	547	0.517843							1	1	0	0	1	Other	Other			3.71639e+06	15.1283	0.000300758
01_Day0	Day0	1 CT A day0	CT	549.084	0	0	0	0	0	0	548.934	549	0.066067	548.472	549	0.527613							1	1	0	0	1	Other	Other			3.28475e+06	15.0048	0.000265826
01_Day0	Day0	1 CT A day0	CT	561.107	0	0	0	0	0	0	560.954	561	0.0459324	560.482	561	0.517585							1	1	0	0	1	Other	Other			2.88675e+06	14.8756	0.000233617
01_Day0	Day0	1 CT A day0	CT	563.052	0	0	0	0	0	0	562.899	563	0.101108	562.426	563	0.574396							1	1	0	0	1	Other	Other			1.99086e+06	14.5041	0.000161115
01_Day0	Day0	1 CT A day0	CT	563.086	0	0	0	0	0	0	562.933	563	0.0674133	562.459	563	0.540729							1	1	0	0	1	Other	Other			1.71029e+06	14.3522	0.00013841
01_Day0	Day0	1 CT A day0	CT	563.123	0	0	0	0	0	0	562.969	563	0.030765	562.496	563	0.504112							1	1	0	0	1	Other	Other			1.7743e+06	14.3889	0.00014359
01_Day0	Day0	1 CT A day0	CT	565.102	0	0	0	0	0	0	564.948	565	0.0520402	564.473	565	0.527051							1	1	0	0	1	Other	Other			1.80669e+06	14.407	0.000146211
01_Day0	Day0	1 CT A day0	CT	567.266	0	0	0	0	0	0	567.112	568	0.888455	566.635	567	0.365284							1	1	0	0	1	Other	Other			1.73726e+06	14.3678	0.000140592
01_Day0	Day0	1 CT A day0	CT	577.097	0	0	0	0	0	0	576.939	577	0.0605737	576.454	577	0.545667							1	1	0	0	1	Other	Other			4.06767e+06	15.2186	0.000329186
01_Day0	Day0	1 CT A day0	CT	579.145	0	0	0	0	0	0	578.987	579	0.0127622	578.5	579	0.499577							1	1	0	0	1	Other	Other			23219232	16.9605	0.00187907
01_Day0	Day0	1 CT A day0	CT	580.146	0	0	0	0	0	0	579.988	580	0.0123781	579.5	580	0.500034							1	1	0	0	1	Other	Other			4042107	15.2123	0.000327117
01_Day0	Day0	1 CT A day0	CT	582.113	0	0	0	0	0	0	581.954	582	0.0460415	581.465	582	0.535351							1	1	0	0	1	Other	Other			2.82064e+06	14.8525	0.000228267
01_Day0	Day0	1 CT A day0	CT	582.614	0	0	0	0	0	0	582.455	583	0.544778	581.965	582	0.0345091							1	1	0	0	1	Other	Other			2.78037e+06	14.8381	0.000225008
01_Day0	Day0	1 CT A day0	CT	583.12	0	0	0	0	0	0	582.961	583	0.0387111	582.471	583	0.528867							1	1	0	0	1	Other	Other			6.34713e+06	15.6635	0.000513657
01_Day0	Day0	1 CT A day0	CT	583.622	0	0	0	0	0	0	583.463	584	0.537312	582.972	583	0.0278901							1	1	0	0	1	Other	Other			4.03614e+06	15.2108	0.000326634
01_Day0	Day0	1 CT A day0	CT	584.124	0	0	0	0	0	0	583.964	584	0.0355005	583.473	584	0.5265							1	1	0	0	1	Other	Other			1.74665e+06	14.3732	0.000141352
01_Day0	Day0	1 CT A day0	CT	589.622	0	0	0	0	0	0	589.461	590	0.538797	588.966	589	0.0344184							1	1	0	0	1	Other	Other			2.24309e+06	14.6234	0.000181527
01_Day0	Day0	1 CT A day0	CT	590.11	0	0	0	0	0	0	589.949	590	0.0507951	589.453	590	0.546827							1	1	0	0	1	Other	Other			3.71576e+06	15.1281	0.000300707
01_Day0	Day0	1 CT A day0	CT	590.128	0	0	0	0	0	0	589.967	590	0.032726	589.471	590	0.528773							1	1	0	0	1	Other	Other			9198262	16.0345	0.000744392
01_Day0	Day0	1 CT A day0	CT	590.611	0	0	0	0	0	0	590.45	591	0.549538	589.954	590	0.0459908							1	1	0	0	1	Other	Other			2.0893e+06	14.5523	0.000169082
01_Day0	Day0	1 CT A day0	CT	590.63	0	0	0	0	0	0	590.469	591	0.531212	589.972	590	0.02768							1	1	0	0	1	Other	Other			5.25603e+06	15.4749	0.000425357
01_Day0	Day0	1 CT A day0	CT	591.619	0	0	0	0	0	0	591.458	592	0.541831	590.961	591	0.039131							1	1	0	0	1	Other	Other			2.60624e+06	14.7734	0.000210916
01_Day0	Day0	1 CT A day0	CT	591.638	0	0	0	0	0	0	591.476	592	0.52354	590.979	591	0.020856							1	1	0	0	1	Other	Other			3420321	15.0452	0.000276798
01_Day0	Day0	1 CT A day0	CT	592.103	0	0	0	0	0	0	591.942	592	0.0580164	591.444	592	0.555724							1	1	0	0	1	Other	Other			5236023	15.4711	0.000423738
01_Day0	Day0	1 CT A day0	CT	592.605	0	0	0	0	0	0	592.443	593	0.556567	591.945	592	0.0546962							1	1	0	0	1	Other	Other			2485208	14.7259	0.000201122
01_Day0	Day0	1 CT A day0	CT	593.084	0	0	0	0	0	0	592.923	593	0.077277	592.424	593	0.575809							1	1	0	0	1	Other	Other			1.96107e+06	14.489	0.000158705
01_Day0	Day0	1 CT A day0	CT	593.613	0	0	0	0	0	0	593.451	594	0.548886	592.952	593	0.0478616							1	1	0	0	1	Other	Other			14352152	16.4794	0.00116148
01_Day0	Day0	1 CT A day0	CT	594.119	0	0	0	0	0	0	593.957	594	0.0430131	593.458	594	0.542415							1	1	0	0	1	Other	Other			9883576	16.1064	0.000799852
01_Day0	Day0	1 CT A day0	CT	594.611	0	0	0	0	0	0	594.449	595	0.550654	593.95	594	0.0504699							1	1	0	0	1	Other	Other			4.69922e+06	15.3629	0.000380296
01_Day0	Day0	1 CT A day0	CT	594.62	0	0	0	0	0	0	594.458	595	0.541518	593.959	594	0.0413413							1	1	0	0	1	Other	Other			6.0765e+06	15.6199	0.000491756
01_Day0	Day0	1 CT A day0	CT	595.118	0	0	0	0	0	0	594.955	595	0.044532	594.455	595	0.544773							1	1	0	0	1	Other	Other			2.61912e+06	14.7783	0.000211959
01_Day0	Day0	1 CT A day0	CT	595.619	0	0	0	0	0	0	595.457	596	0.542948	594.956	595	0.0436112							1	1	0	0	1	Other	Other			1.95111e+06	14.4839	0.000157899
01_Day0	Day0	1 CT A day0	CT	596.116	0	0	0	0	0	0	595.954	596	0.0459936	595.453	596	0.547074							1	1	0	0	1	Other	Other			1801506	14.4041	0.000145791
01_Day0	Day0	1 CT A day0	CT	596.153	0	0	0	0	0	0	595.991	596	0.00949253	595.489	596	0.510604							1	1	0	0	1	Other	Other			1729069	14.3631	0.000139929
01_Day0	Day0	1 CT A day0	CT	596.619	0	0	0	0	0	0	596.456	597	0.543915	595.955	596	0.0454177							1	1	0	0	1	Other	Other			1.73843e+06	14.3685	0.000140686
01_Day0	Day0	1 CT A day0	CT	597.084	0	0	0	0	0	0	596.921	597	0.0787797	596.419	597	0.580673							1	1	0	0	1	Other	Other			2338119	14.6649	0.000189218
01_Day0	Day0	1 CT A day0	CT	597.12	0	0	0	0	0	0	596.958	597	0.042322	596.456	597	0.544246							1	1	0	0	1	Other	Other			5669714	15.5506	0.000458835
01_Day0	Day0	1 CT A day0	CT	597.277	0	0	0	0	0	0	597.115	598	0.88547	596.612	597	0.387526							1	1	0	0	1	Other	Other			4071297	15.2195	0.00032948
01_Day0	Day0	1 CT A day0	CT	597.619	0	0	0	0	0	0	597.456	598	0.543535	596.954	597	0.0458791							1	1	0	0	1	Other	Other			3.62186e+06	15.1025	0.000293108
01_Day0	Day0	1 CT A day0	CT	598.126	0	0	0	0	0	0	597.963	598	0.0374562	597.46	598	0.540225							1	1	0	0	1	Other	Other			16209022	16.6011	0.00131175
01_Day0	Day0	1 CT A day0	CT	598.627	0	0	0	0	0	0	598.464	599	0.535905	597.961	598	0.0390962							1	1	0	0	1	Other	Other			11457809	16.2542	0.000927251
01_Day0	Day0	1 CT A day0	CT	599.129	0	0	0	0	0	0	598.966	599	0.0340508	598.462	599	0.537664							1	1	0	0	1	Other	Other			3.06218e+06	14.9346	0.000247814
01_Day0	Day0	1 CT A day0	CT	600.1	0	0	0	0	0	0	599.937	600	0.0631475	599.432	600	0.567577							1	1	0	0	1	Other	Other			6121147	15.6273	0.000495369
01_Day0	Day0	1 CT A day0	CT	600.602	0	0	0	0	0	0	600.439	601	0.561239	599.934	600	0.06609							1	1	0	0	1	Other	Other			4.33031e+06	15.2812	0.000350441
01_Day0	Day0	1 CT A day0	CT	601.601	0	0	0	0	0	0	601.437	602	0.562813	600.931	601	0.0685037							1	1	0	0	1	Other	Other			1.75549e+06	14.3783	0.000142067
01_Day0	Day0	1 CT A day0	CT	601.61	0	0	0	0	0	0	601.447	602	0.553428	600.941	601	0.0591266							1	1	0	0	1	Other	Other			6037603	15.6135	0.000488608
01_Day0	Day0	1 CT A day0	CT	602.107	0	0	0	0	0	0	601.943	602	0.0565997	601.437	602	0.562716							1	1	0	0	1	Other	Other			3581164	15.0912	0.000289814
01_Day0	Day0	1 CT A day0	CT	602.618	0	0	0	0	0	0	602.454	603	0.546215	601.947	602	0.0527602							1	1	0	0	1	Other	Other			2.21836e+06	14.6123	0.000179526
01_Day0	Day0	1 CT A day0	CT	605.617	0	0	0	0	0	0	605.452	606	0.548118	604.943	605	0.0571849							1	1	0	0	1	Other	Other			2.65946e+06	14.7936	0.000215223
01_Day0	Day0	1 CT A day0	CT	606.123	0	0	0	0	0	0	605.958	606	0.0420616	605.448	606	0.551553							1	1	0	0	1	Other	Other			3.72455e+06	15.1305	0.000301418
01_Day0	Day0	1 CT A day0	CT	606.625	0	0	0	0	0	0	606.459	607	0.540773	605.949	606	0.0506867							1	1	0	0	1	Other	Other			2.38989e+06	14.6868	0.000193407
01_Day0	Day0	1 CT A day0	CT	607.172	0	0	0	0	0	0	607.007	608	0.992962	606.497	607	0.503336							1	1	0	0	1	Other	Other			9473539	16.064	0.000766669
01_Day0	Day0	1 CT A day0	CT	607.611	0	0	0	0	0	0	607.445	608	0.554772	606.934	607	0.0655149							1	1	0	0	1	Other	Other			4231788	15.2581	0.000342468
01_Day0	Day0	1 CT A day0	CT	608.098	0	0	0	0	0	0	607.933	608	0.0673489	607.421	608	0.578501							1	1	0	0	1	Other	Other			2.34723e+06	14.6687	0.000189955
01_Day0	Day0	1 CT A day0	CT	608.129	0	0	0	0	0	0	607.963	608	0.0371191	607.452	608	0.548297							1	1	0	0	1	Other	Other			1.85802e+06	14.435	0.000150365
01_Day0	Day0	1 CT A day0	CT	608.618	0	0	0	0	0	0	608.452	609	0.547653	607.941	608	0.0592417							1	1	0	0	1	Other	Other			25161560	17.0408	0.00203626
01_Day0	Day0	1 CT A day0	CT	609.617	0	0	0	0	0	0	609.451	610	0.549145	608.938	609	0.0615733							1	1	0	0	1	Other	Other			8769595	15.9868	0.000709701
01_Day0	Day0	1 CT A day0	CT	609.626	0	0	0	0	0	0	609.46	610	0.539982	608.948	609	0.0524181							1	1	0	0	1	Other	Other			12767293	16.3624	0.00103322
01_Day0	Day0	1 CT A day0	CT	610.123	0	0	0	0	0	0	609.957	610	0.0431666	609.444	610	0.556021							1	1	0	0	1	Other	Other			7297195	15.803	0.000590543
01_Day0	Day0	1 CT A day0	CT	610.128	0	0	0	0	0	0	609.962	610	0.0383352	609.449	610	0.551193							1	1	0	0	1	Other	Other			4.71876e+06	15.3671	0.000381878
01_Day0	Day0	1 CT A day0	CT	610.625	0	0	0	0	0	0	610.458	611	0.541847	609.945	610	0.0551227							1	1	0	0	1	Other	Other			4421913	15.3021	0.000357854
01_Day0	Day0	1 CT A day0	CT	611.1	0	0	0	0	0	0	610.933	611	0.0669632	610.419	611	0.580638							1	1	0	0	1	Other	Other			71807360	18.0895	0.00581119
01_Day0	Day0	1 CT A day0	CT	611.293	0	0	0	0	0	0	611.126	612	0.873843	610.612	611	0.387681							1	1	0	0	1	Other	Other			2.43038e+06	14.7036	0.000196684
01_Day0	Day0	1 CT A day0	CT	611.601	0	0	0	0	0	0	611.435	612	0.565212	610.921	611	0.0793086							1	1	0	0	1	Other	Other			5079531	15.4407	0.000411073
01_Day0	Day0	1 CT A day0	CT	612.103	0	0	0	0	0	0	611.936	612	0.0637161	611.422	612	0.578235							1	1	0	0	1	Other	Other			22835796	16.9438	0.00184804
01_Day0	Day0	1 CT A day0	CT	612.6	0	0	0	0	0	0	612.433	613	0.567084	611.918	612	0.0820196							1	1	0	0	1	Other	Other			2.38969e+06	14.6867	0.000193392
01_Day0	Day0	1 CT A day0	CT	613.068	0	0	0	0	0	0	612.901	613	0.0990354	612.386	613	0.614365							1	1	0	0	1	Other	Other			4.99792e+06	15.4245	0.000404469
01_Day0	Day0	1 CT A day0	CT	613.079	0	0	0	0	0	0	612.912	613	0.0880759	612.397	613	0.603415							1	1	0	0	1	Other	Other			2.75229e+06	14.8279	0.000222735
01_Day0	Day0	1 CT A day0	CT	613.091	0	0	0	0	0	0	612.924	613	0.0762914	612.408	613	0.59164							1	1	0	0	1	Other	Other			3369760	15.0304	0.000272706
01_Day0	Day0	1 CT A day0	CT	613.097	0	0	0	0	0	0	612.93	613	0.0702724	612.414	613	0.585626							1	1	0	0	1	Other	Other			21238562	16.8713	0.00171878
01_Day0	Day0	1 CT A day0	CT	613.139	0	0	0	0	0	0	612.972	613	0.0283398	612.456	613	0.543729							1	1	0	0	1	Other	Other			4265770	15.2661	0.000345218
01_Day0	Day0	1 CT A day0	CT	614.101	0	0	0	0	0	0	613.933	614	0.0667933	613.417	614	0.582991							1	1	0	0	1	Other	Other			5.38315e+06	15.4988	0.000435644
01_Day0	Day0	1 CT A day0	CT	614.6	0	0	0	0	0	0	614.433	615	0.567207	613.916	614	0.0838245							1	1	0	0	1	Other	Other			1.64206e+06	14.3115	0.000132888
01_Day0	Day0	1 CT A day0	CT	615.108	0	0	0	0	0	0	614.94	615	0.0599719	614.423	615	0.577016							1	1	0	0	1	Other	Other			17929390	16.702	0.00145098
01_Day0	Day0	1 CT A day0	CT	615.112	0	0	0	0	0	0	614.945	615	0.055296	614.428	615	0.572344							1	1	0	0	1	Other	Other			224720048	19.2304	0.018186
01_Day0	Day0	1 CT A day0	CT	615.608	0	0	0	0	0	0	615.44	616	0.559901	614.923	615	0.0773654							1	1	0	0	1	Other	Other			9356557	16.0516	0.000757202
01_Day0	Day0	1 CT A day0	CT	616.105	0	0	0	0	0	0	615.938	616	0.0624723	615.42	616	0.580355							1	1	0	0	1	Other	Other			3.86494e+06	15.1675	0.00031278
01_Day0	Day0	1 CT A day0	CT	616.135	0	0	0	0	0	0	615.967	616	0.033349	615.449	616	0.551256							1	1	0	0	1	Other	Other			4.40766e+06	15.2989	0.000356701
01_Day0	Day0	1 CT A day0	CT	616.607	0	0	0	0	0	0	616.439	617	0.561314	615.92	616	0.079618							1	1	0	0	1	Other	Other			2.06894e+06	14.5425	0.000167434
01_Day0	Day0	1 CT A day0	CT	616.616	0	0	0	0	0	0	616.448	617	0.552362	615.929	616	0.0706733							1	1	0	0	1	Other	Other			18761162	16.7473	0.00151829
01_Day0	Day0	1 CT A day0	CT	617.614	0	0	0	0	0	0	617.446	618	0.553954	616.927	617	0.0731047							1	1	0	0	1	Other	Other			6.24192e+06	15.6468	0.000505142
01_Day0	Day0	1 CT A day0	CT	618.12	0	0	0	0	0	0	617.951	618	0.0488874	617.432	618	0.568463							1	1	0	0	1	Other	Other			2253016	14.6278	0.000182331
01_Day0	Day0	1 CT A day0	CT	618.132	0	0	0	0	0	0	617.963	618	0.0369006	617.444	618	0.556486							1	1	0	0	1	Other	Other			2.08047e+06	14.5481	0.000168367
01_Day0	Day0	1 CT A day0	CT	619.113	0	0	0	0	0	0	618.944	619	0.0556278	618.424	619	0.576039							1	1	0	0	1	Other	Other			5181317	15.4606	0.000419311
01_Day0	Day0	1 CT A day0	CT	621.627	0	0	0	0	0	0	621.457	622	0.542532	620.935	621	0.0650559							1	1	0	0	1	Other	Other			2.24132e+06	14.6226	0.000181384
01_Day0	Day0	1 CT A day0	CT	623.104	0	0	0	0	0	0	622.934	623	0.065746	622.41	623	0.589512							1	1	0	0	1	Other	Other			3.59681e+06	15.0956	0.000291081
01_Day0	Day0	1 CT A day0	CT	623.605	0	0	0	0	0	0	623.435	624	0.564539	622.911	623	0.0887264							1	1	0	0	1	Other	Other			2.11209e+06	14.5632	0.000170926
01_Day0	Day0	1 CT A day0	CT	623.624	0	0	0	0	0	0	623.454	624	0.545915	622.93	623	0.0701176							1	1	0	0	1	Other	Other			1.91036e+06	14.4628	0.000154601
01_Day0	Day0	1 CT A day0	CT	624.112	0	0	0	0	0	0	623.942	624	0.0581238	623.417	624	0.582737							1	1	0	0	1	Other	Other			2.74346e+06	14.8247	0.000222021
01_Day0	Day0	1 CT A day0	CT	624.632	0	0	0	0	0	0	624.462	625	0.538325	623.937	624	0.0633747							1	1	0	0	1	Other	Other			1.66271e+06	14.324	0.000134559
01_Day0	Day0	1 CT A day0	CT	625.079	0	0	0	0	0	0	624.909	625	0.0913462	624.383	625	0.616772							1	1	0	0	1	Other	Other			8465205	15.9515	0.000685067
01_Day0	Day0	1 CT A day0	CT	625.098	0	0	0	0	0	0	624.927	625	0.0727432	624.402	625	0.598185							1	1	0	0	1	Other	Other			1.74214e+06	14.3706	0.000140987
01_Day0	Day0	1 CT A day0	CT	625.123	0	0	0	0	0	0	624.953	625	0.0468702	624.428	625	0.572333							1	1	0	0	1	Other	Other			4792124	15.3825	0.000387814
01_Day0	Day0	1 CT A day0	CT	625.16	0	0	0	0	0	0	624.99	625	0.0103027	624.464	625	0.535797							1	1	0	0	1	Other	Other			5.25395e+06	15.4745	0.000425189
01_Day0	Day0	1 CT A day0	CT	626.082	0	0	0	0	0	0	625.912	626	0.0881251	625.386	626	0.614394							1	1	0	0	1	Other	Other			2.80365e+06	14.8464	0.000226893
01_Day0	Day0	1 CT A day0	CT	626.105	0	0	0	0	0	0	625.935	626	0.0653677	625.408	626	0.591656							1	1	0	0	1	Other	Other			8942538	16.0063	0.000723697
01_Day0	Day0	1 CT A day0	CT	626.127	0	0	0	0	0	0	625.956	626	0.0436541	625.43	626	0.569961							1	1	0	0	1	Other	Other			2.29166e+06	14.6448	0.000185458
01_Day0	Day0	1 CT A day0	CT	626.607	0	0	0	0	0	0	626.436	627	0.564035	625.909	626	0.0907446							1	1	0	0	1	Other	Other			5.65966e+06	15.5489	0.000458022
01_Day0	Day0	1 CT A day0	CT	627.076	0	0	0	0	0	0	626.905	627	0.0949152	626.378	627	0.62202							1	1	0	0	1	Other	Other			2.35528e+06	14.6722	0.000190607
01_Day0	Day0	1 CT A day0	CT	627.095	0	0	0	0	0	0	626.924	627	0.0760659	626.397	627	0.603186							1	1	0	0	1	Other	Other			35937364	17.3973	0.00290832
01_Day0	Day0	1 CT A day0	CT	627.605	0	0	0	0	0	0	627.434	628	0.565813	626.907	627	0.0933617							1	1	0	0	1	Other	Other			4.06032e+06	15.2168	0.000328591
01_Day0	Day0	1 CT A day0	CT	627.614	0	0	0	0	0	0	627.443	628	0.55655	626.916	627	0.0841068							1	1	0	0	1	Other	Other			2.95542e+06	14.8992	0.000239175
01_Day0	Day0	1 CT A day0	CT	628.098	0	0	0	0	0	0	627.927	628	0.0731264	627.399	628	0.60109							1	1	0	0	1	Other	Other			12279007	16.3234	0.000993709
01_Day0	Day0	1 CT A day0	CT	629.092	0	0	0	0	0	0	628.92	629	0.0795631	628.392	629	0.608362							1	1	0	0	1	Other	Other			12709220	16.3578	0.00102852
01_Day0	Day0	1 CT A day0	CT	629.624	0	0	0	0	0	0	629.452	630	0.547726	628.923	629	0.0769719							1	1	0	0	1	Other	Other			2.38993e+06	14.6868	0.000193411
01_Day0	Day0	1 CT A day0	CT	630.095	0	0	0	0	0	0	629.924	630	0.0764981	629.394	630	0.60614							1	1	0	0	1	Other	Other			4219368	15.2552	0.000341463
01_Day0	Day0	1 CT A day0	CT	630.613	0	0	0	0	0	0	630.441	631	0.558799	629.911	630	0.088877							1	1	0	0	1	Other	Other			1.92875e+06	14.4724	0.000156089
01_Day0	Day0	1 CT A day0	CT	631.12	0	0	0	0	0	0	630.948	631	0.052433	630.417	631	0.582936							1	1	0	0	1	Other	Other			2.94974e+06	14.8972	0.000238715
01_Day0	Day0	1 CT A day0	CT	631.621	0	0	0	0	0	0	631.449	632	0.551005	630.918	631	0.0819297							1	1	0	0	1	Other	Other			1.90635e+06	14.4607	0.000154276
01_Day0	Day0	1 CT A day0	CT	633.165	0	0	0	0	0	0	632.992	633	0.00753652	632.46	633	0.539759							1	1	0	0	1	Other	Other			1.81694e+06	14.4127	0.00014704
01_Day0	Day0	1 CT A day0	CT	634.093	0	0	0	0	0	0	633.92	634	0.0795404	633.387	634	0.612543							1	1	0	0	1	Other	Other			2.10889e+06	14.5617	0.000170667
01_Day0	Day0	1 CT A day0	CT	634.102	0	0	0	0	0	0	633.93	634	0.0703683	633.397	634	0.603379							1	1	0	0	1	Other	Other			3.43139e+06	15.0485	0.000277693
01_Day0	Day0	1 CT A day0	CT	634.604	0	0	0	0	0	0	634.431	635	0.568811	633.898	634	0.102244							1	1	0	0	1	Other	Other			2.91228e+06	14.8844	0.000235683
01_Day0	Day0	1 CT A day0	CT	635.098	0	0	0	0	0	0	634.925	635	0.0747233	634.391	635	0.608571							1	1	0	0	1	Other	Other			2.85653e+06	14.8651	0.000231172
01_Day0	Day0	1 CT A day0	CT	635.602	0	0	0	0	0	0	635.429	636	0.570698	634.895	635	0.104969							1	1	0	0	1	Other	Other			1.7732e+06	14.3883	0.0001435
01_Day0	Day0	1 CT A day0	CT	636.148	0	0	0	0	0	0	635.975	636	0.0253259	635.44	636	0.560056							1	1	0	0	1	Other	Other			6666443	15.7126	0.000539498
01_Day0	Day0	1 CT A day0	CT	637.124	0	0	0	0	0	0	636.95	637	0.0500468	636.414	637	0.585597							1	1	0	0	1	Other	Other			3514683	15.0725	0.000284434
01_Day0	Day0	1 CT A day0	CT	638.119	0	0	0	0	0	0	637.945	638	0.0551286	637.408	638	0.591515							1	1	0	0	1	Other	Other			4.50398e+06	15.3205	0.000364496
01_Day0	Day0	1 CT A day0	CT	639.096	0	0	0	0	0	0	638.921	639	0.0785468	638.384	639	0.615755							1	1	0	0	1	Other	Other			1.69782e+06	14.3449	0.0001374
01_Day0	Day0	1 CT A day0	CT	639.176	0	0	0	0	0	0	639.001	640	0.998564	638.464	639	0.535839							1	1	0	0	1	Other	Other			61620768	17.9365	0.00498681
01_Day0	Day0	1 CT A day0	CT	640.135	0	0	0	0	0	0	639.96	640	0.0397109	639.422	640	0.577792							1	1	0	0	1	Other	Other			35783308	17.393	0.00289585
01_Day0	Day0	1 CT A day0	CT	640.179	0	0	0	0	0	0	640.005	641	0.995339	639.467	640	0.533458							1	1	0	0	1	Other	Other			21897872	16.9019	0.00177214
01_Day0	Day0	1 CT A day0	CT	641.074	0	0	0	0	0	0	640.9	641	0.100269	640.361	641	0.63914							1	1	0	0	1	Other	Other			3.83256e+06	15.159	0.000310159
01_Day0	Day0	1 CT A day0	CT	641.138	0	0	0	0	0	0	640.963	641	0.0366782	640.424	641	0.575603							1	1	0	0	1	Other	Other			11670264	16.2726	0.000944445
01_Day0	Day0	1 CT A day0	CT	642.142	0	0	0	0	0	0	641.967	642	0.0329008	641.427	642	0.572669							1	1	0	0	1	Other	Other			2143077	14.5778	0.000173434
01_Day0	Day0	1 CT A day0	CT	643.108	0	0	0	0	0	0	642.933	643	0.0674214	642.392	643	0.608002							1	1	0	0	1	Other	Other			19596236	16.7908	0.00158587
01_Day0	Day0	1 CT A day0	CT	645.133	0	0	0	0	0	0	644.957	645	0.042659	644.415	645	0.584942							1	1	0	0	1	Other	Other			81888424	18.2209	0.00662702
01_Day0	Day0	1 CT A day0	CT	646.133	0	0	0	0	0	0	645.957	646	0.0429238	645.414	646	0.586047							1	1	0	0	1	Other	Other			12698894	16.357	0.00102769
01_Day0	Day0	1 CT A day0	CT	646.145	0	0	0	0	0	0	645.969	646	0.0309647	645.426	646	0.574098							1	1	0	0	1	Other	Other			20227344	16.8225	0.00163695
01_Day0	Day0	1 CT A day0	CT	647.126	0	0	0	0	0	0	646.95	647	0.0501441	646.406	647	0.594102							1	1	0	0	1	Other	Other			8930679	16.005	0.000722737
01_Day0	Day0	1 CT A day0	CT	647.13	0	0	0	0	0	0	646.954	647	0.0459355	646.41	647	0.589897							1	1	0	0	1	Other	Other			24864120	17.0289	0.00201219
01_Day0	Day0	1 CT A day0	CT	647.139	0	0	0	0	0	0	646.963	647	0.0372481	646.419	647	0.581217							1	1	0	0	1	Other	Other			17630584	16.6851	0.0014268
01_Day0	Day0	1 CT A day0	CT	647.148	0	0	0	0	0	0	646.972	647	0.0278839	646.428	647	0.571861							1	1	0	0	1	Other	Other			2.37606e+06	14.681	0.000192288
01_Day0	Day0	1 CT A day0	CT	648.13	0	0	0	0	0	0	647.954	648	0.0464807	647.409	648	0.591283							1	1	0	0	1	Other	Other			4.15895e+06	15.2408	0.000336573
01_Day0	Day0	1 CT A day0	CT	648.134	0	0	0	0	0	0	647.958	648	0.0422189	647.413	648	0.587024							1	1	0	0	1	Other	Other			2.35466e+06	14.6719	0.000190556
01_Day0	Day0	1 CT A day0	CT	648.142	0	0	0	0	0	0	647.966	648	0.0342127	647.421	648	0.579025							1	1	0	0	1	Other	Other			6131171	15.6289	0.00049618
01_Day0	Day0	1 CT A day0	CT	649.077	0	0	0	0	0	0	648.9	649	0.10005	648.354	649	0.645648							1	1	0	0	1	Other	Other			3.61325e+06	15.1001	0.000292411
01_Day0	Day0	1 CT A day0	CT	652.445	0	0	0	0	0	0	652.267	653	0.732976	651.719	652	0.281405							1	1	0	0	1	Other	Other			2.78622e+06	14.8402	0.000225482
01_Day0	Day0	1 CT A day0	CT	654.114	0	0	0	0	0	0	653.936	654	0.0642048	653.386	654	0.614037							1	1	0	0	1	Other	Other			4419686	15.3016	0.000357674
01_Day0	Day0	1 CT A day0	CT	654.442	0	0	0	0	0	0	654.263	655	0.736716	653.713	654	0.286823							1	1	0	0	1	Other	Other			2.62772e+06	14.7816	0.000212655
01_Day0	Day0	1 CT A day0	CT	655.09	0	0	0	0	0	0	654.911	655	0.0887589	654.361	655	0.639411							1	1	0	0	1	Other	Other			1.91304e+06	14.4642	0.000154818
01_Day0	Day0	1 CT A day0	CT	656.121	0	0	0	0	0	0	655.943	656	0.0572898	655.391	656	0.608809							1	1	0	0	1	Other	Other			1.98023e+06	14.4987	0.000160255
01_Day0	Day0	1 CT A day0	CT	659.113	0	0	0	0	0	0	658.933	659	0.0668164	658.379	659	0.62085							1	1	0	0	1	Other	Other			7213729	15.7915	0.000583789
01_Day0	Day0	1 CT A day0	CT	663.176	0	0	0	0	0	0	662.995	663	0.00464945	662.438	663	0.562099							1	1	0	0	1	Other	Other			3.99068e+06	15.1995	0.000322955
01_Day0	Day0	1 CT A day0	CT	665.109	0	0	0	0	0	0	664.928	665	0.0724958	664.368	665	0.631569							1	1	0	0	1	Other	Other			5240210	15.4719	0.000424077
01_Day0	Day0	1 CT A day0	CT	666.112	0	0	0	0	0	0	665.93	666	0.0699736	665.37	666	0.62989							1	1	0	0	1	Other	Other			1.72802e+06	14.3625	0.000139845
01_Day0	Day0	1 CT A day0	CT	669.106	0	0	0	0	0	0	668.923	669	0.0766274	668.361	669	0.639061							1	1	0	0	1	Other	Other			2219961	14.613	0.000179656
01_Day0	Day0	1 CT A day0	CT	669.142	0	0	0	0	0	0	668.96	669	0.0404703	668.397	669	0.602934							1	1	0	0	1	Other	Other			2.82003e+06	14.8523	0.000228218
01_Day0	Day0	1 CT A day0	CT	669.2	0	0	0	0	0	0	669.018	670	0.982192	668.455	669	0.544705							1	1	0	0	1	Other	Other			1.71309e+06	14.3538	0.000138636
01_Day0	Day0	1 CT A day0	CT	670.145	0	0	0	0	0	0	669.963	670	0.0372354	669.399	670	0.600543							1	1	0	0	1	Other	Other			86315088	18.2735	0.00698526
01_Day0	Day0	1 CT A day0	CT	671.085	0	0	0	0	0	0	670.903	671	0.0974883	670.338	671	0.661586							1	1	0	0	1	Other	Other			1.6806e+06	14.3347	0.000136007
01_Day0	Day0	1 CT A day0	CT	672.153	0	0	0	0	0	0	671.969	672	0.0305668	671.404	672	0.595561							1	1	0	0	1	Other	Other			3971450	15.1946	0.000321399
01_Day0	Day0	1 CT A day0	CT	673.071	0	0	0	0	0	0	672.888	673	0.112052	672.322	673	0.677819							1	1	0	0	1	Other	Other			9116167	16.0256	0.000737748
01_Day0	Day0	1 CT A day0	CT	673.118	0	0	0	0	0	0	672.935	673	0.0650571	672.369	673	0.630863							1	1	0	0	1	Other	Other			6697486	15.7172	0.00054201
01_Day0	Day0	1 CT A day0	CT	674.075	0	0	0	0	0	0	673.891	674	0.108791	673.325	674	0.675401							1	1	0	0	1	Other	Other			2612899	14.776	0.000211455
01_Day0	Day0	1 CT A day0	CT	676.156	0	0	0	0	0	0	675.972	676	0.0281248	675.404	676	0.596485							1	1	0	0	1	Other	Other			30823410	17.2438	0.00249446
01_Day0	Day0	1 CT A day0	CT	677.15	0	0	0	0	0	0	676.965	677	0.0346281	676.396	677	0.603823							1	1	0	0	1	Other	Other			29398166	17.1964	0.00237912
01_Day0	Day0	1 CT A day0	CT	677.16	0	0	0	0	0	0	676.976	677	0.0244732	676.406	677	0.593677							1	1	0	0	1	Other	Other			4186263	15.2473	0.000338784
01_Day0	Day0	1 CT A day0	CT	678.153	0	0	0	0	0	0	677.968	678	0.031596	677.398	678	0.601635							1	1	0	0	1	Other	Other			9966910	16.1148	0.000806597
01_Day0	Day0	1 CT A day0	CT	679.088	0	0	0	0	0	0	678.903	679	0.0972626	678.332	679	0.668087							1	1	0	0	1	Other	Other			10855903	16.2002	0.00087854
01_Day0	Day0	1 CT A day0	CT	680.091	0	0	0	0	0	0	679.906	680	0.094346	679.334	680	0.666013							1	1	0	0	1	Other	Other			3697294	15.1231	0.000299213
01_Day0	Day0	1 CT A day0	CT	681.085	0	0	0	0	0	0	680.899	681	0.100754	680.327	681	0.673257							1	1	0	0	1	Other	Other			3358527	15.027	0.000271797
01_Day0	Day0	1 CT A day0	CT	683.122	0	0	0	0	0	0	682.936	683	0.0643503	682.361	683	0.638565							1	1	0	0	1	Other	Other			2.97695e+06	14.9064	0.000240917
01_Day0	Day0	1 CT A day0	CT	683.159	0	0	0	0	0	0	682.972	683	0.0275599	682.398	683	0.601806							1	1	0	0	1	Other	Other			2.45216e+06	14.7125	0.000198447
01_Day0	Day0	1 CT A day0	CT	685.054	0	0	0	0	0	0	684.867	685	0.133	684.291	685	0.708839							1	1	0	0	1	Other	Other			1.90263e+06	14.4587	0.000153975
01_Day0	Day0	1 CT A day0	CT	687.116	0	0	0	0	0	0	686.929	687	0.0707477	686.352	687	0.648321							1	1	0	0	1	Other	Other			1953212	14.485	0.000158068
01_Day0	Day0	1 CT A day0	CT	687.134	0	0	0	0	0	0	686.947	687	0.0529869	686.369	687	0.630575							1	1	0	0	1	Other	Other			1.63603e+06	14.3078	0.0001324
01_Day0	Day0	1 CT A day0	CT	687.153	0	0	0	0	0	0	686.966	687	0.0343186	686.388	687	0.611922							1	1	0	0	1	Other	Other			2.64544e+06	14.7883	0.000214089
01_Day0	Day0	1 CT A day0	CT	689.074	0	0	0	0	0	0	688.886	689	0.113811	688.307	689	0.693029							1	1	0	0	1	Other	Other			3.13889e+06	14.9594	0.000254023
01_Day0	Day0	1 CT A day0	CT	690.135	0	0	0	0	0	0	689.947	690	0.0526692	689.367	690	0.63278							1	1	0	0	1	Other	Other			2.88209e+06	14.874	0.00023324
01_Day0	Day0	1 CT A day0	CT	691.129	0	0	0	0	0	0	690.941	691	0.0591753	690.36	691	0.640121							1	1	0	0	1	Other	Other			3.07175e+06	14.9378	0.000248589
01_Day0	Day0	1 CT A day0	CT	693.187	0	0	0	0	0	0	692.998	693	0.00229294	692.415	693	0.584968							1	1	0	0	1	Other	Other			2.40609e+06	14.6935	0.000194719
01_Day0	Day0	1 CT A day0	CT	699.07	0	0	0	0	0	0	698.88	699	0.12043	698.292	699	0.708051							1	1	0	0	1	Other	Other			2.536e+06	14.7461	0.000205232
01_Day0	Day0	1 CT A day0	CT	699.117	0	0	0	0	0	0	698.926	699	0.0738444	698.338	699	0.661504							1	1	0	0	1	Other	Other			3498573	15.0679	0.000283131
01_Day0	Day0	1 CT A day0	CT	699.153	0	0	0	0	0	0	698.962	699	0.0376334	698.375	699	0.625324							1	1	0	0	1	Other	Other			6678102	15.7143	0.000540442
01_Day0	Day0	1 CT A day0	CT	701.132	0	0	0	0	0	0	700.941	701	0.0586232	700.352	701	0.647978							1	1	0	0	1	Other	Other			3.34754e+06	15.0237	0.000270907
01_Day0	Day0	1 CT A day0	CT	701.169	0	0	0	0	0	0	700.978	701	0.0221539	700.388	701	0.611539							1	1	0	0	1	Other	Other			1.92214e+06	14.4689	0.000155554
01_Day0	Day0	1 CT A day0	CT	703.093	0	0	0	0	0	0	702.901	703	0.0988373	702.31	703	0.689839							1	1	0	0	1	Other	Other			3.90818e+06	15.1786	0.000316279
01_Day0	Day0	1 CT A day0	CT	705.09	0	0	0	0	0	0	704.898	705	0.102372	704.305	705	0.695052							1	1	0	0	1	Other	Other			2382968	14.6839	0.000192847
01_Day0	Day0	1 CT A day0	CT	707.098	0	0	0	0	0	0	706.905	707	0.0948047	706.311	707	0.689173							1	1	0	0	1	Other	Other			1.65496e+06	14.3193	0.000133932
01_Day0	Day0	1 CT A day0	CT	711.139	0	0	0	0	0	0	710.945	711	0.0545839	710.348	711	0.65235							1	1	0	0	1	Other	Other			3.30839e+06	15.012	0.000267739
01_Day0	Day0	1 CT A day0	CT	712.401	0	0	0	0	0	0	712.207	713	0.793018	711.608	712	0.391845							1	1	0	0	1	Other	Other			1.64478e+06	14.3131	0.000133108
01_Day0	Day0	1 CT A day0	CT	713.133	0	0	0	0	0	0	712.938	713	0.0617131	712.339	713	0.661154							1	1	0	0	1	Other	Other			3.00591e+06	14.9161	0.000243261
01_Day0	Day0	1 CT A day0	CT	713.156	0	0	0	0	0	0	712.962	713	0.0383802	712.362	713	0.637841							1	1	0	0	1	Other	Other			1.8744e+06	14.4438	0.00015169
01_Day0	Day0	1 CT A day0	CT	715.148	0	0	0	0	0	0	714.954	715	0.0464925	714.352	715	0.647628							1	1	0	0	1	Other	Other			4264035	15.2657	0.000345077
01_Day0	Day0	1 CT A day0	CT	717.144	0	0	0	0	0	0	716.949	717	0.0512747	716.346	717	0.654088							1	1	0	0	1	Other	Other			1.80915e+06	14.4084	0.00014641
01_Day0	Day0	1 CT A day0	CT	727.149	0	0	0	0	0	0	726.951	727	0.0488638	726.34	727	0.660087							1	1	0	0	1	Other	Other			1.67847e+06	14.3334	0.000135834
01_Day0	Day0	1 CT A day0	CT	728.104	0	0	0	0	0	0	727.906	728	0.094239	727.294	728	0.706265							1	1	0	0	1	Other	Other			7199183	15.7895	0.000582611
01_Day0	Day0	1 CT A day0	CT	729.108	0	0	0	0	0	0	728.91	729	0.0904455	728.297	729	0.703316							1	1	0	0	1	Other	Other			2.89976e+06	14.8801	0.00023467
01_Day0	Day0	1 CT A day0	CT	729.127	0	0	0	0	0	0	728.929	729	0.0714557	728.316	729	0.684342							1	1	0	0	1	Other	Other			1748787	14.3744	0.000141525
01_Day0	Day0	1 CT A day0	CT	729.151	0	0	0	0	0	0	728.952	729	0.0479435	728.339	729	0.660849							1	1	0	0	1	Other	Other			2.0391e+06	14.528	0.000165019
01_Day0	Day0	1 CT A day0	CT	730.101	0	0	0	0	0	0	729.902	730	0.09797	729.288	730	0.711675							1	1	0	0	1	Other	Other			2147460	14.5798	0.000173788
01_Day0	Day0	1 CT A day0	CT	733.112	0	0	0	0	0	0	732.912	733	0.0876228	732.296	733	0.703858							1	1	0	0	1	Other	Other			10420361	16.1593	0.000843293
01_Day0	Day0	1 CT A day0	CT	734.115	0	0	0	0	0	0	733.915	734	0.0847138	733.298	734	0.701793							1	1	0	0	1	Other	Other			3327449	15.0177	0.000269282
01_Day0	Day0	1 CT A day0	CT	734.162	0	0	0	0	0	0	733.962	734	0.03828	733.345	734	0.655398							1	1	0	0	1	Other	Other			2.13092e+06	14.5721	0.00017245
01_Day0	Day0	1 CT A day0	CT	734.663	0	0	0	0	0	0	734.463	735	0.536751	733.846	734	0.154291							1	1	0	0	1	Other	Other			2.2893e+06	14.6438	0.000185267
01_Day0	Day0	1 CT A day0	CT	736.136	0	0	0	0	0	0	735.935	736	0.0649843	735.316	736	0.683761							1	1	0	0	1	Other	Other			2146419	14.5793	0.000173704
01_Day0	Day0	1 CT A day0	CT	736.639	0	0	0	0	0	0	736.438	737	0.561683	735.819	736	0.180884							1	1	0	0	1	Other	Other			2269974	14.6353	0.000183703
01_Day0	Day0	1 CT A day0	CT	737.144	0	0	0	0	0	0	736.943	737	0.0566444	736.324	737	0.676269							1	1	0	0	1	Other	Other			5.58022e+06	15.5347	0.000451593
01_Day0	Day0	1 CT A day0	CT	737.646	0	0	0	0	0	0	737.445	738	0.555306	736.825	737	0.175352							1	1	0	0	1	Other	Other			4.36489e+06	15.2891	0.000353239
01_Day0	Day0	1 CT A day0	CT	738.152	0	0	0	0	0	0	737.951	738	0.0491577	737.33	738	0.66963							1	1	0	0	1	Other	Other			2318073	14.6562	0.000187596
01_Day0	Day0	1 CT A day0	CT	741.165	0	0	0	0	0	0	740.963	741	0.0374248	740.34	741	0.660429							1	1	0	0	1	Other	Other			1.9012e+06	14.458	0.00015386
01_Day0	Day0	1 CT A day0	CT	741.653	0	0	0	0	0	0	741.451	742	0.549202	740.827	741	0.172617							1	1	0	0	1	Other	Other			2.45124e+06	14.7121	0.000198372
01_Day0	Day0	1 CT A day0	CT	742.159	0	0	0	0	0	0	741.956	742	0.0437163	741.332	742	0.667556							1	1	0	0	1	Other	Other			6.11423e+06	15.6261	0.000494809
01_Day0	Day0	1 CT A day0	CT	742.66	0	0	0	0	0	0	742.458	743	0.541907	741.834	742	0.166168							1	1	0	0	1	Other	Other			5071944	15.4392	0.000410459
01_Day0	Day0	1 CT A day0	CT	743.144	0	0	0	0	0	0	742.941	743	0.0587211	742.317	743	0.683389							1	1	0	0	1	Other	Other			3.56168e+06	15.0857	0.000288238
01_Day0	Day0	1 CT A day0	CT	744.134	0	0	0	0	0	0	743.931	744	0.069178	743.305	744	0.694678							1	1	0	0	1	Other	Other			5.62737e+06	15.5432	0.000455408
01_Day0	Day0	1 CT A day0	CT	744.635	0	0	0	0	0	0	744.432	745	0.56779	743.806	744	0.193711							1	1	0	0	1	Other	Other			4.01265e+06	15.205	0.000324734
01_Day0	Day0	1 CT A day0	CT	745.142	0	0	0	0	0	0	744.939	745	0.0609763	744.313	745	0.687324							1	1	0	0	1	Other	Other			3.467e+06	15.0588	0.000280575
01_Day0	Day0	1 CT A day0	CT	745.16	0	0	0	0	0	0	744.957	745	0.0434556	744.33	745	0.669818							1	1	0	0	1	Other	Other			1.76972e+06	14.3863	0.000143219
01_Day0	Day0	1 CT A day0	CT	745.643	0	0	0	0	0	0	745.44	746	0.559867	744.813	745	0.186636							1	1	0	0	1	Other	Other			2.47897e+06	14.7234	0.000200617
01_Day0	Day0	1 CT A day0	CT	746.146	0	0	0	0	0	0	745.942	746	0.0575678	745.315	746	0.684759							1	1	0	0	1	Other	Other			1.75181e+06	14.3762	0.000141769
01_Day0	Day0	1 CT A day0	CT	746.642	0	0	0	0	0	0	746.439	747	0.561029	745.811	746	0.188638							1	1	0	0	1	Other	Other			1.75885e+06	14.3802	0.000142339
01_Day0	Day0	1 CT A day0	CT	748.12	0	0	0	0	0	0	747.916	748	0.0837436	747.287	748	0.712595							1	1	0	0	1	Other	Other			6636010	15.708	0.000537035
01_Day0	Day0	1 CT A day0	CT	749.114	0	0	0	0	0	0	748.91	749	0.0903473	748.28	749	0.720033							1	1	0	0	1	Other	Other			5.10639e+06	15.446	0.000413247
01_Day0	Day0	1 CT A day0	CT	749.65	0	0	0	0	0	0	749.446	750	0.554128	748.816	749	0.184265							1	1	0	0	1	Other	Other			2.18555e+06	14.5974	0.000176871
01_Day0	Day0	1 CT A day0	CT	750.117	0	0	0	0	0	0	749.913	750	0.0868856	749.283	750	0.717416							1	1	0	0	1	Other	Other			2.78162e+06	14.8385	0.000225109
01_Day0	Day0	1 CT A day0	CT	750.652	0	0	0	0	0	0	750.448	751	0.55231	749.817	750	0.183289							1	1	0	0	1	Other	Other			1.65687e+06	14.3204	0.000134086
01_Day0	Day0	1 CT A day0	CT	751.074	0	0	0	0	0	0	750.869	751	0.130769	750.238	751	0.762102							1	1	0	0	1	Other	Other			2.03123e+06	14.5242	0.000164383
01_Day0	Day0	1 CT A day0	CT	751.644	0	0	0	0	0	0	751.439	752	0.561292	750.807	751	0.193105							1	1	0	0	1	Other	Other			3137784	14.959	0.000253933
01_Day0	Day0	1 CT A day0	CT	752.132	0	0	0	0	0	0	751.927	752	0.0728752	751.295	752	0.705099							1	1	0	0	1	Other	Other			2.01967e+06	14.5184	0.000163447
01_Day0	Day0	1 CT A day0	CT	752.15	0	0	0	0	0	0	751.945	752	0.0548849	751.313	752	0.687123							1	1	0	0	1	Other	Other			12866909	16.3702	0.00104129
01_Day0	Day0	1 CT A day0	CT	752.633	0	0	0	0	0	0	752.428	753	0.571695	751.796	752	0.204339							1	1	0	0	1	Other	Other			1.9527e+06	14.4847	0.000158027
01_Day0	Day0	1 CT A day0	CT	753.157	0	0	0	0	0	0	752.952	753	0.0481011	752.319	753	0.681186							1	1	0	0	1	Other	Other			4.2696e+06	15.267	0.000345528
01_Day0	Day0	1 CT A day0	CT	753.172	0	0	0	0	0	0	752.967	753	0.032994	752.334	753	0.666092							1	1	0	0	1	Other	Other			3.5528e+06	15.0832	0.000287519
01_Day0	Day0	1 CT A day0	CT	753.65	0	0	0	0	0	0	753.444	754	0.55562	752.811	753	0.189119							1	1	0	0	1	Other	Other			2.4398e+06	14.7074	0.000197447
01_Day0	Day0	1 CT A day0	CT	753.659	0	0	0	0	0	0	753.453	754	0.546685	752.82	753	0.180192							1	1	0	0	1	Other	Other			3.83244e+06	15.159	0.00031015
01_Day0	Day0	1 CT A day0	CT	755.124	0	0	0	0	0	0	754.918	755	0.0822199	754.283	755	0.716958							1	1	0	0	1	Other	Other			1.97311e+06	14.4951	0.000159679
01_Day0	Day0	1 CT A day0	CT	755.188	0	0	0	0	0	0	754.982	755	0.0181348	754.347	755	0.652927							1	1	0	0	1	Other	Other			4.26893e+06	15.2669	0.000345473
01_Day0	Day0	1 CT A day0	CT	755.633	0	0	0	0	0	0	755.427	756	0.573171	754.792	755	0.208337							1	1	0	0	1	Other	Other			1.86772e+06	14.4402	0.00015115
01_Day0	Day0	1 CT A day0	CT	758.132	0	0	0	0	0	0	757.925	758	0.0748266	757.288	758	0.712093							1	1	0	0	1	Other	Other			1.67453e+06	14.331	0.000135515
01_Day0	Day0	1 CT A day0	CT	758.634	0	0	0	0	0	0	758.427	759	0.572914	757.789	758	0.210603							1	1	0	0	1	Other	Other			2.18198e+06	14.5957	0.000176582
01_Day0	Day0	1 CT A day0	CT	759.139	0	0	0	0	0	0	758.933	759	0.0673656	758.295	759	0.705479							1	1	0	0	1	Other	Other			6.767e+06	15.7276	0.000547636
01_Day0	Day0	1 CT A day0	CT	759.642	0	0	0	0	0	0	759.435	760	0.565284	758.796	759	0.203819							1	1	0	0	1	Other	Other			5.94375e+06	15.5979	0.000481013
01_Day0	Day0	1 CT A day0	CT	760.649	0	0	0	0	0	0	760.442	761	0.558112	759.803	760	0.197495							1	1	0	0	1	Other	Other			4.07197e+06	15.2196	0.000329534
01_Day0	Day0	1 CT A day0	CT	761.132	0	0	0	0	0	0	760.925	761	0.0752111	760.285	761	0.715							1	1	0	0	1	Other	Other			2.01787e+06	14.5176	0.000163301
01_Day0	Day0	1 CT A day0	CT	767.64	0	0	0	0	0	0	767.431	768	0.569273	766.785	767	0.214531							1	1	0	0	1	Other	Other			2339061	14.6653	0.000189294
01_Day0	Day0	1 CT A day0	CT	767.658	0	0	0	0	0	0	767.449	768	0.551224	766.804	767	0.196498							1	1	0	0	1	Other	Other			2.07487e+06	14.5454	0.000167914
01_Day0	Day0	1 CT A day0	CT	769.143	0	0	0	0	0	0	768.934	769	0.0660747	768.287	769	0.712597							1	1	0	0	1	Other	Other			1.77068e+06	14.3869	0.000143297
01_Day0	Day0	1 CT A day0	CT	769.203	0	0	0	0	0	0	768.993	769	0.00694228	768.346	769	0.653515							1	1	0	0	1	Other	Other			1.95039e+06	14.4835	0.00015784
01_Day0	Day0	1 CT A day0	CT	770.64	0	0	0	0	0	0	770.43	771	0.569765	769.782	770	0.217546							1	1	0	0	1	Other	Other			2.29129e+06	14.6446	0.000185428
01_Day0	Day0	1 CT A day0	CT	773.155	0	0	0	0	0	0	772.944	773	0.0559099	772.294	773	0.705804							1	1	0	0	1	Other	Other			2.19327e+06	14.6009	0.000177495
01_Day0	Day0	1 CT A day0	CT	774.159	0	0	0	0	0	0	773.948	774	0.0521592	773.297	774	0.702898							1	1	0	0	1	Other	Other			1.94944e+06	14.4831	0.000157763
01_Day0	Day0	1 CT A day0	CT	775.152	0	0	0	0	0	0	774.94	775	0.0595493	774.289	775	0.711122							1	1	0	0	1	Other	Other			1.93242e+06	14.4743	0.000156386
01_Day0	Day0	1 CT A day0	CT	775.169	0	0	0	0	0	0	774.958	775	0.0417192	774.307	775	0.693307							1	1	0	0	1	Other	Other			1.85101e+06	14.4312	0.000149797
01_Day0	Day0	1 CT A day0	CT	777.128	0	0	0	0	0	0	776.916	777	0.083673	776.263	777	0.736907							1	1	0	0	1	Other	Other			30582638	17.2359	0.00247497
01_Day0	Day0	1 CT A day0	CT	778.131	0	0	0	0	0	0	777.919	778	0.0810137	777.265	778	0.735091							1	1	0	0	1	Other	Other			12420819	16.3349	0.00100519
01_Day0	Day0	1 CT A day0	CT	781.167	0	0	0	0	0	0	780.954	781	0.0460548	780.297	781	0.702684							1	1	0	0	1	Other	Other			4.13205e+06	15.2343	0.000334396
01_Day0	Day0	1 CT A day0	CT	782.171	0	0	0	0	0	0	781.958	782	0.0423235	781.3	782	0.699797							1	1	0	0	1	Other	Other			2.16988e+06	14.5902	0.000175603
01_Day0	Day0	1 CT A day0	CT	787.169	0	0	0	0	0	0	786.955	787	0.0454604	786.293	787	0.707135							1	1	0	0	1	Other	Other			2.72595e+06	14.8183	0.000220604
01_Day0	Day0	1 CT A day0	CT	789.15	0	0	0	0	0	0	788.935	789	0.0652111	788.271	789	0.728551							1	1	0	0	1	Other	Other			2852520	14.8637	0.000230847
01_Day0	Day0	1 CT A day0	CT	791.143	0	0	0	0	0	0	790.927	791	0.0726469	790.262	791	0.737662							1	1	0	0	1	Other	Other			3.21256e+06	14.9826	0.000259984
01_Day0	Day0	1 CT A day0	CT	792.147	0	0	0	0	0	0	791.931	792	0.068968	791.265	792	0.734827							1	1	0	0	1	Other	Other			2.16788e+06	14.5893	0.000175441
01_Day0	Day0	1 CT A day0	CT	794.163	0	0	0	0	0	0	793.946	794	0.0537759	793.279	794	0.721329							1	1	0	0	1	Other	Other			1.94732e+06	14.482	0.000157591
01_Day0	Day0	1 CT A day0	CT	805.181	0	0	0	0	0	0	804.961	805	0.0385194	804.285	805	0.715334							1	1	0	0	1	Other	Other			3.95261e+06	15.1899	0.000319875
01_Day0	Day0	1 CT A day0	CT	806.184	0	0	0	0	0	0	805.965	806	0.0351822	805.287	806	0.712841							1	1	0	0	1	Other	Other			1.88198e+06	14.4478	0.000152304
01_Day0	Day0	1 CT A day0	CT	815.166	0	0	0	0	0	0	814.944	815	0.0562717	814.259	815	0.74148							1	1	0	0	1	Other	Other			2.13213e+06	14.5726	0.000172548
01_Day0	Day0	1 CT A day0	CT	817.145	0	0	0	0	0	0	816.923	817	0.0771861	816.236	817	0.764058							1	1	0	0	1	Other	Other			1.8389e+06	14.4247	0.000148818
01_Day0	Day0	1 CT A day0	CT	819.159	0	0	0	0	0	0	818.936	819	0.064206	818.247	819	0.752771							1	1	0	0	1	Other	Other			1.76848e+06	14.3856	0.000143119
01_Day0	Day0	1 CT A day0	CT	823.152	0	0	0	0	0	0	822.927	823	0.0726456	822.235	823	0.764566							1	1	0	0	1	Other	Other			1.88135e+06	14.4475	0.000152253
01_Day0	Day0	1 CT A day0	CT	824.154	0	0	0	0	0	0	823.93	824	0.0700898	823.237	824	0.762853							1	1	0	0	1	Other	Other			1.93791e+06	14.4771	0.00015683
01_Day0	Day0	1 CT A day0	CT	837.149	0	0	0	0	0	0	836.921	837	0.0793899	836.217	837	0.783076							1	1	0	0	1	Other	Other			1.66755e+06	14.3269	0.000134951
01_Day0	Day0	1 CT A day0	CT	861.175	0	0	0	0	0	0	860.94	861	0.0601344	860.216	861	0.784016							1	1	0	0	1	Other	Other			2298821	14.6479	0.000186038
01_Day0	Day0	1 CT A day0	CT	863.19	0	0	0	0	0	0	862.955	863	0.0447123	862.23	863	0.770289							1	1	0	0	1	Other	Other			13768353	16.4379	0.00111424
01_Day0	Day0	1 CT A day0	CT	864.194	0	0	0	0	0	0	863.958	864	0.041912	863.232	864	0.768331							1	1	0	0	1	Other	Other			7.02668e+06	15.7652	0.000568651
01_Day0	Day0	1 CT A day0	CT	865.205	0	0	0	0	0	0	864.969	865	0.0306196	864.242	865	0.757889							1	1	0	0	1	Other	Other			18864450	16.7528	0.00152665
01_Day0	Day0	1 CT A day0	CT	866.208	0	0	0	0	0	0	865.972	866	0.0280315	865.244	866	0.756144							1	1	0	0	1	Other	Other			8931959	16.0051	0.000722841
01_Day0	Day0	1 CT A day0	CT	867.211	0	0	0	0	0	0	866.975	867	0.0253743	866.246	867	0.75433							1	1	0	0	1	Other	Other			2.27881e+06	14.6392	0.000184418
01_Day0	Day0	1 CT A day0	CT	879.185	0	0	0	0	0	0	878.946	879	0.0544922	878.206	879	0.793513							1	1	0	0	1	Other	Other			24036118	16.9951	0.00194518
01_Day0	Day0	1 CT A day0	CT	880.188	0	0	0	0	0	0	879.948	880	0.0516863	879.208	880	0.79155							1	1	0	0	1	Other	Other			12800823	16.365	0.00103594
01_Day0	Day0	1 CT A day0	CT	881.2	0	0	0	0	0	0	880.96	881	0.0399831	880.219	881	0.780698							1	1	0	0	1	Other	Other			3.27662e+06	15.0023	0.000265168
01_Day0	Day0	1 CT A day0	CT	881.68	0	0	0	0	0	0	881.44	882	0.559985	880.699	881	0.301104							1	1	0	0	1	Other	Other			2.57569e+06	14.7616	0.000208444
01_Day0	Day0	1 CT A day0	CT	882.203	0	0	0	0	0	0	881.963	882	0.0369988	881.221	882	0.778557							1	1	0	0	1	Other	Other			1.95669e+06	14.4868	0.00015835
01_Day0	Day0	1 CT A day0	CT	883.217	0	0	0	0	0	0	882.976	883	0.0239695	882.234	883	0.766379							1	1	0	0	1	Other	Other			2.80865e+06	14.8482	0.000227297
01_Day0	Day0	1 CT A day0	CT	885.186	0	0	0	0	0	0	884.945	885	0.0554801	884.2	885	0.799545							1	1	0	0	1	Other	Other			1.70269e+06	14.3477	0.000137794
01_Day0	Day0	1 CT A day0	CT	888.669	0	0	0	0	0	0	888.426	889	0.57359	887.679	888	0.320582							1	1	0	0	1	Other	Other			1.84796e+06	14.4296	0.00014955
01_Day0	Day0	1 CT A day0	CT	893.198	0	0	0	0	0	0	892.955	893	0.0453139	892.204	893	0.796114							1	1	0	0	1	Other	Other			24158636	17.0002	0.0019551
01_Day0	Day0	1 CT A day0	CT	894.202	0	0	0	0	0	0	893.958	894	0.0416397	893.207	894	0.793283							1	1	0	0	1	Other	Other			10703229	16.1861	0.000866185
01_Day0	Day0	1 CT A day0	CT	895.214	0	0	0	0	0	0	894.971	895	0.0294228	894.218	895	0.781918							1	1	0	0	1	Other	Other			57319760	17.8642	0.00463874
01_Day0	Day0	1 CT A day0	CT	895.677	0	0	0	0	0	0	895.433	896	0.567188	894.68	895	0.320071							1	1	0	0	1	Other	Other			1.82099e+06	14.4149	0.000147368
01_Day0	Day0	1 CT A day0	CT	896.219	0	0	0	0	0	0	895.975	896	0.0254212	895.221	896	0.77876							1	1	0	0	1	Other	Other			25215274	17.043	0.00204061
01_Day0	Day0	1 CT A day0	CT	896.686	0	0	0	0	0	0	896.442	897	0.55849	895.688	896	0.312222							1	1	0	0	1	Other	Other			1927451	14.4717	0.000155984
01_Day0	Day0	1 CT A day0	CT	897.223	0	0	0	0	0	0	896.979	897	0.021027	896.225	897	0.77521							1	1	0	0	1	Other	Other			4916491	15.4081	0.000397879
01_Day10	Day10	1 CT A day10	CT	271.087	9	22	5	0	0	2	271.013	272	0.986909	270.785	271	0.214778			0.555556	2.44444	-2.44444	129.967	0	-5	-3.5	-1	-7	Saturated	Other	C9H22O5P2	CHOP	2.28114e+06	14.6402	0.00131941
01_Day10	Day10	1 CT A day10	CT	251.051	9	17	4	0	1	1	250.983	251	0.0171894	250.772	251	0.228217			0.444444	1.88889	-1.33333	98.3	2	-2	-1.33333	-0.4	-4	Aliphatics	Protein	C9H17O4PS	CHOPS	2.51288e+06	14.7369	0.00145345
01_Day10	Day10	1 CT A day10	CT	327.033	9	16	7	2	2	0	326.944	327	0.0563998	326.669	327	0.331295			0.777778	1.77778	0.888889	34.9667	3	-4	4	-3	-8	AliphaticsN	Carb	C9H16O7N2S2	CHONS	1.41929e+06	14.1657	0.000820915
01_Day10	Day10	1 CT A day10	CT	325.036	9	16	7	2	0	2	324.947	325	0.0526115	324.674	325	0.325829			0.777778	1.77778	-0.666667	79.3	4	-3	3.5	-2.33333	-7	AliphaticsN	Carb	C9H16O7N2P2	CHONP	4091777	15.2245	0.00236668
01_Day10	Day10	1 CT A day10	CT	256.078	8	20	4	1	1	1	256.008	257	0.992018	255.793	256	0.20727			0.5	2.5	-1.5	103.05	0	-4	-7	-1.66667	-7	Saturated	Other	C8H20O4NPS	CHONPS	5875623	15.5863	0.00339845
01_Day10	Day10	1 CT A day10	CT	237.036	8	15	4	0	1	1	236.971	237	0.0290492	236.772	237	0.228295			0.5	1.875	-1.25	95.925	2	-2	-2	-0.5	-4	Aliphatics	Protein	C8H15O4PS	CHOPS	1.75603e+06	14.3786	0.00101569
01_Day10	Day10	1 CT A day10	CT	271.062	7	18	5	2	0	2	270.988	271	0.0119867	270.76	271	0.239835			0.714286	2.57143	-1.71429	109.157	1	-4	4	-11	-8	Saturated	Other	C7H18O5N2P2	CHONP	2.52535e+06	14.7419	0.00146066
01_Day10	Day10	1 CT A day10	CT	269.046	7	16	5	2	0	2	268.973	269	0.0271214	268.747	269	0.253275			0.714286	2.28571	-1.42857	101.014	2	-3	3.5	-9	-7	Saturated	Carb	C7H16O5N2P2	CHONP	2.83648e+06	14.8581	0.00164062
01_Day10	Day10	1 CT A day10	CT	897.69	59	95	4	0	0	1	897.445	898	0.554949	896.69	897	0.309525			0.0677966	1.61017	-1.55932	104.741	13	9	0.148148	0.178571	8	Aliphatics	Lipid	C59H95O4P	CHOP	2.36291e+06	14.6754	0.0013667
01_Day10	Day10	1 CT A day10	CT	879.684	55	96	2	2	2	0	879.444	880	0.5556	878.705	879	0.29504			0.0363636	1.74545	-1.49091	102.791	9	7	0.0612245	0.08	3	AliphaticsN	Lipid	C55H96O2N2S2	CHONS	4251676	15.2628	0.00245917
01_Day10	Day10	1 CT A day10	CT	896.682	54	96	3	2	2	0	896.438	897	0.56236	895.684	896	0.316088			0.0555556	1.77778	-1.48148	102.522	8	5	0.0212766	0.0515464	1	AliphaticsN	Lipid	C54H96O3N2S2	CHONS	1.76389e+06	14.383	0.00102023
01_Day10	Day10	1 CT A day10	CT	887.674	53	96	4	2	2	0	887.432	888	0.567876	886.686	887	0.314033			0.0754717	1.81132	-1.4717	102.243	7	3	-0.0222222	0.0212766	-1	AliphaticsN	Lipid	C53H96O4N2S2	CHONS	1.7264e+06	14.3615	0.000998547
01_Day10	Day10	1 CT A day10	CT	896.663	53	92	6	2	1	0	896.419	897	0.581119	895.665	896	0.334832			0.113208	1.73585	-1.35849	99.017	9	3	0	0.0638298	0	AliphaticsN	Lipid	C53H92O6N2S	CHONS	2046516	14.5316	0.0011837
01_Day10	Day10	1 CT A day10	CT	870.677	50	98	6	0	2	0	870.439	871	0.56065	869.707	870	0.292519			0.12	1.96	-1.64	107.04	2	-4	-0.142857	-0.0666667	-6	Aliphatics	Lipid	C50H98O6S2	CHOS	3.13452e+06	14.958	0.00181301
01_Day10	Day10	1 CT A day10	CT	889.673	48	94	12	2	0	0	889.431	890	0.56902	888.683	889	0.316857			0.25	1.95833	-1.33333	98.3	3	-9	-0.323529	-0.125	-11	AliphaticsN	Lipid	C48H94O12N2	CHON	5.34512e+06	15.4917	0.00309161
01_Day10	Day10	1 CT A day10	CT	887.658	48	92	12	2	0	0	887.416	888	0.583749	886.67	887	0.329892			0.25	1.91667	-1.29167	97.1125	4	-8	-0.294118	-0.1	-10	AliphaticsN	Lipid	C48H92O12N2	CHON	1.93529e+06	14.4758	0.00111937
01_Day10	Day10	1 CT A day10	CT	760.646	47	87	6	1	0	0	760.439	761	0.560993	759.8	760	0.200373			0.12766	1.85106	-1.53191	103.96	5	-1	-0.05	0.0232558	-2	AliphaticsN	Lipid	C47H87O6N	CHON	5353953	15.4933	0.00309672
01_Day10	Day10	1 CT A day10	CT	728.656	47	87	4	1	0	0	728.458	729	0.542122	727.845	728	0.154613			0.0851064	1.85106	-1.61702	106.385	5	1	0	0.0454545	0	AliphaticsN	Lipid	C47H87O4N	CHON	1791775	14.3987	0.00103636
01_Day10	Day10	1 CT A day10	CT	878.676	46	94	12	2	0	0	878.437	879	0.563121	877.698	878	0.301715			0.26087	2.04348	-1.3913	99.9522	1	-11	-0.40625	-0.184211	-13	Saturated	Lipid	C46H94O12N2	CHON	4605941	15.3429	0.00266407
01_Day10	Day10	1 CT A day10	CT	671.368	44	52	2	2	1	0	671.185	672	0.815068	670.621	671	0.379403			0.0454545	1.18182	-0.909091	86.2091	20	18	0.384615	0.4	15	Lignin_Phenolics	UnsatHC	C44H52O2N2S	CHONS	1.58788e+06	14.2779	0.000918428
01_Day10	Day10	1 CT A day10	CT	659.292	44	40	4	2	0	0	659.112	660	0.888093	658.558	659	0.442276			0.0909091	0.909091	-0.590909	77.1409	26	22	0.526316	0.55	20	Aromatic	UnsatHC	C44H40O4N2	CHON	1.5825e+06	14.2745	0.000915314
01_Day10	Day10	1 CT A day10	CT	745.641	43	91	3	2	1	1	745.438	746	0.561743	744.811	745	0.188511			0.0697674	2.11628	-1.90698	114.649	0	-3	-0.194444	-0.146667	-7	Saturated	Lipid	C43H91O3N2PS	CHONPS	16669194	16.6291	0.00964145
01_Day10	Day10	1 CT A day10	CT	761.645	43	90	6	2	1	0	761.437	762	0.562991	760.797	761	0.20321			0.139535	2.09302	-1.62791	106.695	0	-6	-0.264706	-0.162162	-9	Saturated	Lipid	C43H90O6N2S	CHONS	1.69333e+06	14.3422	0.000979418
01_Day10	Day10	1 CT A day10	CT	825.171	43	42	9	0	0	4	824.946	825	0.054279	824.252	825	0.747897			0.209302	0.976744	-1.02326	89.4628	25	16	0.4	0.478261	12	Lignin_Phenolics	Lignin	C43H42O9P4	CHOP	2.78977e+06	14.8415	0.0016136
01_Day10	Day10	1 CT A day10	CT	645.276	43	38	4	2	0	0	645.1	646	0.899788	644.558	645	0.442191			0.0930233	0.883721	-0.55814	76.207	26	22	0.540541	0.564103	20	Aromatic	UnsatHC	C43H38O4N2	CHON	3.04803e+06	14.93	0.00176297
01_Day10	Day10	1 CT A day10	CT	631.26	42	36	4	2	0	0	631.088	632	0.911742	630.558	631	0.442363			0.0952381	0.857143	-0.52381	75.2286	26	22	0.555556	0.578947	20	Aromatic	UnsatHC	C42H36O4N2	CHON	3.63323e+06	15.1056	0.00210145
01_Day10	Day10	1 CT A day10	CT	617.244	41	34	4	2	0	0	617.076	618	0.92371	616.557	617	0.442551			0.097561	0.829268	-0.487805	74.2024	26	22	0.571429	0.594595	20	Aromatic	UnsatHC	C41H34O4N2	CHON	2439843	14.7074	0.0014112
01_Day10	Day10	1 CT A day10	CT	685.135	39	26	12	0	0	0	684.948	685	0.0515025	684.373	685	0.62741			0.307692	0.666667	-0.0512821	61.7615	27	15	0.555556	0.636364	15	Aromatic	CondHC	C39H26O12	CHO	14264466	16.4733	0.00825055
01_Day10	Day10	1 CT A day10	CT	769.201	38	44	11	0	1	2	768.991	769	0.00887555	768.345	769	0.655446			0.289474	1.15789	-0.789474	82.8	18	7	0.166667	0.322034	4	Lignin_Phenolics	Lignin	C38H44O11P2S	CHOPS	2.87632e+06	14.872	0.00166366
01_Day10	Day10	1 CT A day10	CT	757.18	38	35	13	2	0	1	756.974	757	0.0258894	756.338	757	0.662356			0.342105	0.921053	-0.210526	66.3	23	10	0.318182	0.473684	7	Lignin_Phenolics	Lignin	C38H35O13N2P	CHONP	2.5864e+06	14.7658	0.00149597
01_Day10	Day10	1 CT A day10	CT	686.138	38	26	12	0	0	0	685.951	686	0.0485962	685.375	686	0.625347			0.315789	0.684211	-0.0526316	61.8	26	14	0.538462	0.625	14	Aromatic	CondHC	C38H26O12	CHO	4.61437e+06	15.3447	0.00266895
01_Day10	Day10	1 CT A day10	CT	671.119	38	24	12	0	0	0	670.937	671	0.0633953	670.372	671	0.627521			0.315789	0.631579	0	60.3	27	15	0.576923	0.65625	15	Aromatic	CondHC	C38H24O12	CHO	16184999	16.5996	0.00936139
01_Day10	Day10	1 CT A day10	CT	685.099	38	22	13	0	0	0	684.912	685	0.0880305	684.336	685	0.663907			0.342105	0.578947	0.105263	57.3	28	15	0.6	0.68254	15	Condensed_Aromatics	CondHC	C38H22O13	CHO	2.1997e+06	14.6038	0.0012723
01_Day10	Day10	1 CT A day10	CT	669.104	38	22	12	0	0	0	668.921	669	0.0785304	668.359	669	0.640962			0.315789	0.578947	0.0526316	58.8	28	16	0.615385	0.6875	16	Condensed_Aromatics	CondHC	C38H22O12	CHO	4.19704e+06	15.2499	0.00242756
01_Day10	Day10	1 CT A day10	CT	545.262	37	39	2	0	0	1	545.113	546	0.88696	544.655	545	0.345294			0.0540541	1.05405	-1.08108	91.1108	19	17	0.470588	0.485714	16	Lignin_Phenolics	UnsatHC	C37H39O2P	CHOP	1.85329e+06	14.4325	0.00107194
01_Day10	Day10	1 CT A day10	CT	743.165	37	33	13	2	0	1	742.962	743	0.0378185	742.337	743	0.662504			0.351351	0.891892	-0.162162	64.9216	23	10	0.333333	0.490909	7	Lignin_Phenolics	Lignin	C37H33O13N2P	CHONP	4335272	15.2823	0.00250752
01_Day10	Day10	1 CT A day10	CT	789.134	37	31	16	2	0	1	788.919	789	0.0812932	788.255	789	0.744619			0.432432	0.837838	0.0540541	58.7595	24	8	0.277778	0.5	5	Aromatic	Lignin	C37H31O16N2P	CHONP	1.6969e+06	14.3443	0.000981486
01_Day10	Day10	1 CT A day10	CT	659.111	37	25	10	0	0	1	658.932	659	0.0683954	658.378	659	0.622428			0.27027	0.675676	-0.27027	68.0027	26	16	0.576923	0.645161	15	Aromatic	CondHC	C37H25O10P	CHOP	3.47127e+06	15.06	0.00200778
01_Day10	Day10	1 CT A day10	CT	672.123	37	24	12	0	0	0	671.94	672	0.0602904	671.375	672	0.62526			0.324324	0.648649	0	60.3	26	14	0.56	0.645161	14	Aromatic	CondHC	C37H24O12	CHO	5865130	15.5845	0.00339239
01_Day10	Day10	1 CT A day10	CT	657.104	37	22	12	0	0	0	656.925	657	0.0750007	656.373	657	0.627346			0.324324	0.594595	0.0540541	58.7595	27	15	0.6	0.677419	15	Condensed_Aromatics	CondHC	C37H22O12	CHO	70502400	18.0712	0.0407785
01_Day10	Day10	1 CT A day10	CT	670.107	37	22	12	0	0	0	669.925	670	0.075316	669.361	670	0.638591			0.324324	0.594595	0.0540541	58.7595	27	15	0.6	0.677419	15	Condensed_Aromatics	CondHC	C37H22O12	CHO	1.7553e+06	14.3782	0.00101527
01_Day10	Day10	1 CT A day10	CT	641.109	37	22	11	0	0	0	640.934	641	0.065578	640.396	641	0.604478			0.297297	0.594595	0	60.3	27	16	0.615385	0.68254	16	Condensed_Aromatics	CondHC	C37H22O11	CHO	32746274	17.3043	0.0189404
01_Day10	Day10	1 CT A day10	CT	654.112	37	22	11	0	0	0	653.934	654	0.0658824	653.384	654	0.615713			0.297297	0.594595	0	60.3	27	16	0.615385	0.68254	16	Condensed_Aromatics	CondHC	C37H22O11	CHO	2.01179e+06	14.5145	0.00116362
01_Day10	Day10	1 CT A day10	CT	655.088	37	20	12	0	0	0	654.91	655	0.0904642	654.359	655	0.641115			0.324324	0.540541	0.108108	57.2189	28	16	0.64	0.709677	16	Condensed_Aromatics	CondHC	C37H20O12	CHO	2298971	14.648	0.00132972
01_Day10	Day10	1 CT A day10	CT	639.093	37	20	11	0	0	0	638.919	639	0.0808601	638.382	639	0.618066			0.297297	0.540541	0.0540541	58.7595	28	17	0.653846	0.714286	17	Condensed_Aromatics	CondHC	C37H20O11	CHO	1.6357e+06	14.3076	0.00094609
01_Day10	Day10	1 CT A day10	CT	695.2	36	42	8	0	1	2	695.011	696	0.989208	694.426	695	0.573575			0.222222	1.16667	-0.944444	87.2167	17	9	0.24	0.344828	6	Lignin_Phenolics	Lignin	C36H42O8P2S	CHOPS	2.09274e+06	14.554	0.00121044
01_Day10	Day10	1 CT A day10	CT	773.176	36	38	17	0	1	0	772.965	773	0.0347962	772.315	773	0.684708			0.472222	1.05556	-0.0555556	61.8833	18	1	0	0.320755	0	Lignin_Phenolics	Lignin	C36H38O17S	CHOS	2.86408e+06	14.8678	0.00165658
01_Day10	Day10	1 CT A day10	CT	781.165	36	35	16	2	0	1	780.952	781	0.0478697	780.296	781	0.704497			0.444444	0.972222	-0.0555556	61.8833	21	5	0.117647	0.4	2	Lignin_Phenolics	Lignin	C36H35O16N2P	CHONP	2.40538e+06	14.6932	0.00139127
01_Day10	Day10	1 CT A day10	CT	749.175	36	35	14	2	0	1	748.971	749	0.0290282	748.341	749	0.658766			0.388889	0.972222	-0.166667	65.05	21	7	0.210526	0.423077	4	Lignin_Phenolics	Lignin	C36H35O14N2P	CHONP	1.83771e+06	14.424	0.00106293
01_Day10	Day10	1 CT A day10	CT	729.149	36	31	13	2	0	1	728.95	729	0.0497546	728.337	729	0.662659			0.361111	0.861111	-0.111111	63.4667	23	10	0.35	0.509434	7	Aromatic	Lignin	C36H31O13N2P	CHONP	4342237	15.2839	0.00251155
01_Day10	Day10	1 CT A day10	CT	647.12	36	24	12	0	0	0	646.943	647	0.056733	646.399	647	0.600686			0.333333	0.666667	0	60.3	25	13	0.541667	0.633333	13	Aromatic	CondHC	C36H24O12	CHO	2.15603e+06	14.5838	0.00124704
01_Day10	Day10	1 CT A day10	CT	658.107	36	22	12	0	0	0	657.928	658	0.0720372	657.375	658	0.625226			0.333333	0.611111	0.0555556	58.7167	26	14	0.583333	0.666667	14	Condensed_Aromatics	CondHC	C36H22O12	CHO	24848336	17.0283	0.0143723
01_Day10	Day10	1 CT A day10	CT	643.088	36	20	12	0	0	0	642.913	643	0.0870381	642.372	643	0.627602			0.333333	0.555556	0.111111	57.1333	27	15	0.625	0.7	15	Condensed_Aromatics	CondHC	C36H20O12	CHO	5.66138e+06	15.5492	0.00327454
01_Day10	Day10	1 CT A day10	CT	627.093	36	20	11	0	0	0	626.922	627	0.0776002	626.395	627	0.604719			0.305556	0.555556	0.0555556	58.7167	27	16	0.64	0.704918	16	Condensed_Aromatics	CondHC	C36H20O11	CHO	27741262	17.1384	0.0160455
01_Day10	Day10	1 CT A day10	CT	625.078	36	18	11	0	0	0	624.907	625	0.0927127	624.382	625	0.618137			0.305556	0.5	0.111111	57.1333	28	17	0.68	0.737705	17	Condensed_Aromatics	CondHC	C36H18O11	CHO	15432748	16.552	0.00892629
01_Day10	Day10	1 CT A day10	CT	758.16	35	39	12	1	1	2	757.953	758	0.0469712	757.316	758	0.684261			0.342857	1.11429	-0.571429	76.5857	18	6	0.105263	0.32	2	Lignin_Phenolics	Lignin	C35H39O12NP2S	CHONPS	1.72492e+06	14.3607	0.000997691
01_Day10	Day10	1 CT A day10	CT	695.164	35	38	9	0	1	2	694.975	695	0.0254044	694.39	695	0.609742			0.257143	1.08571	-0.8	83.1	18	9	0.26087	0.381818	6	Lignin_Phenolics	Lignin	C35H38O9P2S	CHOPS	5.77452e+06	15.569	0.00333998
01_Day10	Day10	1 CT A day10	CT	679.169	35	38	8	0	1	2	678.984	679	0.0158884	678.413	679	0.586781			0.228571	1.08571	-0.857143	84.7286	18	10	0.291667	0.392857	7	Lignin_Phenolics	Lignin	C35H38O8P2S	CHOPS	3.89408e+06	15.175	0.00225233
01_Day10	Day10	1 CT A day10	CT	711.159	35	38	10	0	1	2	710.965	711	0.0348899	710.367	711	0.632672			0.285714	1.08571	-0.742857	81.4714	18	8	0.227273	0.37037	5	Lignin_Phenolics	Lignin	C35H38O10P2S	CHOPS	1.60502e+06	14.2886	0.000928345
01_Day10	Day10	1 CT A day10	CT	737.175	35	35	14	2	0	1	736.975	737	0.0254076	736.355	737	0.645059			0.4	1	-0.171429	65.1857	20	6	0.166667	0.4	3	Lignin_Phenolics	Lignin	C35H35O14N2P	CHONP	2.50368e+06	14.7333	0.00144812
01_Day10	Day10	1 CT A day10	CT	749.139	35	31	15	2	0	1	748.935	749	0.0653695	748.305	749	0.695077			0.428571	0.885714	0	60.3	22	7	0.235294	0.469388	4	Lignin_Phenolics	Lignin	C35H31O15N2P	CHONP	1.67847e+06	14.3334	0.000970825
01_Day10	Day10	1 CT A day10	CT	762.142	35	31	15	2	0	1	761.935	762	0.0653683	761.294	762	0.706006			0.428571	0.885714	0	60.3	22	7	0.235294	0.469388	4	Lignin_Phenolics	Lignin	C35H31O15N2P	CHONP	1.99753e+06	14.5074	0.00115537
01_Day10	Day10	1 CT A day10	CT	600.122	35	24	7	1	0	1	599.958	600	0.0417895	599.454	600	0.546237			0.2	0.685714	-0.342857	70.0714	25	18	0.615385	0.661017	16	Condensed_Aromatics	CondHC	C35H24O7NP	CHONP	3.5829e+06	15.0917	0.00207235
01_Day10	Day10	1 CT A day10	CT	633.104	35	22	12	0	0	0	632.931	633	0.0688401	632.399	633	0.601011			0.342857	0.628571	0.0571429	58.6714	25	13	0.565217	0.655172	13	Aromatic	CondHC	C35H22O12	CHO	1.84734e+06	14.4293	0.0010685
01_Day10	Day10	1 CT A day10	CT	551.106	35	21	5	0	0	1	550.955	551	0.044654	550.492	551	0.507899			0.142857	0.6	-0.457143	73.3286	26	21	0.689655	0.714286	20	Condensed_Aromatics	CondHC	C35H21O5P	CHOP	1.85775e+06	14.4349	0.00107452
01_Day10	Day10	1 CT A day10	CT	503.121	35	21	2	0	0	1	502.984	503	0.0161085	502.561	503	0.439019			0.0571429	0.6	-0.628571	78.2143	26	24	0.71875	0.727273	23	Condensed_Aromatics	CondHC	C35H21O2P	CHOP	3246772	14.9932	0.00187793
01_Day10	Day10	1 CT A day10	CT	628.096	35	20	11	0	0	0	627.925	628	0.0746781	627.397	628	0.60264			0.314286	0.571429	0.0571429	58.6714	26	15	0.625	0.694915	15	Condensed_Aromatics	CondHC	C35H20O11	CHO	8973397	16.0098	0.0051902
01_Day10	Day10	1 CT A day10	CT	501.105	35	19	2	0	0	1	500.969	501	0.0313408	500.547	501	0.452557			0.0571429	0.542857	-0.571429	76.5857	27	25	0.75	0.757576	24	Condensed_Aromatics	CondHC	C35H19O2P	CHOP	8506804	15.9564	0.00492033
01_Day10	Day10	1 CT A day10	CT	626.081	35	18	11	0	0	0	625.91	626	0.0898006	625.384	626	0.616068			0.314286	0.514286	0.114286	57.0429	27	16	0.666667	0.728814	16	Condensed_Aromatics	CondHC	C35H18O11	CHO	5.20915e+06	15.4659	0.00301297
01_Day10	Day10	1 CT A day10	CT	495.058	35	13	2	0	0	1	494.923	495	0.0765864	494.507	495	0.49272			0.0571429	0.371429	-0.4	71.7	30	28	0.84375	0.848485	27	Condensed_Aromatics	CondHC	C35H13O2P	CHOP	2734624	14.8215	0.0015817
01_Day10	Day10	1 CT A day10	CT	613.268	34	48	4	0	1	2	613.1	614	0.899503	612.585	613	0.415001			0.117647	1.41176	-1.41176	100.535	12	8	0.185185	0.241379	5	Lignin_Phenolics	UnsatHC	C34H48O4P2S	CHOPS	3025183	14.9225	0.00174976
01_Day10	Day10	1 CT A day10	CT	791.162	34	38	16	2	0	2	790.947	791	0.0532844	790.282	791	0.718316			0.470588	1.11765	-0.294118	68.6824	18	2	-0.142857	0.272727	-2	Lignin_Phenolics	Lignin	C34H38O16N2P2	CHONP	2245510	14.6244	0.0012988
01_Day10	Day10	1 CT A day10	CT	681.148	34	36	9	0	1	2	680.963	681	0.0372096	680.39	681	0.609766			0.264706	1.05882	-0.764706	82.0941	18	9	0.272727	0.396226	6	Lignin_Phenolics	Lignin	C34H36O9P2S	CHOPS	3.76412e+06	15.141	0.00217717
01_Day10	Day10	1 CT A day10	CT	665.153	34	36	8	0	1	2	664.972	665	0.027779	664.413	665	0.58689			0.235294	1.05882	-0.823529	83.7706	18	10	0.304348	0.407407	7	Lignin_Phenolics	Lignin	C34H36O8P2S	CHOPS	8429288	15.9472	0.00487549
01_Day10	Day10	1 CT A day10	CT	649.158	34	36	7	0	1	2	648.982	649	0.01844	648.436	649	0.564106			0.205882	1.05882	-0.882353	85.4471	18	11	0.333333	0.418182	8	Lignin_Phenolics	Lignin	C34H36O7P2S	CHOPS	12200334	16.317	0.00705666
01_Day10	Day10	1 CT A day10	CT	633.163	34	36	6	0	1	2	632.991	633	0.0090889	632.459	633	0.54131			0.176471	1.05882	-0.941176	87.1235	18	12	0.36	0.428571	9	Lignin_Phenolics	Lignin	C34H36O6P2S	CHOPS	4.48005e+06	15.3151	0.00259125
01_Day10	Day10	1 CT A day10	CT	741.162	34	36	13	2	0	2	740.96	741	0.0400223	740.337	741	0.663024			0.382353	1.05882	-0.411765	72.0353	19	6	0.117647	0.361702	2	Lignin_Phenolics	Lignin	C34H36O13N2P2	CHONP	2.16367e+06	14.5873	0.00125146
01_Day10	Day10	1 CT A day10	CT	725.175	34	35	14	2	0	1	724.978	725	0.0221522	724.368	725	0.631716			0.411765	1.02941	-0.176471	65.3294	19	5	0.117647	0.375	2	Lignin_Phenolics	Lignin	C34H35O14N2P	CHONP	5.2275e+06	15.4694	0.00302358
01_Day10	Day10	1 CT A day10	CT	679.133	34	34	9	0	1	2	678.948	679	0.0523412	678.377	679	0.623203			0.264706	1	-0.705882	80.4176	19	10	0.318182	0.433962	7	Lignin_Phenolics	Lignin	C34H34O9P2S	CHOPS	19253058	16.7732	0.011136
01_Day10	Day10	1 CT A day10	CT	663.138	34	34	8	0	1	2	662.957	663	0.0428495	662.4	663	0.600267			0.235294	1	-0.764706	82.0941	19	11	0.347826	0.444444	8	Lignin_Phenolics	Lignin	C34H34O8P2S	CHOPS	14141211	16.4646	0.00817926
01_Day10	Day10	1 CT A day10	CT	647.143	34	34	7	0	1	2	646.967	647	0.0334787	646.423	647	0.577451			0.205882	1	-0.823529	83.7706	19	12	0.375	0.454545	9	Lignin_Phenolics	Lignin	C34H34O7P2S	CHOPS	2.76223e+06	14.8315	0.00159767
01_Day10	Day10	1 CT A day10	CT	821.153	34	34	22	2	0	0	820.929	821	0.0708245	820.239	821	0.761065			0.647059	1	0.470588	46.8882	19	-3	-0.5	0.285714	-5	Lignin_Phenolics	Lignin	C34H34O22N2	CHON	5402053	15.5023	0.00312454
01_Day10	Day10	1 CT A day10	CT	707.165	34	33	13	2	0	1	706.972	707	0.0279008	706.378	707	0.622326			0.382353	0.970588	-0.176471	65.3294	20	7	0.222222	0.428571	4	Lignin_Phenolics	Lignin	C34H33O13N2P	CHONP	2.32182e+06	14.6579	0.00134294
01_Day10	Day10	1 CT A day10	CT	497.168	34	27	2	0	0	1	497.032	498	0.967943	496.614	497	0.385849			0.0588235	0.794118	-0.823529	83.7706	22	20	0.612903	0.625	19	Aromatic	CondHC	C34H27O2P	CHOP	1.53151e+06	14.2418	0.000885826
01_Day10	Day10	1 CT A day10	CT	493.137	34	23	2	0	0	1	493.002	494	0.997696	492.588	493	0.412215			0.0588235	0.676471	-0.705882	80.4176	24	22	0.677419	0.6875	21	Condensed_Aromatics	CondHC	C34H23O2P	CHOP	2.14651e+06	14.5794	0.00124154
01_Day10	Day10	1 CT A day10	CT	587.098	34	20	10	0	0	0	586.938	587	0.0616987	586.445	587	0.555199			0.294118	0.588235	0	60.3	25	15	0.625	0.689655	15	Condensed_Aromatics	CondHC	C34H20O10	CHO	2634902	14.7844	0.00152403
01_Day10	Day10	1 CT A day10	CT	489.105	34	19	2	0	0	1	488.972	489	0.027969	488.561	489	0.439099			0.0588235	0.558824	-0.588235	77.0647	26	24	0.741935	0.75	23	Condensed_Aromatics	CondHC	C34H19O2P	CHOP	5.29351e+06	15.482	0.00306176
01_Day10	Day10	1 CT A day10	CT	484.098	34	15	3	1	0	0	483.966	484	0.0339182	483.559	484	0.440839			0.0882353	0.441176	-0.176471	65.3294	28	25	0.8	0.809524	24	Condensed_Aromatics	CondHC	C34H15O3N	CHON	2.43188e+06	14.7042	0.0014066
01_Day10	Day10	1 CT A day10	CT	468.103	34	15	2	1	0	0	467.975	468	0.0245318	467.582	468	0.418007			0.0588235	0.441176	-0.235294	67.0059	28	26	0.806452	0.8125	25	Condensed_Aromatics	CondHC	C34H15O2N	CHON	2.47837e+06	14.7231	0.00143349
01_Day10	Day10	1 CT A day10	CT	614.271	33	48	4	0	1	2	614.103	615	0.896565	613.587	614	0.412906			0.121212	1.45455	-1.45455	101.755	11	7	0.153846	0.214286	4	Lignin_Phenolics	UnsatHC	C33H48O4P2S	CHOPS	1.65774e+06	14.321	0.000958837
01_Day10	Day10	1 CT A day10	CT	563.265	33	40	8	0	0	0	563.112	564	0.888227	562.638	563	0.361694			0.242424	1.21212	-0.727273	81.0273	14	6	0.24	0.344828	6	Lignin_Phenolics	Lignin	C33H40O8	CHO	1.79986e+06	14.4032	0.00104104
01_Day10	Day10	1 CT A day10	CT	701.167	33	38	9	2	3	0	700.976	701	0.0243075	700.386	701	0.613691			0.272727	1.15152	-0.242424	67.2091	16	7	0.105263	0.276596	2	Lignin_Phenolics	Lignin	C33H38O9N2S3	CHONS	5306518	15.4844	0.00306929
01_Day10	Day10	1 CT A day10	CT	731.178	33	38	13	2	0	2	730.979	731	0.0214794	730.364	731	0.636089			0.393939	1.15152	-0.484848	74.1182	17	4	0	0.288889	0	Lignin_Phenolics	Lignin	C33H38O13N2P2	CHONP	2.68619e+06	14.8036	0.00155369
01_Day10	Day10	1 CT A day10	CT	666.157	33	36	8	0	1	2	665.975	666	0.0247418	665.415	666	0.584696			0.242424	1.09091	-0.848485	84.4818	17	9	0.272727	0.384615	6	Lignin_Phenolics	Lignin	C33H36O8P2S	CHOPS	3.30722e+06	15.0116	0.00191289
01_Day10	Day10	1 CT A day10	CT	650.162	33	36	7	0	1	2	649.984	650	0.0155486	649.438	650	0.562058			0.212121	1.09091	-0.909091	86.2091	17	10	0.304348	0.396226	7	Lignin_Phenolics	Lignin	C33H36O7P2S	CHOPS	4299096	15.2739	0.00248659
01_Day10	Day10	1 CT A day10	CT	667.133	33	34	9	0	1	2	666.951	667	0.049203	666.39	667	0.609978			0.272727	1.0303	-0.727273	81.0273	18	9	0.285714	0.411765	6	Lignin_Phenolics	Lignin	C33H34O9P2S	CHOPS	4.71418e+06	15.3661	0.00272668
01_Day10	Day10	1 CT A day10	CT	680.136	33	34	9	0	1	2	679.951	680	0.0494477	679.379	680	0.621153			0.272727	1.0303	-0.727273	81.0273	18	9	0.285714	0.411765	6	Lignin_Phenolics	Lignin	C33H34O9P2S	CHOPS	7333740	15.808	0.00424183
01_Day10	Day10	1 CT A day10	CT	651.138	33	34	8	0	1	2	650.96	651	0.0397812	650.413	651	0.587111			0.242424	1.0303	-0.787879	82.7545	18	10	0.318182	0.423077	7	Lignin_Phenolics	Lignin	C33H34O8P2S	CHOPS	11598117	16.2664	0.00670834
01_Day10	Day10	1 CT A day10	CT	635.143	33	34	7	0	1	2	634.97	635	0.0302702	634.436	635	0.564155			0.212121	1.0303	-0.848485	84.4818	18	11	0.347826	0.433962	8	Lignin_Phenolics	Lignin	C33H34O7P2S	CHOPS	22834174	16.9438	0.0132073
01_Day10	Day10	1 CT A day10	CT	648.146	33	34	7	0	1	2	647.97	648	0.0302183	647.425	648	0.575034			0.212121	1.0303	-0.848485	84.4818	18	11	0.347826	0.433962	8	Lignin_Phenolics	Lignin	C33H34O7P2S	CHOPS	1.59354e+06	14.2815	0.000921702
01_Day10	Day10	1 CT A day10	CT	619.148	33	34	6	0	1	2	618.979	619	0.0209148	618.459	619	0.541355			0.181818	1.0303	-0.909091	86.2091	18	12	0.375	0.444444	9	Lignin_Phenolics	Lignin	C33H34O6P2S	CHOPS	3.27454e+06	15.0017	0.00189399
01_Day10	Day10	1 CT A day10	CT	779.123	33	33	20	0	0	1	778.911	779	0.0893031	778.256	779	0.744214			0.606061	1	0.0606061	58.5727	18	-2	-0.25	0.318182	-3	Lignin_Phenolics	Lignin	C33H33O20P	CHOP	4642996	15.3509	0.0026855
01_Day10	Day10	1 CT A day10	CT	763.128	33	33	19	0	0	1	762.92	763	0.079791	762.279	763	0.721257			0.575758	1	0	60.3	18	-1	-0.153846	0.333333	-2	Lignin_Phenolics	Lignin	C33H33O19P	CHOP	3.34424e+06	15.0228	0.00193431
01_Day10	Day10	1 CT A day10	CT	665.117	33	32	9	0	1	2	664.936	665	0.0642688	664.377	665	0.623349			0.272727	0.969697	-0.666667	79.3	19	10	0.333333	0.45098	7	Lignin_Phenolics	Lignin	C33H32O9P2S	CHOPS	5.32862e+06	15.4886	0.00308207
01_Day10	Day10	1 CT A day10	CT	649.122	33	32	8	0	1	2	648.945	649	0.0548019	648.4	649	0.600438			0.242424	0.969697	-0.727273	81.0273	19	11	0.363636	0.461538	8	Lignin_Phenolics	Lignin	C33H32O8P2S	CHOPS	13253007	16.3997	0.00766553
01_Day10	Day10	1 CT A day10	CT	689.118	33	27	13	2	0	1	688.93	689	0.0699829	688.351	689	0.649238			0.393939	0.818182	0	60.3	22	9	0.352941	0.531915	6	Aromatic	Lignin	C33H27O13N2P	CHONP	1907176	14.4611	0.00110311
01_Day10	Day10	1 CT A day10	CT	497.132	33	23	3	0	0	1	496.996	497	0.00391271	496.578	497	0.421789			0.0909091	0.69697	-0.666667	79.3	23	20	0.655172	0.672131	19	Condensed_Aromatics	CondHC	C33H23O3P	CHOP	1.50002e+06	14.221	0.00086761
01_Day10	Day10	1 CT A day10	CT	481.136	33	23	2	0	0	1	481.005	482	0.994905	480.601	481	0.399336			0.0606061	0.69697	-0.727273	81.0273	23	21	0.666667	0.677419	20	Condensed_Aromatics	CondHC	C33H23O2P	CHOP	2.46344e+06	14.7171	0.00142485
01_Day10	Day10	1 CT A day10	CT	495.116	33	21	3	0	0	1	494.981	495	0.0190936	494.565	495	0.435276			0.0909091	0.636364	-0.606061	77.5727	24	21	0.689655	0.704918	20	Condensed_Aromatics	CondHC	C33H21O3P	CHOP	3652138	15.1108	0.00211239
01_Day10	Day10	1 CT A day10	CT	479.121	33	21	2	0	0	1	478.99	479	0.00968763	478.588	479	0.412425			0.0606061	0.636364	-0.666667	79.3	24	22	0.7	0.709677	21	Condensed_Aromatics	CondHC	C33H21O2P	CHOP	2.88893e+06	14.8764	0.00167095
01_Day10	Day10	1 CT A day10	CT	525.09	33	19	5	0	0	1	524.947	525	0.0533675	524.505	525	0.494745			0.151515	0.575758	-0.424242	72.3909	25	20	0.703704	0.728814	19	Condensed_Aromatics	CondHC	C33H19O5P	CHOP	1.88169e+06	14.4477	0.00108837
01_Day10	Day10	1 CT A day10	CT	477.105	33	19	2	0	0	1	476.975	477	0.0249698	476.574	477	0.426012			0.0606061	0.575758	-0.606061	77.5727	25	23	0.733333	0.741935	22	Condensed_Aromatics	CondHC	C33H19O2P	CHOP	2.82543e+06	14.8542	0.00163423
01_Day10	Day10	1 CT A day10	CT	490.109	33	19	2	0	0	1	489.975	490	0.0248429	489.563	490	0.436816			0.0606061	0.575758	-0.606061	77.5727	25	23	0.733333	0.741935	22	Condensed_Aromatics	CondHC	C33H19O2P	CHOP	1.86894e+06	14.4409	0.001081
01_Day10	Day10	1 CT A day10	CT	475.09	33	17	2	0	0	1	474.96	475	0.0398951	474.561	475	0.439243			0.0606061	0.515152	-0.545455	75.8455	26	24	0.766667	0.774194	23	Condensed_Aromatics	CondHC	C33H17O2P	CHOP	4920519	15.4089	0.00284602
01_Day10	Day10	1 CT A day10	CT	488.093	33	15	4	1	0	0	487.96	488	0.0400717	487.55	488	0.45035			0.121212	0.454545	-0.121212	63.7545	27	23	0.785714	0.8	22	Condensed_Aromatics	CondHC	C33H15O4N	CHON	2.01087e+06	14.5141	0.00116308
01_Day10	Day10	1 CT A day10	CT	472.098	33	15	3	1	0	0	471.969	472	0.0306751	471.572	472	0.427509			0.0909091	0.454545	-0.181818	65.4818	27	24	0.793103	0.803279	23	Condensed_Aromatics	CondHC	C33H15O3N	CHON	2.24194e+06	14.6229	0.00129674
01_Day10	Day10	1 CT A day10	CT	473.074	33	15	2	0	0	1	472.945	473	0.0549871	472.547	473	0.452641			0.0606061	0.454545	-0.484848	74.1182	27	25	0.8	0.806452	24	Condensed_Aromatics	CondHC	C33H15O2P	CHOP	6.04125e+06	15.6141	0.00349425
01_Day10	Day10	1 CT A day10	CT	471.058	33	13	2	0	0	1	470.93	471	0.0699707	470.534	471	0.465931			0.0606061	0.393939	-0.424242	72.3909	28	26	0.833333	0.83871	25	Condensed_Aromatics	CondHC	C33H13O2P	CHOP	5.28191e+06	15.4798	0.00305505
01_Day10	Day10	1 CT A day10	CT	702.17	32	38	9	2	3	0	701.979	702	0.0213357	701.388	702	0.611562			0.28125	1.1875	-0.25	67.425	15	6	0.0555556	0.244444	1	Lignin_Phenolics	Lignin	C32H38O9N2S3	CHONS	1.85378e+06	14.4327	0.00107223
01_Day10	Day10	1 CT A day10	CT	625.158	32	36	7	0	1	2	624.988	625	0.0119798	624.463	625	0.537472			0.21875	1.125	-0.9375	87.0187	16	9	0.272727	0.372549	6	Lignin_Phenolics	Lignin	C32H36O7P2S	CHOPS	2.9932e+06	14.9119	0.00173126
01_Day10	Day10	1 CT A day10	CT	666.194	32	35	11	2	0	1	666.012	667	0.987861	665.452	666	0.547847			0.34375	1.09375	-0.375	70.9875	17	6	0.166667	0.361702	3	Lignin_Phenolics	Lignin	C32H35O11N2P	CHONP	2511571	14.7364	0.00145269
01_Day10	Day10	1 CT A day10	CT	652.141	32	34	8	0	1	2	651.963	652	0.0368324	651.415	652	0.585006			0.25	1.0625	-0.8125	83.4562	17	9	0.285714	0.4	6	Lignin_Phenolics	Lignin	C32H34O8P2S	CHOPS	4397296	15.2965	0.00254339
01_Day10	Day10	1 CT A day10	CT	636.146	32	34	7	0	1	2	635.973	636	0.0270034	635.438	636	0.561732			0.21875	1.0625	-0.875	85.2375	17	10	0.318182	0.411765	7	Lignin_Phenolics	Lignin	C32H34O7P2S	CHOPS	8672225	15.9756	0.00501601
01_Day10	Day10	1 CT A day10	CT	715.146	32	34	13	2	0	2	714.951	715	0.0486538	714.35	715	0.649788			0.40625	1.0625	-0.375	70.9875	18	5	0.0666667	0.348837	1	Lignin_Phenolics	Lignin	C32H34O13N2P2	CHONP	4135486	15.2351	0.00239196
01_Day10	Day10	1 CT A day10	CT	701.13	32	34	10	2	3	0	700.939	701	0.0606216	700.35	701	0.649974			0.3125	1.0625	-0.0625	62.0812	17	7	0.117647	0.318182	2	Lignin_Phenolics	Lignin	C32H34O10N2S3	CHONS	4.97064e+06	15.4191	0.00287501
01_Day10	Day10	1 CT A day10	CT	744.153	32	33	16	2	0	1	743.95	744	0.0496738	743.325	744	0.67519			0.5	1.03125	0	60.3	18	2	-0.0769231	0.333333	-1	Lignin_Phenolics	Lignin	C32H33O16N2P	CHONP	2.81498e+06	14.8505	0.00162818
01_Day10	Day10	1 CT A day10	CT	621.127	32	32	7	0	1	2	620.958	621	0.0420254	620.436	621	0.564129			0.21875	1	-0.8125	83.4562	18	11	0.363636	0.45098	8	Lignin_Phenolics	Lignin	C32H32O7P2S	CHOPS	75254688	18.1364	0.0435272
01_Day10	Day10	1 CT A day10	CT	605.132	32	32	6	0	1	2	604.967	605	0.0326951	604.459	605	0.541354			0.1875	1	-0.875	85.2375	18	12	0.391304	0.461538	9	Lignin_Phenolics	Lignin	C32H32O6P2S	CHOPS	11895845	16.2917	0.00688055
01_Day10	Day10	1 CT A day10	CT	713.131	32	32	13	2	0	2	712.936	713	0.0636211	712.337	713	0.663061			0.40625	1	-0.3125	69.2062	19	6	0.133333	0.395349	2	Lignin_Phenolics	Lignin	C32H32O13N2P2	CHONP	1.74639e+06	14.3731	0.00101011
01_Day10	Day10	1 CT A day10	CT	699.115	32	32	10	2	3	0	698.924	699	0.0757188	698.337	699	0.663377			0.3125	1	0	60.3	18	8	0.176471	0.363636	3	Lignin_Phenolics	Lignin	C32H32O10N2S3	CHONS	4176677	15.245	0.00241579
01_Day10	Day10	1 CT A day10	CT	697.144	32	31	14	2	0	1	696.954	697	0.0460317	696.368	697	0.632033			0.4375	0.96875	-0.0625	62.0812	19	5	0.133333	0.409091	2	Lignin_Phenolics	Lignin	C32H31O14N2P	CHONP	1.61021e+06	14.2919	0.000931344
01_Day10	Day10	1 CT A day10	CT	618.136	32	30	8	1	1	1	617.967	618	0.0327298	617.448	618	0.552319			0.25	0.9375	-0.4375	72.7687	19	11	0.380952	0.48	8	Lignin_Phenolics	Lignin	C32H30O8NPS	CHONPS	2364135	14.6759	0.00136741
01_Day10	Day10	1 CT A day10	CT	613.122	32	29	5	2	0	3	612.955	613	0.0453806	612.439	613	0.560755			0.15625	0.90625	-0.875	85.2375	21	16	0.5	0.55102	11	Aromatic	Lignin	C32H29O5N2P3	CHONP	25487630	17.0537	0.014742
01_Day10	Day10	1 CT A day10	CT	597.098	32	26	4	2	3	0	596.935	597	0.064564	596.434	597	0.56647			0.125	0.8125	-0.1875	65.6437	21	17	0.521739	0.56	12	Aromatic	UnsatHC	C32H26O4N2S3	CHONS	2.15619e+06	14.5839	0.00124714
01_Day10	Day10	1 CT A day10	CT	483.172	32	24	3	2	0	0	483.04	484	0.960098	482.634	483	0.36624			0.09375	0.75	-0.375	70.9875	22	19	0.62963	0.649123	17	Aromatic	CondHC	C32H24O3N2	CHON	5.6844e+06	15.5532	0.00328786
01_Day10	Day10	1 CT A day10	CT	469.136	32	23	2	0	0	1	469.009	470	0.991424	468.614	469	0.385768			0.0625	0.71875	-0.75	81.675	22	20	0.655172	0.666667	19	Condensed_Aromatics	CondHC	C32H23O2P	CHOP	1.46132e+06	14.1949	0.000845229
01_Day10	Day10	1 CT A day10	CT	493.064	32	15	4	0	0	1	492.929	493	0.0705841	492.515	493	0.485041			0.125	0.46875	-0.375	70.9875	26	22	0.777778	0.793103	21	Condensed_Aromatics	CondHC	C32H15O4P	CHOP	2.49159e+06	14.7284	0.00144113
01_Day10	Day10	1 CT A day10	CT	477.069	32	15	3	0	0	1	476.939	477	0.0611493	476.538	477	0.462161			0.09375	0.46875	-0.4375	72.7687	26	23	0.785714	0.79661	22	Condensed_Aromatics	CondHC	C32H15O3P	CHOP	6.4253e+06	15.6758	0.00371639
01_Day10	Day10	1 CT A day10	CT	460.098	32	15	3	1	0	0	459.973	460	0.0273606	459.586	460	0.414107			0.09375	0.46875	-0.1875	65.6437	26	23	0.785714	0.79661	22	Condensed_Aromatics	CondHC	C32H15O3N	CHON	1.46013e+06	14.194	0.000844539
01_Day10	Day10	1 CT A day10	CT	461.074	32	15	2	0	0	1	460.948	461	0.0518155	460.561	461	0.439383			0.0625	0.46875	-0.5	74.55	26	24	0.793103	0.8	23	Condensed_Aromatics	CondHC	C32H15O2P	CHOP	6340821	15.6625	0.00366753
01_Day10	Day10	1 CT A day10	CT	474.077	32	15	2	0	0	1	473.948	474	0.0518594	473.55	474	0.450357			0.0625	0.46875	-0.5	74.55	26	24	0.793103	0.8	23	Condensed_Aromatics	CondHC	C32H15O2P	CHOP	1598390	14.2845	0.000924507
01_Day10	Day10	1 CT A day10	CT	507.043	32	13	5	0	0	1	506.905	507	0.0950403	506.479	507	0.521248			0.15625	0.40625	-0.25	67.425	27	22	0.807692	0.824561	21	Condensed_Aromatics	CondHC	C32H13O5P	CHOP	1.68715e+06	14.3386	0.000975845
01_Day10	Day10	1 CT A day10	CT	491.048	32	13	4	0	0	1	490.914	491	0.0856737	490.502	491	0.498436			0.125	0.40625	-0.3125	69.2062	27	23	0.814815	0.827586	22	Condensed_Aromatics	CondHC	C32H13O4P	CHOP	2.56596e+06	14.7578	0.00148415
01_Day10	Day10	1 CT A day10	CT	475.053	32	13	3	0	0	1	474.924	475	0.076353	474.524	475	0.475671			0.09375	0.40625	-0.375	70.9875	27	24	0.821429	0.830508	23	Condensed_Aromatics	CondHC	C32H13O3P	CHOP	3.56269e+06	15.086	0.00206065
01_Day10	Day10	1 CT A day10	CT	442.087	32	13	2	1	0	0	441.967	442	0.0330305	441.595	442	0.404638			0.0625	0.40625	-0.1875	65.6437	27	25	0.827586	0.833333	24	Condensed_Aromatics	CondHC	C32H13O2N	CHON	2.3579e+06	14.6733	0.00136381
01_Day10	Day10	1 CT A day10	CT	571.278	31	47	2	2	0	3	571.122	572	0.877835	570.642	571	0.358037			0.0645161	1.51613	-1.67742	108.106	11	9	0.166667	0.2	4	AliphaticsN	Lipid	C31H47O2N2P3	CHONP	2.0959e+06	14.5555	0.00121226
01_Day10	Day10	1 CT A day10	CT	627.138	31	34	8	0	1	2	626.967	627	0.0333691	626.439	627	0.560525			0.258065	1.09677	-0.83871	84.2032	16	8	0.25	0.375	5	Lignin_Phenolics	Lignin	C31H34O8P2S	CHOPS	3530830	15.077	0.00204223
01_Day10	Day10	1 CT A day10	CT	595.148	31	34	6	0	1	2	594.986	595	0.0143639	594.485	595	0.51463			0.193548	1.09677	-0.967742	87.8806	16	10	0.318182	0.4	7	Lignin_Phenolics	Lignin	C31H34O6P2S	CHOPS	4883061	15.4013	0.00282436
01_Day10	Day10	1 CT A day10	CT	716.149	31	34	13	2	0	2	715.954	716	0.0457821	715.352	716	0.647759			0.419355	1.09677	-0.387097	71.3323	17	4	0	0.317073	0	Lignin_Phenolics	Lignin	C31H34O13N2P2	CHONP	2415486	14.6974	0.00139711
01_Day10	Day10	1 CT A day10	CT	625.122	31	32	8	0	1	2	624.952	625	0.048403	624.426	625	0.573865			0.258065	1.03226	-0.774194	82.3645	17	9	0.3	0.416667	6	Lignin_Phenolics	Lignin	C31H32O8P2S	CHOPS	15633453	16.5649	0.00904238
01_Day10	Day10	1 CT A day10	CT	687.115	31	32	10	2	3	0	686.927	687	0.0725962	686.35	687	0.650167			0.322581	1.03226	0	60.3	17	7	0.125	0.333333	2	Lignin_Phenolics	Lignin	C31H32O10N2S3	CHONS	2.43794e+06	14.7067	0.0014101
01_Day10	Day10	1 CT A day10	CT	639.101	31	30	9	0	1	2	638.927	639	0.0727018	638.39	639	0.609914			0.290323	0.967742	-0.645161	78.6871	18	9	0.315789	0.446809	6	Lignin_Phenolics	Lignin	C31H30O9P2S	CHOPS	5000056	15.425	0.00289203
01_Day10	Day10	1 CT A day10	CT	623.106	31	30	8	0	1	2	622.937	623	0.0633951	622.413	623	0.587163			0.258065	0.967742	-0.709677	80.5258	18	10	0.35	0.458333	7	Lignin_Phenolics	Lignin	C31H30O8P2S	CHOPS	8.17867e+06	15.917	0.00473054
01_Day10	Day10	1 CT A day10	CT	607.112	31	30	7	0	1	2	606.946	607	0.0538931	606.436	607	0.564216			0.225806	0.967742	-0.774194	82.3645	18	11	0.380952	0.469388	8	Lignin_Phenolics	Lignin	C31H30O7P2S	CHOPS	22242716	16.9175	0.0128652
01_Day10	Day10	1 CT A day10	CT	591.116	31	30	6	0	1	2	590.955	591	0.0445818	590.459	591	0.54146			0.193548	0.967742	-0.83871	84.2032	18	12	0.409091	0.48	9	Lignin_Phenolics	Lignin	C31H30O6P2S	CHOPS	114390448	18.5551	0.0661633
01_Day10	Day10	1 CT A day10	CT	604.12	31	30	6	0	1	2	603.955	604	0.0446019	603.448	604	0.55241			0.193548	0.967742	-0.83871	84.2032	18	12	0.409091	0.48	9	Lignin_Phenolics	Lignin	C31H30O6P2S	CHOPS	1.77954e+06	14.3919	0.00102929
01_Day10	Day10	1 CT A day10	CT	575.122	31	30	5	0	1	2	574.965	575	0.0351573	574.481	575	0.51859			0.16129	0.967742	-0.903226	86.0419	18	13	0.434783	0.490196	10	Lignin_Phenolics	Lignin	C31H30O5P2S	CHOPS	28450902	17.1637	0.016456
01_Day10	Day10	1 CT A day10	CT	765.127	31	30	21	2	0	0	764.918	765	0.0817655	764.275	765	0.724912			0.677419	0.967742	0.580645	43.7516	18	-3	-0.625	0.297297	-5	Lignin_Phenolics	Tannin	C31H30O21N2	CHON	1.91269e+06	14.464	0.0011063
01_Day10	Day10	1 CT A day10	CT	703.081	31	30	13	0	1	2	702.889	703	0.110803	702.298	703	0.701795			0.419355	0.967742	-0.387097	71.3323	18	5	0.133333	0.395349	2	Lignin_Phenolics	Lignin	C31H30O13P2S	CHOPS	7.13576e+06	15.7806	0.00412732
01_Day10	Day10	1 CT A day10	CT	683.12	31	30	12	2	0	2	682.934	683	0.0662016	682.36	683	0.640415			0.387097	0.967742	-0.322581	69.4935	19	7	0.2	0.428571	3	Lignin_Phenolics	Lignin	C31H30O12N2P2	CHONP	4002826	15.2025	0.00231523
01_Day10	Day10	1 CT A day10	CT	601.122	31	29	5	2	0	3	600.958	601	0.042155	600.453	601	0.547443			0.16129	0.935484	-0.903226	86.0419	20	15	0.47619	0.531915	10	Aromatic	Lignin	C31H29O5N2P3	CHONP	1.93861e+06	14.4775	0.00112129
01_Day10	Day10	1 CT A day10	CT	614.125	31	29	5	2	0	3	613.958	614	0.04216	613.442	614	0.558378			0.16129	0.935484	-0.903226	86.0419	20	15	0.47619	0.531915	10	Aromatic	Lignin	C31H29O5N2P3	CHONP	8571263	15.9639	0.00495761
01_Day10	Day10	1 CT A day10	CT	585.127	31	29	4	2	0	3	584.967	585	0.0326545	584.476	585	0.524497			0.129032	0.935484	-0.967742	87.8806	20	16	0.5	0.541667	11	Aromatic	Lignin	C31H29O4N2P3	CHONP	2.29376e+06	14.6457	0.00132671
01_Day10	Day10	1 CT A day10	CT	569.132	31	29	3	2	0	3	568.977	569	0.0231728	568.498	569	0.501571			0.0967742	0.935484	-1.03226	89.7194	20	17	0.521739	0.55102	12	Aromatic	UnsatHC	C31H29O3N2P3	CHONP	7983160	15.8928	0.00461745
01_Day10	Day10	1 CT A day10	CT	553.137	31	29	2	2	0	3	552.986	553	0.0139377	552.521	553	0.478891			0.0645161	0.935484	-1.09677	91.5581	20	18	0.541667	0.56	13	Aromatic	UnsatHC	C31H29O2N2P3	CHONP	2.59421e+06	14.7688	0.00150049
01_Day10	Day10	1 CT A day10	CT	637.086	31	28	9	0	1	2	636.912	637	0.0880411	636.376	637	0.623559			0.290323	0.903226	-0.580645	76.8484	19	10	0.368421	0.489362	7	Lignin_Phenolics	Lignin	C31H28O9P2S	CHOPS	2.48826e+06	14.7271	0.00143921
01_Day10	Day10	1 CT A day10	CT	620.115	31	28	9	1	1	1	619.946	620	0.0539178	619.425	620	0.575171			0.290323	0.903226	-0.322581	69.4935	19	10	0.368421	0.489362	7	Lignin_Phenolics	Lignin	C31H28O9NPS	CHONPS	3.64836e+06	15.1098	0.00211021
01_Day10	Day10	1 CT A day10	CT	621.091	31	28	8	0	1	2	620.921	621	0.0786016	620.399	621	0.600675			0.258065	0.903226	-0.645161	78.6871	19	11	0.4	0.5	8	Aromatic	Lignin	C31H28O8P2S	CHOPS	8530844	15.9592	0.00493423
01_Day10	Day10	1 CT A day10	CT	605.096	31	28	7	0	1	2	604.931	605	0.0691408	604.422	605	0.577769			0.225806	0.903226	-0.709677	80.5258	19	12	0.428571	0.510204	9	Aromatic	Lignin	C31H28O7P2S	CHOPS	31040542	17.2508	0.0179538
01_Day10	Day10	1 CT A day10	CT	599.106	31	27	5	2	0	3	598.943	599	0.0571785	598.439	599	0.560772			0.16129	0.870968	-0.83871	84.2032	21	16	0.52381	0.574468	11	Aromatic	Lignin	C31H27O5N2P3	CHONP	2.9749e+06	14.9057	0.00172068
01_Day10	Day10	1 CT A day10	CT	583.111	31	27	4	2	0	3	582.952	583	0.0476589	582.462	583	0.537808			0.129032	0.870968	-0.903226	86.0419	21	17	0.545455	0.583333	12	Aromatic	Lignin	C31H27O4N2P3	CHONP	14289737	16.4751	0.00826517
01_Day10	Day10	1 CT A day10	CT	567.116	31	27	3	2	0	3	566.962	567	0.0382807	566.485	567	0.514984			0.0967742	0.870968	-0.967742	87.8806	21	18	0.565217	0.591837	13	Aromatic	UnsatHC	C31H27O3N2P3	CHONP	7.34351e+06	15.8093	0.00424748
01_Day10	Day10	1 CT A day10	CT	461.168	31	27	2	0	0	1	461.042	462	0.957963	460.654	461	0.345609			0.0645161	0.870968	-0.903226	86.0419	19	17	0.571429	0.586207	16	Aromatic	UnsatHC	C31H27O2P	CHOP	1.60843e+06	14.2908	0.000930317
01_Day10	Day10	1 CT A day10	CT	646.131	31	27	11	2	0	1	645.955	646	0.0449297	645.412	646	0.588051			0.354839	0.870968	-0.129032	63.9774	20	9	0.352941	0.511111	6	Aromatic	Lignin	C31H27O11N2P	CHONP	4.26347e+06	15.2656	0.00246599
01_Day10	Day10	1 CT A day10	CT	569.121	31	26	5	2	2	0	568.966	569	0.0340567	568.488	569	0.512446			0.16129	0.83871	-0.193548	65.8161	20	15	0.5	0.55102	11	Aromatic	Lignin	C31H26O5N2S2	CHONS	2.94712e+06	14.8963	0.00170461
01_Day10	Day10	1 CT A day10	CT	615.117	31	25	10	2	0	1	614.95	615	0.0503244	614.433	615	0.567376			0.322581	0.806452	-0.129032	63.9774	21	11	0.444444	0.565217	8	Aromatic	Lignin	C31H25O10N2P	CHONP	8341989	15.9368	0.004825
01_Day10	Day10	1 CT A day10	CT	539.099	31	24	5	0	2	0	538.952	539	0.0475177	538.499	539	0.500671			0.16129	0.774194	-0.322581	69.4935	20	15	0.541667	0.584906	13	Aromatic	CondHC	C31H24O5S2	CHOS	1.51957e+06	14.2339	0.000878918
01_Day10	Day10	1 CT A day10	CT	485.087	31	20	2	0	0	2	484.954	485	0.0455498	484.547	485	0.453301			0.0645161	0.645161	-0.83871	84.2032	23	21	0.703704	0.714286	19	Condensed_Aromatics	CondHC	C31H20O2P2	CHOP	1.80388e+06	14.4055	0.00104336
01_Day10	Day10	1 CT A day10	CT	485.095	31	19	4	0	0	1	484.963	485	0.0369947	484.555	485	0.444753			0.129032	0.612903	-0.516129	75.0097	23	19	0.692308	0.714286	18	Condensed_Aromatics	CondHC	C31H19O4P	CHOP	1.76139e+06	14.3816	0.00101879
01_Day10	Day10	1 CT A day10	CT	453.105	31	19	2	0	0	1	452.982	453	0.0183554	452.601	453	0.399224			0.0645161	0.612903	-0.645161	78.6871	23	21	0.714286	0.724138	20	Condensed_Aromatics	CondHC	C31H19O2P	CHOP	2.98365e+06	14.9087	0.00172574
01_Day10	Day10	1 CT A day10	CT	483.079	31	17	4	0	0	1	482.947	483	0.0525063	482.541	483	0.458571			0.129032	0.548387	-0.451613	73.171	24	20	0.730769	0.75	19	Condensed_Aromatics	CondHC	C31H17O4P	CHOP	6981791	15.7588	0.00403826
01_Day10	Day10	1 CT A day10	CT	467.085	31	17	3	0	0	1	466.957	467	0.0427011	466.565	467	0.435321			0.0967742	0.548387	-0.516129	75.0097	24	21	0.740741	0.754386	20	Condensed_Aromatics	CondHC	C31H17O3P	CHOP	2.46988e+06	14.7197	0.00142858
01_Day10	Day10	1 CT A day10	CT	478.072	31	15	3	0	0	1	477.942	478	0.0580181	477.54	478	0.459874			0.0967742	0.483871	-0.451613	73.171	25	22	0.777778	0.789474	21	Condensed_Aromatics	CondHC	C31H15O3P	CHOP	1.602e+06	14.2868	0.000926598
01_Day10	Day10	1 CT A day10	CT	479.048	31	13	4	0	0	1	478.918	479	0.082417	478.515	479	0.485093			0.129032	0.419355	-0.322581	69.4935	26	22	0.807692	0.821429	21	Condensed_Aromatics	CondHC	C31H13O4P	CHOP	2310860	14.6531	0.0013366
01_Day10	Day10	1 CT A day10	CT	446.082	31	13	3	1	0	0	445.961	446	0.0391788	445.586	446	0.414144			0.0967742	0.419355	-0.129032	63.9774	26	23	0.814815	0.824561	22	Condensed_Aromatics	CondHC	C31H13O3N	CHON	2.7156e+06	14.8145	0.0015707
01_Day10	Day10	1 CT A day10	CT	447.058	31	13	2	0	0	1	446.936	447	0.0637396	446.56	447	0.439525			0.0645161	0.419355	-0.451613	73.171	26	24	0.821429	0.827586	23	Condensed_Aromatics	CondHC	C31H13O2P	CHOP	6805268	15.7332	0.00393616
01_Day10	Day10	1 CT A day10	CT	460.062	31	11	4	1	0	0	459.936	460	0.0637115	459.55	460	0.450428			0.129032	0.354839	0	60.3	27	23	0.846154	0.857143	22	Condensed_Aromatics	CondHC	C31H11O4N	CHON	1.99055e+06	14.5039	0.00115133
01_Day10	Day10	1 CT A day10	CT	428.072	31	11	2	1	0	0	427.955	428	0.0450329	427.595	428	0.404859			0.0645161	0.354839	-0.129032	63.9774	27	25	0.857143	0.862069	24	Condensed_Aromatics	CondHC	C31H11O2N	CHON	1.46434e+06	14.1969	0.00084697
01_Day10	Day10	1 CT A day10	CT	447.022	30	9	3	0	0	1	446.9	447	0.100152	446.524	447	0.475907			0.1	0.3	-0.266667	67.9	27	24	0.884615	0.890909	23	Condensed_Aromatics	CondHC	C30H9O3P	CHOP	1.97223e+06	14.4947	0.00114074
01_Day10	Day10	1 CT A day10	CT	430.051	30	9	3	1	0	0	429.934	430	0.0662932	429.572	430	0.427783			0.1	0.3	0	60.3	27	24	0.884615	0.890909	23	Condensed_Aromatics	CondHC	C30H9O3N	CHON	1.74199e+06	14.3705	0.00100757
01_Day10	Day10	1 CT A day10	CT	431.027	30	9	2	0	0	1	430.909	431	0.0906858	430.547	431	0.452996			0.0666667	0.3	-0.333333	69.8	27	25	0.888889	0.892857	24	Condensed_Aromatics	CondHC	C30H9O2P	CHOP	2.5518e+06	14.7523	0.00147596
01_Day10	Day10	1 CT A day10	CT	587.309	30	54	5	0	1	2	587.149	588	0.85061	586.656	587	0.344287			0.166667	1.8	-1.73333	109.7	5	0	-0.136364	-0.0204082	-3	Aliphatics	Lipid	C30H54O5P2S	CHOPS	2.07587e+06	14.5459	0.00120068
01_Day10	Day10	1 CT A day10	CT	571.315	30	54	4	0	1	2	571.159	572	0.84114	570.679	571	0.321373			0.133333	1.8	-1.8	111.6	5	1	-0.0869565	0	-2	Aliphatics	Lipid	C30H54O4P2S	CHOPS	2.12202e+06	14.5679	0.00122737
01_Day10	Day10	1 CT A day10	CT	573.257	30	45	3	2	0	3	573.101	574	0.899198	572.619	573	0.381064			0.1	1.5	-1.6	105.9	11	8	0.136364	0.191489	3	AliphaticsN	Lipid	C30H45O3N2P3	CHONP	1.78785e+06	14.3965	0.00103409
01_Day10	Day10	1 CT A day10	CT	495.305	30	44	2	2	1	0	495.17	496	0.830009	494.754	495	0.24635			0.0666667	1.46667	-1.06667	90.7	10	8	0.2	0.230769	5	Lignin_Phenolics	UnsatHC	C30H44O2N2S	CHONS	1.68455e+06	14.337	0.000974344
01_Day10	Day10	1 CT A day10	CT	789.148	30	34	23	2	0	0	788.933	789	0.0670046	788.27	789	0.730343			0.766667	1.13333	0.6	43.2	15	-8	-2	0.0909091	-10	Lignin_Phenolics	Tannin	C30H34O23N2	CHON	2.27495e+06	14.6375	0.00131583
01_Day10	Day10	1 CT A day10	CT	659.12	30	32	9	2	3	0	658.94	659	0.0596851	658.386	659	0.613725			0.3	1.06667	-0.0666667	62.2	16	7	0.125	0.317073	2	Lignin_Phenolics	Lignin	C30H32O9N2S3	CHONS	4667302	15.3561	0.00269956
01_Day10	Day10	1 CT A day10	CT	626.125	30	32	8	0	1	2	625.955	626	0.0452124	625.428	626	0.571518			0.266667	1.06667	-0.8	83.1	16	8	0.263158	0.391304	5	Lignin_Phenolics	Lignin	C30H32O8P2S	CHOPS	4.91117e+06	15.407	0.00284062
01_Day10	Day10	1 CT A day10	CT	597.127	30	32	7	0	1	2	596.964	597	0.0357227	596.462	597	0.537653			0.233333	1.06667	-0.866667	85	16	9	0.3	0.404255	6	Lignin_Phenolics	Lignin	C30H32O7P2S	CHOPS	7.18557e+06	15.7876	0.00415613
01_Day10	Day10	1 CT A day10	CT	581.132	30	32	6	0	1	2	580.974	581	0.0261928	580.485	581	0.514678			0.2	1.06667	-0.933333	86.9	16	10	0.333333	0.416667	7	Lignin_Phenolics	Lignin	C30H32O6P2S	CHOPS	9429144	16.0593	0.00545381
01_Day10	Day10	1 CT A day10	CT	689.131	30	32	13	2	0	2	688.943	689	0.0572095	688.364	689	0.636475			0.433333	1.06667	-0.333333	69.8	17	4	0	0.333333	0	Lignin_Phenolics	Lignin	C30H32O13N2P2	CHONP	5.16555e+06	15.4575	0.00298775
01_Day10	Day10	1 CT A day10	CT	675.115	30	32	10	2	3	0	674.931	675	0.0693279	674.363	675	0.636812			0.333333	1.06667	0	60.3	16	6	0.0666667	0.3	1	Lignin_Phenolics	Lignin	C30H32O10N2S3	CHONS	1.85877e+06	14.4354	0.00107511
01_Day10	Day10	1 CT A day10	CT	641.154	30	31	12	2	0	1	640.979	641	0.0205546	640.441	641	0.559493			0.4	1.03333	-0.2	66	17	5	0.133333	0.380952	2	Lignin_Phenolics	Lignin	C30H31O12N2P	CHONP	1.95715e+06	14.487	0.00113202
01_Day10	Day10	1 CT A day10	CT	640.105	30	30	9	0	1	2	639.93	640	0.069679	639.392	640	0.607735			0.3	1	-0.666667	79.3	17	8	0.277778	0.422222	5	Lignin_Phenolics	Lignin	C30H30O9P2S	CHOPS	1.66997e+06	14.3283	0.000965907
01_Day10	Day10	1 CT A day10	CT	624.11	30	30	8	0	1	2	623.94	624	0.0602106	623.415	624	0.584822			0.266667	1	-0.733333	81.2	17	9	0.315789	0.434783	6	Lignin_Phenolics	Lignin	C30H30O8P2S	CHOPS	4889619	15.4026	0.00282815
01_Day10	Day10	1 CT A day10	CT	592.12	30	30	6	0	1	2	591.958	592	0.041541	591.461	592	0.539262			0.2	1	-0.866667	85	17	11	0.380952	0.458333	8	Lignin_Phenolics	Lignin	C30H30O6P2S	CHOPS	32200424	17.2875	0.0186247
01_Day10	Day10	1 CT A day10	CT	704.084	30	30	13	0	1	2	703.892	704	0.107613	703.301	704	0.699449			0.433333	1	-0.4	71.7	17	4	0.0714286	0.365854	1	Lignin_Phenolics	Lignin	C30H30O13P2S	CHOPS	1.73693e+06	14.3676	0.00100464
01_Day10	Day10	1 CT A day10	CT	655.125	30	30	11	2	0	2	654.947	655	0.0533146	654.396	655	0.603996			0.366667	1	-0.4	71.7	18	7	0.2	0.414634	3	Lignin_Phenolics	Lignin	C30H30O11N2P2	CHONP	2.01123e+06	14.5143	0.00116329
01_Day10	Day10	1 CT A day10	CT	673.099	30	30	10	2	3	0	672.916	673	0.0843567	672.35	673	0.650147			0.333333	1	0.0666667	58.4	17	7	0.133333	0.35	2	Lignin_Phenolics	Lignin	C30H30O10N2S3	CHONS	2.52997e+06	14.7437	0.00146333
01_Day10	Day10	1 CT A day10	CT	625.086	30	28	9	0	1	2	624.915	625	0.0846458	624.39	625	0.610077			0.3	0.933333	-0.6	77.4	18	9	0.333333	0.466667	6	Lignin_Phenolics	Lignin	C30H28O9P2S	CHOPS	3.60657e+06	15.0983	0.00208604
01_Day10	Day10	1 CT A day10	CT	609.091	30	28	8	0	1	2	608.925	609	0.0753388	608.413	609	0.587325			0.266667	0.933333	-0.666667	79.3	18	10	0.368421	0.478261	7	Lignin_Phenolics	Lignin	C30H28O8P2S	CHOPS	5.3665e+06	15.4957	0.00310398
01_Day10	Day10	1 CT A day10	CT	622.094	30	28	8	0	1	2	621.924	622	0.0756203	621.401	622	0.598537			0.266667	0.933333	-0.666667	79.3	18	10	0.368421	0.478261	7	Lignin_Phenolics	Lignin	C30H28O8P2S	CHOPS	4.25467e+06	15.2635	0.00246089
01_Day10	Day10	1 CT A day10	CT	593.096	30	28	7	0	1	2	592.934	593	0.0659208	592.436	593	0.564462			0.233333	0.933333	-0.733333	81.2	18	11	0.4	0.489362	8	Lignin_Phenolics	Lignin	C30H28O7P2S	CHOPS	8007700	15.8959	0.00463165
01_Day10	Day10	1 CT A day10	CT	606.099	30	28	7	0	1	2	605.934	606	0.0662153	605.424	606	0.575687			0.233333	0.933333	-0.733333	81.2	18	11	0.4	0.489362	8	Lignin_Phenolics	Lignin	C30H28O7P2S	CHOPS	9856226	16.1036	0.00570083
01_Day10	Day10	1 CT A day10	CT	576.125	30	28	7	1	1	1	575.968	576	0.031751	575.484	576	0.516027			0.233333	0.933333	-0.466667	73.6	18	11	0.4	0.489362	8	Lignin_Phenolics	Lignin	C30H28O7NPS	CHONPS	8440247	15.9485	0.00488183
01_Day10	Day10	1 CT A day10	CT	623.134	30	28	11	2	1	0	622.965	623	0.0354955	622.441	623	0.559287			0.366667	0.933333	0.0666667	58.4	18	7	0.25	0.44186	4	Lignin_Phenolics	Lignin	C30H28O11N2S	CHONS	3.70584e+06	15.1254	0.00214346
01_Day10	Day10	1 CT A day10	CT	571.111	30	27	4	2	0	3	570.955	571	0.0446091	570.475	571	0.524671			0.133333	0.9	-0.933333	86.9	20	16	0.52381	0.565217	11	Aromatic	Lignin	C30H27O4N2P3	CHONP	2820318	14.8524	0.00163127
01_Day10	Day10	1 CT A day10	CT	568.12	30	27	3	2	0	3	567.965	568	0.0352316	567.487	568	0.512779			0.1	0.9	-1	88.8	20	17	0.545455	0.574468	12	Aromatic	UnsatHC	C30H27O3N2P3	CHONP	2697954	14.808	0.00156049
01_Day10	Day10	1 CT A day10	CT	539.121	30	27	2	2	0	3	538.974	539	0.0256401	538.521	539	0.478812			0.0666667	0.9	-1.06667	90.7	20	18	0.565217	0.583333	13	Aromatic	UnsatHC	C30H27O2N2P3	CHONP	7310292	15.8048	0.00422827
01_Day10	Day10	1 CT A day10	CT	666.121	30	27	13	2	0	1	665.939	666	0.0605787	665.379	666	0.620503			0.433333	0.9	0	60.3	19	6	0.214286	0.463415	3	Lignin_Phenolics	Lignin	C30H27O13N2P	CHONP	2.42146e+06	14.6999	0.00140057
01_Day10	Day10	1 CT A day10	CT	590.104	30	26	8	1	1	1	589.943	590	0.05666	589.447	590	0.552687			0.266667	0.866667	-0.333333	69.8	19	11	0.421053	0.521739	8	Aromatic	Lignin	C30H26O8NPS	CHONPS	8178798	15.9171	0.00473061
01_Day10	Day10	1 CT A day10	CT	591.08	30	26	7	0	1	2	590.919	591	0.0808386	590.422	591	0.577686			0.233333	0.866667	-0.666667	79.3	19	12	0.45	0.531915	9	Aromatic	Lignin	C30H26O7P2S	CHOPS	4393380	15.2956	0.00254113
01_Day10	Day10	1 CT A day10	CT	510.155	30	25	7	1	0	0	510.016	511	0.983556	509.588	510	0.41238			0.233333	0.833333	-0.266667	67.9	19	12	0.5	0.568627	11	Aromatic	Lignin	C30H25O7N	CHON	2.01513e+06	14.5162	0.00116555
01_Day10	Day10	1 CT A day10	CT	569.096	30	25	4	2	0	3	568.941	569	0.0594925	568.462	569	0.53786			0.133333	0.833333	-0.866667	85	21	17	0.571429	0.608696	12	Aromatic	Lignin	C30H25O4N2P3	CHONP	3.37003e+06	15.0304	0.00194922
01_Day10	Day10	1 CT A day10	CT	553.101	30	25	3	2	0	3	552.95	553	0.0500152	552.485	553	0.514938			0.1	0.833333	-0.933333	86.9	21	18	0.590909	0.617021	13	Aromatic	UnsatHC	C30H25O3N2P3	CHONP	4.21212e+06	15.2535	0.00243629
01_Day10	Day10	1 CT A day10	CT	537.106	30	25	2	2	0	3	536.959	537	0.0408386	536.508	537	0.492316			0.0666667	0.833333	-1	88.8	21	19	0.608696	0.625	14	Aromatic	UnsatHC	C30H25O2N2P3	CHONP	5.42793e+06	15.5071	0.00313951
01_Day10	Day10	1 CT A day10	CT	441.105	30	19	2	0	0	1	440.985	441	0.0152601	440.614	441	0.386042			0.0666667	0.633333	-0.666667	79.3	22	20	0.703704	0.714286	19	Condensed_Aromatics	CondHC	C30H19O2P	CHOP	1875268	14.4443	0.00108465
01_Day10	Day10	1 CT A day10	CT	439.089	30	17	2	0	0	1	438.97	439	0.0302793	438.601	439	0.399367			0.0666667	0.566667	-0.6	77.4	23	21	0.740741	0.75	20	Condensed_Aromatics	CondHC	C30H17O2P	CHOP	2100123	14.5575	0.00121471
01_Day10	Day10	1 CT A day10	CT	469.064	30	15	4	0	0	1	468.936	469	0.0640771	468.542	469	0.45836			0.133333	0.5	-0.4	71.7	24	20	0.76	0.777778	19	Condensed_Aromatics	CondHC	C30H15O4P	CHOP	2.43206e+06	14.7042	0.0014067
01_Day10	Day10	1 CT A day10	CT	453.069	30	15	3	0	0	1	452.945	453	0.0547529	452.564	453	0.435591			0.1	0.5	-0.466667	73.6	24	21	0.769231	0.781818	20	Condensed_Aromatics	CondHC	C30H15O3P	CHOP	2.90786e+06	14.8829	0.00168191
01_Day10	Day10	1 CT A day10	CT	437.074	30	15	2	0	0	1	436.955	437	0.0454163	436.587	437	0.412809			0.0666667	0.5	-0.533333	75.5	24	22	0.777778	0.785714	21	Condensed_Aromatics	CondHC	C30H15O2P	CHOP	3490289	15.0655	0.00201878
01_Day10	Day10	1 CT A day10	CT	467.048	30	13	4	0	0	1	466.921	467	0.0790849	466.528	467	0.471674			0.133333	0.433333	-0.333333	69.8	25	21	0.8	0.814815	20	Condensed_Aromatics	CondHC	C30H13O4P	CHOP	2.22513e+06	14.6153	0.00128701
01_Day10	Day10	1 CT A day10	CT	434.082	30	13	3	1	0	0	433.964	434	0.0361256	433.599	434	0.401004			0.1	0.433333	-0.133333	64.1	25	22	0.807692	0.818182	21	Condensed_Aromatics	CondHC	C30H13O3N	CHON	1.41542e+06	14.1629	0.000818678
01_Day10	Day10	1 CT A day10	CT	449.037	30	11	3	0	0	1	448.915	449	0.0850355	448.538	449	0.462485			0.1	0.366667	-0.333333	69.8	26	23	0.846154	0.854545	22	Condensed_Aromatics	CondHC	C30H11O3P	CHOP	1991591	14.5044	0.00115193
01_Day10	Day10	1 CT A day10	CT	432.067	30	11	3	1	0	0	431.949	432	0.0510347	431.586	432	0.414219			0.1	0.366667	-0.0666667	62.2	26	23	0.846154	0.854545	22	Condensed_Aromatics	CondHC	C30H11O3N	CHON	1.60443e+06	14.2883	0.000928004
01_Day10	Day10	1 CT A day10	CT	433.043	30	11	2	0	0	1	432.925	433	0.075316	432.561	433	0.439321			0.0666667	0.366667	-0.4	71.7	26	24	0.851852	0.857143	23	Condensed_Aromatics	CondHC	C30H11O2P	CHOP	2.98102e+06	14.9078	0.00172422
01_Day10	Day10	1 CT A day10	CT	435.022	29	9	3	0	0	1	434.903	435	0.0968606	434.537	435	0.462529			0.103448	0.310345	-0.275862	68.1621	26	23	0.88	0.886792	22	Condensed_Aromatics	CondHC	C29H9O3P	CHOP	2.07084e+06	14.5435	0.00119777
01_Day10	Day10	1 CT A day10	CT	419.027	29	9	2	0	0	1	418.913	419	0.0873628	418.56	419	0.439586			0.0689655	0.310345	-0.344828	70.1276	26	24	0.884615	0.888889	23	Condensed_Aromatics	CondHC	C29H9O2P	CHOP	1.66817e+06	14.3272	0.000964871
01_Day10	Day10	1 CT A day10	CT	599.401	29	60	12	0	0	0	599.238	600	0.762278	598.734	599	0.26612			0.413793	2.06897	-1.24138	95.6793	0	-12	-0.705882	-0.26087	-12	Saturated	Protein	C29H60O12	CHO	2.27456e+06	14.6373	0.00131561
01_Day10	Day10	1 CT A day10	CT	573.294	29	52	5	0	1	2	573.138	574	0.862455	572.656	573	0.344351			0.172414	1.7931	-1.72414	109.438	5	0	-0.142857	-0.0212766	-3	Aliphatics	Lipid	C29H52O5P2S	CHOPS	1.65064e+06	14.3167	0.000954731
01_Day10	Day10	1 CT A day10	CT	493.337	29	52	2	0	0	2	493.203	494	0.79746	492.788	493	0.212146			0.0689655	1.7931	-2	117.3	5	3	0.04	0.0769231	1	Aliphatics	Lipid	C29H52O2P2	CHOP	1.83115e+06	14.4205	0.00105914
01_Day10	Day10	1 CT A day10	CT	785.175	29	42	19	2	2	0	784.961	785	0.039056	784.301	785	0.699054			0.655172	1.44828	0.206897	54.4034	10	-9	-2.16667	-0.225806	-13	Lignin_Phenolics	Tannin	C29H42O19N2S2	CHONS	6214243	15.6424	0.00359431
01_Day10	Day10	1 CT A day10	CT	537.199	29	37	2	2	0	3	537.053	538	0.946991	536.601	537	0.398547			0.0689655	1.27586	-1.44828	101.576	14	12	0.318182	0.347826	7	Lignin_Phenolics	UnsatHC	C29H37O2N2P3	CHONP	1.5777e+06	14.2715	0.000912541
01_Day10	Day10	1 CT A day10	CT	751.122	29	36	19	0	2	0	750.917	751	0.0825609	750.286	751	0.713935			0.655172	1.24138	0.206897	54.4034	12	-7	-1.125	0.0285714	-9	Lignin_Phenolics	Tannin	C29H36O19S2	CHOS	2.26429e+06	14.6328	0.00130966
01_Day10	Day10	1 CT A day10	CT	598.13	29	32	7	0	1	2	597.967	598	0.0326134	597.465	598	0.535387			0.241379	1.10345	-0.896552	85.8517	15	8	0.263158	0.377778	5	Lignin_Phenolics	Lignin	C29H32O7P2S	CHOPS	2.27884e+06	14.6392	0.00131808
01_Day10	Day10	1 CT A day10	CT	759.138	29	32	22	2	0	0	758.931	759	0.0693136	758.293	759	0.707426			0.758621	1.10345	0.62069	42.6103	15	-7	-1.8	0.125	-9	Lignin_Phenolics	Tannin	C29H32O22N2	CHON	3868865	15.1685	0.00223775
01_Day10	Day10	1 CT A day10	CT	743.142	29	32	21	2	0	0	742.94	743	0.0601854	742.315	743	0.684852			0.724138	1.10345	0.551724	44.5759	15	-6	-1.33333	0.151515	-8	Lignin_Phenolics	Tannin	C29H32O21N2	CHON	4.14326e+06	15.237	0.00239646
01_Day10	Day10	1 CT A day10	CT	615.111	29	31	9	0	0	3	614.943	615	0.05673	614.426	615	0.573777			0.310345	1.06897	-0.965517	87.8172	16	7	0.235294	0.395349	4	Lignin_Phenolics	Lignin	C29H31O9P3	CHOP	149916128	18.8256	0.0867114
01_Day10	Day10	1 CT A day10	CT	629.109	29	30	8	2	3	0	628.938	629	0.062326	628.409	629	0.591139			0.275862	1.03448	-0.0689655	62.2655	16	8	0.1875	0.35	3	Lignin_Phenolics	Lignin	C29H30O8N2S3	CHONS	2.5734e+06	14.7607	0.00148845
01_Day10	Day10	1 CT A day10	CT	645.122	29	30	11	2	2	0	644.946	645	0.0540083	644.404	645	0.596281			0.37931	1.03448	0.0689655	58.3345	16	5	0.0714286	0.333333	1	Lignin_Phenolics	Lignin	C29H30O11N2S2	CHONS	216599136	19.1936	0.125281
01_Day10	Day10	1 CT A day10	CT	629.127	29	30	10	2	2	0	628.956	629	0.0444986	628.427	629	0.573327			0.344828	1.03448	0	60.3	16	6	0.133333	0.35	2	Lignin_Phenolics	Lignin	C29H30O10N2S2	CHONS	2.6246e+06	14.7804	0.00151807
01_Day10	Day10	1 CT A day10	CT	561.126	29	29	4	2	0	3	560.974	561	0.0263985	560.502	561	0.498067			0.137931	1	-1.03448	89.7828	18	14	0.45	0.5	9	Aromatic	Lignin	C29H29O4N2P3	CHONP	1.65328e+06	14.3183	0.000956256
01_Day10	Day10	1 CT A day10	CT	545.132	29	29	3	2	0	3	544.983	545	0.0166224	544.525	545	0.474847			0.103448	1	-1.10345	91.7483	18	15	0.47619	0.511111	10	Aromatic	UnsatHC	C29H29O3N2P3	CHONP	1.65666e+06	14.3203	0.000958209
01_Day10	Day10	1 CT A day10	CT	529.137	29	29	2	2	0	3	528.993	529	0.00745038	528.548	529	0.452229			0.0689655	1	-1.17241	93.7138	18	16	0.5	0.521739	11	Aromatic	UnsatHC	C29H29O2N2P3	CHONP	2.44267e+06	14.7086	0.00141284
01_Day10	Day10	1 CT A day10	CT	610.094	29	28	8	0	1	2	609.928	610	0.0723343	609.415	610	0.585164			0.275862	0.965517	-0.689655	79.9552	17	9	0.333333	0.454545	6	Lignin_Phenolics	Lignin	C29H28O8P2S	CHOPS	2.80154e+06	14.8457	0.00162041
01_Day10	Day10	1 CT A day10	CT	595.121	29	28	8	2	2	0	594.959	595	0.0410595	594.459	595	0.541303			0.275862	0.965517	-0.0689655	62.2655	17	9	0.294118	0.428571	5	Lignin_Phenolics	Lignin	C29H28O8N2S2	CHONS	24984174	17.0338	0.0144508
01_Day10	Day10	1 CT A day10	CT	643.106	29	28	11	2	2	0	642.931	643	0.0692155	642.39	643	0.609794			0.37931	0.965517	0.137931	56.369	17	6	0.142857	0.384615	2	Lignin_Phenolics	Lignin	C29H28O11N2S2	CHONS	9706182	16.0883	0.00561405
01_Day10	Day10	1 CT A day10	CT	575.106	29	27	5	2	0	3	574.949	575	0.0505493	574.466	575	0.533969			0.172414	0.931034	-0.896552	85.8517	19	14	0.473684	0.534884	9	Aromatic	Lignin	C29H27O5N2P3	CHONP	2.35426e+06	14.6717	0.0013617
01_Day10	Day10	1 CT A day10	CT	559.111	29	27	4	2	0	3	558.959	559	0.0413723	558.489	559	0.511347			0.137931	0.931034	-0.965517	87.8172	19	15	0.5	0.545455	10	Aromatic	Lignin	C29H27O4N2P3	CHONP	1692623	14.3418	0.000979012
01_Day10	Day10	1 CT A day10	CT	572.114	29	27	4	2	0	3	571.958	572	0.0415026	571.478	572	0.522408			0.137931	0.931034	-0.965517	87.8172	19	15	0.5	0.545455	10	Aromatic	Lignin	C29H27O4N2P3	CHONP	1.57471e+06	14.2696	0.000910813
01_Day10	Day10	1 CT A day10	CT	543.116	29	27	3	2	0	3	542.968	543	0.0319349	542.512	543	0.488465			0.103448	0.931034	-1.03448	89.7828	19	16	0.52381	0.555556	11	Aromatic	UnsatHC	C29H27O3N2P3	CHONP	3.24558e+06	14.9928	0.00187724
01_Day10	Day10	1 CT A day10	CT	527.121	29	27	2	2	0	3	526.978	527	0.0223851	526.535	527	0.46547			0.0689655	0.931034	-1.10345	91.7483	19	17	0.545455	0.565217	12	Aromatic	UnsatHC	C29H27O2N2P3	CHONP	3.97286e+06	15.195	0.0022979
01_Day10	Day10	1 CT A day10	CT	540.125	29	27	2	2	0	3	539.977	540	0.0225096	539.523	540	0.476525			0.0689655	0.931034	-1.10345	91.7483	19	17	0.545455	0.565217	12	Aromatic	UnsatHC	C29H27O2N2P3	CHONP	3.01219e+06	14.9182	0.00174224
01_Day10	Day10	1 CT A day10	CT	641.073	29	26	9	2	3	0	640.898	641	0.101851	640.359	641	0.640721			0.310345	0.896552	0.137931	56.369	18	9	0.266667	0.435897	4	Lignin_Phenolics	Lignin	C29H26O9N2S3	CHONS	7.09508e+06	15.7749	0.00410379
01_Day10	Day10	1 CT A day10	CT	595.075	29	26	8	0	1	2	594.913	595	0.0869351	594.413	595	0.58714			0.275862	0.896552	-0.62069	77.9897	18	10	0.388889	0.5	7	Aromatic	Lignin	C29H26O8P2S	CHOPS	2275936	14.6379	0.0013164
01_Day10	Day10	1 CT A day10	CT	579.08	29	26	7	0	1	2	578.922	579	0.0777041	578.436	579	0.564464			0.241379	0.896552	-0.689655	79.9552	18	11	0.421053	0.511111	8	Aromatic	Lignin	C29H26O7P2S	CHOPS	2.3874e+06	14.6857	0.00138087
01_Day10	Day10	1 CT A day10	CT	671.084	29	26	13	2	0	2	670.901	671	0.0992548	670.337	671	0.663351			0.448276	0.896552	-0.137931	64.231	19	6	0.166667	0.459459	2	Lignin_Phenolics	Lignin	C29H26O13N2P2	CHONP	2184871	14.5971	0.00126373
01_Day10	Day10	1 CT A day10	CT	557.096	29	25	4	2	0	3	556.944	557	0.0562213	556.475	557	0.524502			0.137931	0.862069	-0.896552	85.8517	20	16	0.55	0.590909	11	Aromatic	Lignin	C29H25O4N2P3	CHONP	2.67612e+06	14.7999	0.00154787
01_Day10	Day10	1 CT A day10	CT	541.1	29	25	3	2	0	3	540.953	541	0.0471296	540.498	541	0.501965			0.103448	0.862069	-0.965517	87.8172	20	17	0.571429	0.6	12	Aromatic	UnsatHC	C29H25O3N2P3	CHONP	3.9672e+06	15.1936	0.00229462
01_Day10	Day10	1 CT A day10	CT	525.105	29	25	2	2	0	3	524.962	525	0.0376044	524.521	525	0.478995			0.0689655	0.862069	-1.03448	89.7828	20	18	0.590909	0.608696	13	Aromatic	UnsatHC	C29H25O2N2P3	CHONP	7880280	15.8799	0.00455795
01_Day10	Day10	1 CT A day10	CT	571.075	29	23	5	2	0	3	570.919	571	0.080962	570.439	571	0.560993			0.172414	0.793103	-0.758621	81.9207	21	16	0.578947	0.627907	11	Aromatic	CondHC	C29H23O5N2P3	CHONP	1.95042e+06	14.4836	0.00112812
01_Day10	Day10	1 CT A day10	CT	555.08	29	23	4	2	0	3	554.929	555	0.0714149	554.462	555	0.538001			0.137931	0.793103	-0.827586	83.8862	21	17	0.6	0.636364	12	Aromatic	CondHC	C29H23O4N2P3	CHONP	2.52711e+06	14.7426	0.00146168
01_Day10	Day10	1 CT A day10	CT	539.085	29	23	3	2	0	3	538.938	539	0.0619189	538.485	539	0.51506			0.103448	0.793103	-0.896552	85.8517	21	18	0.619048	0.644444	13	Aromatic	CondHC	C29H23O3N2P3	CHONP	2.91886e+06	14.8867	0.00168827
01_Day10	Day10	1 CT A day10	CT	429.105	29	19	2	0	0	1	428.988	429	0.0118395	428.627	429	0.372534			0.0689655	0.655172	-0.689655	79.9552	21	19	0.692308	0.703704	18	Condensed_Aromatics	CondHC	C29H19O2P	CHOP	1665387	14.3256	0.000963258
01_Day10	Day10	1 CT A day10	CT	474.09	29	18	4	1	0	1	473.961	474	0.0389716	473.563	474	0.43748			0.137931	0.62069	-0.413793	72.0931	22	18	0.695652	0.72	16	Condensed_Aromatics	CondHC	C29H18O4NP	CHONP	1.49087e+06	14.2149	0.00086232
01_Day10	Day10	1 CT A day10	CT	443.084	29	17	3	0	0	1	442.964	443	0.0364208	442.591	443	0.408866			0.103448	0.586207	-0.551724	76.0241	22	19	0.72	0.735849	18	Condensed_Aromatics	CondHC	C29H17O3P	CHOP	1.99216e+06	14.5047	0.00115226
01_Day10	Day10	1 CT A day10	CT	427.089	29	17	2	0	0	1	426.973	427	0.0270053	426.614	427	0.386006			0.0689655	0.586207	-0.62069	77.9897	22	20	0.730769	0.740741	19	Condensed_Aromatics	CondHC	C29H17O2P	CHOP	2.59553e+06	14.7693	0.00150125
01_Day10	Day10	1 CT A day10	CT	441.069	29	15	3	0	0	1	440.949	441	0.0514589	440.578	441	0.42221			0.103448	0.517241	-0.482759	74.0586	23	20	0.76	0.773585	19	Condensed_Aromatics	CondHC	C29H15O3P	CHOP	1.49689e+06	14.2189	0.000865799
01_Day10	Day10	1 CT A day10	CT	408.103	29	15	2	1	0	0	407.992	408	0.00827863	407.649	408	0.35132			0.0689655	0.517241	-0.275862	68.1621	23	21	0.769231	0.777778	20	Condensed_Aromatics	CondHC	C29H15O2N	CHON	1.71281e+06	14.3536	0.000990689
01_Day10	Day10	1 CT A day10	CT	455.048	29	13	4	0	0	1	454.924	455	0.0758357	454.542	455	0.458338			0.137931	0.448276	-0.344828	70.1276	24	20	0.791667	0.807692	19	Condensed_Aromatics	CondHC	C29H13O4P	CHOP	1.99817e+06	14.5077	0.00115574
01_Day10	Day10	1 CT A day10	CT	439.053	29	13	3	0	0	1	438.933	439	0.0667512	438.564	439	0.435808			0.103448	0.448276	-0.413793	72.0931	24	21	0.8	0.811321	20	Condensed_Aromatics	CondHC	C29H13O3P	CHOP	2.47464e+06	14.7216	0.00143133
01_Day10	Day10	1 CT A day10	CT	423.058	29	13	2	0	0	1	422.943	423	0.0572164	422.587	423	0.412828			0.0689655	0.448276	-0.482759	74.0586	24	22	0.807692	0.814815	21	Condensed_Aromatics	CondHC	C29H13O2P	CHOP	3.10157e+06	14.9474	0.00179395
01_Day10	Day10	1 CT A day10	CT	453.032	29	11	4	0	0	1	452.909	453	0.0912464	452.528	453	0.472054			0.137931	0.37931	-0.275862	68.1621	25	21	0.833333	0.846154	20	Condensed_Aromatics	CondHC	C29H11O4P	CHOP	1.42382e+06	14.1689	0.000823536
01_Day10	Day10	1 CT A day10	CT	420.067	29	11	3	1	0	0	419.952	420	0.0478294	419.599	420	0.400927			0.103448	0.37931	-0.0689655	62.2655	25	22	0.84	0.849057	21	Condensed_Aromatics	CondHC	C29H11O3N	CHON	1.68029e+06	14.3345	0.00097188
01_Day10	Day10	1 CT A day10	CT	421.042	29	11	2	0	0	1	420.928	421	0.0722833	420.574	421	0.426201			0.0689655	0.37931	-0.413793	72.0931	25	23	0.846154	0.851852	22	Condensed_Aromatics	CondHC	C29H11O2P	CHOP	2.95037e+06	14.8974	0.00170649
01_Day10	Day10	1 CT A day10	CT	404.072	29	11	2	1	0	0	403.962	404	0.0383669	403.622	404	0.378019			0.0689655	0.37931	-0.137931	64.231	25	23	0.846154	0.851852	22	Condensed_Aromatics	CondHC	C29H11O2N	CHON	1.73001e+06	14.3636	0.00100064
01_Day10	Day10	1 CT A day10	CT	407.027	28	9	2	0	0	1	406.916	407	0.084042	406.574	407	0.426179			0.0714286	0.321429	-0.357143	70.4786	25	23	0.88	0.884615	22	Condensed_Aromatics	CondHC	C28H9O2P	CHOP	2.53475e+06	14.7456	0.0014661
01_Day10	Day10	1 CT A day10	CT	529.231	28	41	2	2	0	3	529.087	530	0.91325	528.642	529	0.358109			0.0714286	1.46429	-1.64286	107.121	11	9	0.190476	0.227273	4	Lignin_Phenolics	UnsatHC	C28H41O2N2P3	CHONP	2131379	14.5723	0.00123279
01_Day10	Day10	1 CT A day10	CT	771.16	28	40	19	2	2	0	770.949	771	0.0505583	770.301	771	0.698776			0.678571	1.42857	0.285714	52.1571	10	-9	-2.6	-0.241379	-13	Lignin_Phenolics	Tannin	C28H40O19N2S2	CHONS	3826131	15.1574	0.00221303
01_Day10	Day10	1 CT A day10	CT	755.165	28	40	18	2	2	0	754.959	755	0.0411028	754.324	755	0.675875			0.642857	1.42857	0.214286	54.1929	10	-8	-2	-0.2	-12	Lignin_Phenolics	Lignin	C28H40O18N2S2	CHONS	2877753	14.8725	0.00166449
01_Day10	Day10	1 CT A day10	CT	735.149	28	39	15	2	0	3	734.949	735	0.0514116	734.331	735	0.669359			0.535714	1.39286	-0.642857	78.6214	12	-3	-1	-0.0322581	-8	Lignin_Phenolics	Lignin	C28H39O15N2P3	CHONP	8.18047e+06	15.9173	0.00473157
01_Day10	Day10	1 CT A day10	CT	719.154	28	39	14	2	0	3	718.958	719	0.0420116	718.353	719	0.646514			0.5	1.39286	-0.714286	80.6571	12	-2	-0.777778	0	-7	Lignin_Phenolics	Lignin	C28H39O14N2P3	CHONP	5.49771e+06	15.5198	0.00317987
01_Day10	Day10	1 CT A day10	CT	753.137	28	34	24	0	0	0	752.932	753	0.0683868	752.299	753	0.701455			0.857143	1.21429	0.5	46.05	12	-12	-3	0	-12	Lignin_Phenolics	Tannin	C28H34O24	CHO	5849890	15.5819	0.00338357
01_Day10	Day10	1 CT A day10	CT	671.138	28	33	17	0	0	1	670.955	671	0.0447584	670.391	671	0.6089			0.607143	1.17857	-0.142857	64.3714	13	-4	-0.5	0.189189	-5	Lignin_Phenolics	Lignin	C28H33O17P	CHOP	1667239	14.3267	0.00096433
01_Day10	Day10	1 CT A day10	CT	683.132	28	33	14	2	1	1	682.946	683	0.0544553	682.371	683	0.628679			0.5	1.17857	-0.0714286	62.3357	14	0	-0.4	0.176471	-4	Lignin_Phenolics	Lignin	C28H33O14N2PS	CHONPS	2.49396e+06	14.7294	0.00144251
01_Day10	Day10	1 CT A day10	CT	495.185	28	32	6	0	1	0	495.05	496	0.950094	494.634	495	0.366334			0.214286	1.14286	-0.642857	78.6214	13	7	0.285714	0.375	6	Lignin_Phenolics	Lignin	C28H32O6S	CHOS	2.04242e+06	14.5296	0.00118133
01_Day10	Day10	1 CT A day10	CT	557.132	28	32	6	0	1	2	556.98	557	0.0197297	556.512	557	0.488041			0.214286	1.14286	-1	88.8	14	8	0.263158	0.363636	5	Lignin_Phenolics	Lignin	C28H32O6P2S	CHOPS	2.53226e+06	14.7446	0.00146466
01_Day10	Day10	1 CT A day10	CT	541.137	28	32	5	0	1	2	540.99	541	0.0102464	540.535	541	0.465113			0.178571	1.14286	-1.07143	90.8357	14	9	0.3	0.377778	6	Lignin_Phenolics	Lignin	C28H32O5P2S	CHOPS	2.0554e+06	14.536	0.00118884
01_Day10	Day10	1 CT A day10	CT	551.142	28	31	4	2	0	3	550.992	551	0.00787006	550.529	551	0.471146			0.142857	1.10714	-1.14286	92.8714	16	12	0.368421	0.428571	7	Lignin_Phenolics	Lignin	C28H31O4N2P3	CHONP	1.61072e+06	14.2922	0.000931637
01_Day10	Day10	1 CT A day10	CT	555.116	28	30	6	0	1	2	554.965	555	0.0348179	554.499	555	0.501435			0.214286	1.07143	-0.928571	86.7643	15	9	0.315789	0.409091	6	Lignin_Phenolics	Lignin	C28H30O6P2S	CHOPS	4564878	15.3339	0.00264032
01_Day10	Day10	1 CT A day10	CT	646.125	28	30	11	2	2	0	645.949	646	0.0509533	645.406	646	0.59407			0.392857	1.07143	0.0714286	58.2643	15	4	0	0.297297	0	Lignin_Phenolics	Lignin	C28H30O11N2S2	CHONS	66718252	18.016	0.0385898
01_Day10	Day10	1 CT A day10	CT	619.096	28	30	10	0	1	2	618.927	619	0.0726222	618.407	619	0.593019			0.357143	1.07143	-0.642857	78.6214	15	5	0.133333	0.35	2	Lignin_Phenolics	Lignin	C28H30O10P2S	CHOPS	5.12695e+06	15.45	0.00296542
01_Day10	Day10	1 CT A day10	CT	533.132	28	29	3	2	0	3	532.987	533	0.0133172	532.539	533	0.461454			0.107143	1.03571	-1.14286	92.8714	17	14	0.45	0.488372	9	Lignin_Phenolics	UnsatHC	C28H29O3N2P3	CHONP	3.43581e+06	15.0498	0.00198727
01_Day10	Day10	1 CT A day10	CT	517.137	28	29	2	2	0	3	516.996	517	0.00412575	516.561	517	0.438818			0.0714286	1.03571	-1.21429	94.9071	17	15	0.47619	0.5	10	Aromatic	UnsatHC	C28H29O2N2P3	CHONP	1.83704e+06	14.4237	0.00106254
01_Day10	Day10	1 CT A day10	CT	631.134	28	29	13	2	0	1	630.962	631	0.0383963	630.431	631	0.568911			0.464286	1.03571	-0.0714286	62.3357	16	3	0	0.351351	0	Lignin_Phenolics	Lignin	C28H29O13N2P	CHONP	1.81409e+06	14.4111	0.00104927
01_Day10	Day10	1 CT A day10	CT	615.121	28	29	10	2	1	1	614.953	615	0.0469207	614.436	615	0.563976			0.357143	1.03571	-0.214286	66.4071	16	6	0.142857	0.368421	2	Lignin_Phenolics	Lignin	C28H29O10N2PS	CHONPS	20654566	16.8434	0.0119466
01_Day10	Day10	1 CT A day10	CT	547.111	28	27	4	2	0	3	546.962	547	0.0379601	546.502	547	0.497848			0.142857	0.964286	-1	88.8	18	14	0.473684	0.52381	9	Aromatic	Lignin	C28H27O4N2P3	CHONP	2.84382e+06	14.8607	0.00164486
01_Day10	Day10	1 CT A day10	CT	531.116	28	27	3	2	0	3	530.971	531	0.0287113	530.525	531	0.475154			0.107143	0.964286	-1.07143	90.8357	18	15	0.5	0.534884	10	Aromatic	UnsatHC	C28H27O3N2P3	CHONP	3.87594e+06	15.1703	0.00224184
01_Day10	Day10	1 CT A day10	CT	515.121	28	27	2	2	0	3	514.981	515	0.0191916	514.548	515	0.452189			0.0714286	0.964286	-1.14286	92.8714	18	16	0.52381	0.545455	11	Aromatic	UnsatHC	C28H27O2N2P3	CHONP	2.98273e+06	14.9083	0.00172521
01_Day10	Day10	1 CT A day10	CT	642.076	28	26	9	2	3	0	641.901	642	0.0987812	641.362	642	0.638494			0.321429	0.928571	0.142857	56.2286	17	8	0.214286	0.405405	3	Lignin_Phenolics	Lignin	C28H26O9N2S3	CHONS	2.31756e+06	14.656	0.00134047
01_Day10	Day10	1 CT A day10	CT	545.095	28	25	4	2	0	3	544.947	545	0.0532811	544.489	545	0.511475			0.142857	0.892857	-0.928571	86.7643	19	15	0.526316	0.571429	10	Aromatic	Lignin	C28H25O4N2P3	CHONP	2.26184e+06	14.6317	0.00130824
01_Day10	Day10	1 CT A day10	CT	529.1	28	25	3	2	0	3	528.956	529	0.0437995	528.511	529	0.488548			0.107143	0.892857	-1	88.8	19	16	0.55	0.581395	11	Aromatic	UnsatHC	C28H25O3N2P3	CHONP	8.07927e+06	15.9048	0.00467304
01_Day10	Day10	1 CT A day10	CT	513.106	28	25	2	2	0	3	512.966	513	0.0343002	512.534	513	0.465604			0.0714286	0.892857	-1.07143	90.8357	19	17	0.571429	0.590909	12	Aromatic	UnsatHC	C28H25O2N2P3	CHONP	5972643	15.6027	0.00345457
01_Day10	Day10	1 CT A day10	CT	526.109	28	25	2	2	0	3	525.966	526	0.0344524	525.523	526	0.476686			0.0714286	0.892857	-1.07143	90.8357	19	17	0.571429	0.590909	12	Aromatic	UnsatHC	C28H25O2N2P3	CHONP	2.82334e+06	14.8534	0.00163302
01_Day10	Day10	1 CT A day10	CT	559.075	28	23	5	2	0	3	558.922	559	0.0775034	558.453	559	0.547448			0.178571	0.821429	-0.785714	82.6929	20	15	0.555556	0.609756	10	Aromatic	Lignin	C28H23O5N2P3	CHONP	1.72538e+06	14.361	0.000997959
01_Day10	Day10	1 CT A day10	CT	527.085	28	23	3	2	0	3	526.941	527	0.0589328	526.498	527	0.501987			0.107143	0.821429	-0.928571	86.7643	20	17	0.6	0.627907	12	Aromatic	UnsatHC	C28H23O3N2P3	CHONP	4420346	15.3017	0.00255672
01_Day10	Day10	1 CT A day10	CT	511.09	28	23	2	2	0	3	510.95	511	0.0495396	510.521	511	0.479149			0.0714286	0.821429	-1	88.8	20	18	0.619048	0.636364	13	Aromatic	UnsatHC	C28H23O2N2P3	CHONP	6912499	15.7488	0.00399818
01_Day10	Day10	1 CT A day10	CT	541.064	28	21	4	2	0	3	540.917	541	0.083305	540.462	541	0.53811			0.142857	0.75	-0.785714	82.6929	21	17	0.631579	0.666667	12	Condensed_Aromatics	CondHC	C28H21O4N2P3	CHONP	2.38614e+06	14.6852	0.00138014
01_Day10	Day10	1 CT A day10	CT	525.069	28	21	3	2	0	3	524.926	525	0.0739411	524.485	525	0.515301			0.107143	0.75	-0.857143	84.7286	21	18	0.65	0.674419	13	Condensed_Aromatics	CondHC	C28H21O3N2P3	CHONP	3382869	15.0342	0.00195665
01_Day10	Day10	1 CT A day10	CT	509.074	28	21	2	2	0	3	508.935	509	0.0645345	508.508	509	0.492449			0.0714286	0.75	-0.928571	86.7643	21	19	0.666667	0.681818	14	Condensed_Aromatics	CondHC	C28H21O2N2P3	CHONP	3.67545e+06	15.1172	0.00212588
01_Day10	Day10	1 CT A day10	CT	465.081	28	20	3	0	0	2	464.955	465	0.0452925	464.564	465	0.436228			0.107143	0.714286	-0.857143	84.7286	20	17	0.652174	0.673469	15	Condensed_Aromatics	CondHC	C28H20O3P2	CHOP	3.95818e+06	15.1913	0.00228941
01_Day10	Day10	1 CT A day10	CT	415.089	28	17	2	0	0	1	414.976	415	0.0238388	414.627	415	0.372752			0.0714286	0.607143	-0.642857	78.6214	21	19	0.72	0.730769	18	Condensed_Aromatics	CondHC	C28H17O2P	CHOP	2.0724e+06	14.5442	0.00119867
01_Day10	Day10	1 CT A day10	CT	413.074	28	15	2	0	0	1	412.961	413	0.0388708	412.614	413	0.38609			0.0714286	0.535714	-0.571429	76.5857	22	20	0.76	0.769231	19	Condensed_Aromatics	CondHC	C28H15O2P	CHOP	2.66874e+06	14.7971	0.0015436
01_Day10	Day10	1 CT A day10	CT	427.053	28	13	3	0	0	1	426.936	427	0.0635083	426.578	427	0.422478			0.107143	0.464286	-0.428571	72.5143	23	20	0.791667	0.803922	19	Condensed_Aromatics	CondHC	C28H13O3P	CHOP	2240185	14.6221	0.00129572
01_Day10	Day10	1 CT A day10	CT	411.058	28	13	2	0	0	1	410.946	411	0.0539642	410.601	411	0.399489			0.0714286	0.464286	-0.5	74.55	23	21	0.8	0.807692	20	Condensed_Aromatics	CondHC	C28H13O2P	CHOP	3100232	14.947	0.00179317
01_Day10	Day10	1 CT A day10	CT	425.038	28	11	3	0	0	1	424.922	425	0.0782802	424.564	425	0.435556			0.107143	0.392857	-0.357143	70.4786	24	21	0.833333	0.843137	20	Condensed_Aromatics	CondHC	C28H11O3P	CHOP	2508310	14.7351	0.0014508
01_Day10	Day10	1 CT A day10	CT	409.042	28	11	2	0	0	1	408.931	409	0.0690375	408.587	409	0.412868			0.0714286	0.392857	-0.428571	72.5143	24	22	0.84	0.846154	21	Condensed_Aromatics	CondHC	C28H11O2P	CHOP	3852752	15.1643	0.00222843
01_Day10	Day10	1 CT A day10	CT	422.046	28	11	2	0	0	1	421.931	422	0.0690891	421.576	422	0.42385			0.0714286	0.392857	-0.428571	72.5143	24	22	0.84	0.846154	21	Condensed_Aromatics	CondHC	C28H11O2P	CHOP	1.45259e+06	14.1889	0.000840179
01_Day10	Day10	1 CT A day10	CT	411.022	27	9	3	0	0	1	410.91	411	0.0902743	410.564	411	0.435769			0.111111	0.333333	-0.296296	68.7444	24	21	0.869565	0.877551	20	Condensed_Aromatics	CondHC	C27H9O3P	CHOP	1.57548e+06	14.2701	0.000911259
01_Day10	Day10	1 CT A day10	CT	395.027	27	9	2	0	0	1	394.919	395	0.0809055	394.587	395	0.412955			0.0740741	0.333333	-0.37037	70.8556	24	22	0.875	0.88	21	Condensed_Aromatics	CondHC	C27H9O2P	CHOP	2358184	14.6734	0.00136397
01_Day10	Day10	1 CT A day10	CT	517.304	27	52	3	0	1	2	517.163	518	0.837059	516.728	517	0.271892			0.111111	1.92593	-2	117.3	3	0	-0.142857	-0.0666667	-3	Aliphatics	Lipid	C27H52O3P2S	CHOPS	1.49964e+06	14.2207	0.000867391
01_Day10	Day10	1 CT A day10	CT	465.306	27	48	2	0	0	2	465.179	466	0.821112	464.788	465	0.212236			0.0740741	1.77778	-2	117.3	5	3	0.0434783	0.0833333	1	Aliphatics	Lipid	C27H48O2P2	CHOP	8664548	15.9748	0.00501157
01_Day10	Day10	1 CT A day10	CT	759.159	27	40	19	2	2	0	758.953	759	0.0474466	758.314	759	0.685577			0.703704	1.48148	0.296296	51.8556	9	-10	-3.5	-0.333333	-14	Lignin_Phenolics	Tannin	C27H40O19N2S2	CHONS	3.45005e+06	15.0539	0.00199551
01_Day10	Day10	1 CT A day10	CT	773.14	27	40	18	2	1	2	772.929	773	0.0707111	772.279	773	0.720593			0.666667	1.48148	-0.222222	66.6333	10	-8	-3.25	-0.307692	-13	Lignin_Phenolics	Tannin	C27H40O18N2P2S	CHONPS	3764689	15.1412	0.00217749
01_Day10	Day10	1 CT A day10	CT	531.21	27	39	3	2	0	3	531.065	532	0.934741	530.619	531	0.381263			0.111111	1.44444	-1.55556	104.633	11	8	0.157895	0.219512	3	Lignin_Phenolics	UnsatHC	C27H39O3N2P3	CHONP	1.59601e+06	14.283	0.00092313
01_Day10	Day10	1 CT A day10	CT	515.215	27	39	2	2	0	3	515.075	516	0.92507	514.642	515	0.358147			0.0740741	1.44444	-1.62963	106.744	11	9	0.2	0.238095	4	Lignin_Phenolics	UnsatHC	C27H39O2N2P3	CHONP	2174802	14.5924	0.0012579
01_Day10	Day10	1 CT A day10	CT	768.142	27	39	17	2	0	3	767.933	768	0.0670372	767.287	768	0.712718			0.62963	1.44444	-0.518519	75.0778	11	-6	-2.2	-0.185185	-11	Lignin_Phenolics	Lignin	C27H39O17N2P3	CHONP	2.0627e+06	14.5395	0.00119306
01_Day10	Day10	1 CT A day10	CT	465.222	27	34	3	2	1	0	465.095	466	0.905061	464.704	465	0.296115			0.111111	1.25926	-0.740741	81.4111	12	9	0.285714	0.333333	6	Lignin_Phenolics	UnsatHC	C27H34O3N2S	CHONS	1.47399e+06	14.2035	0.000852557
01_Day10	Day10	1 CT A day10	CT	505.137	27	29	2	2	0	3	504.999	505	0.000979071	504.574	505	0.425584			0.0740741	1.07407	-1.25926	96.1889	16	14	0.45	0.47619	9	Lignin_Phenolics	UnsatHC	C27H29O2N2P3	CHONP	4.76048e+06	15.3759	0.00275346
01_Day10	Day10	1 CT A day10	CT	616.115	27	28	10	2	2	0	615.947	616	0.0533594	615.429	616	0.57125			0.37037	1.03704	0.0740741	58.1889	15	5	0.0769231	0.333333	1	Lignin_Phenolics	Lignin	C27H28O10N2S2	CHONS	39520836	17.4923	0.0228588
01_Day10	Day10	1 CT A day10	CT	519.116	27	27	3	2	0	3	518.974	519	0.0255547	518.538	519	0.46191			0.111111	1	-1.11111	91.9667	17	14	0.473684	0.512195	9	Aromatic	UnsatHC	C27H27O3N2P3	CHONP	3.22369e+06	14.986	0.00186458
01_Day10	Day10	1 CT A day10	CT	617.118	27	27	13	2	0	1	616.95	617	0.0503391	616.431	617	0.569073			0.481481	1	0	60.3	16	3	0	0.371429	0	Lignin_Phenolics	Lignin	C27H27O13N2P	CHONP	4.83804e+06	15.392	0.00279832
01_Day10	Day10	1 CT A day10	CT	549.09	27	25	5	2	0	3	548.941	549	0.0591367	548.479	549	0.520688			0.185185	0.925926	-0.888889	85.6333	18	13	0.470588	0.538462	8	Aromatic	Lignin	C27H25O5N2P3	CHONP	2.03422e+06	14.5256	0.00117659
01_Day10	Day10	1 CT A day10	CT	517.1	27	25	3	2	0	3	516.959	517	0.0405426	516.525	517	0.475204			0.111111	0.925926	-1.03704	89.8556	18	15	0.526316	0.560976	10	Aromatic	UnsatHC	C27H25O3N2P3	CHONP	4.33047e+06	15.2812	0.00250474
01_Day10	Day10	1 CT A day10	CT	530.104	27	25	3	2	0	3	529.959	530	0.0406654	529.514	530	0.486257			0.111111	0.925926	-1.03704	89.8556	18	15	0.526316	0.560976	10	Aromatic	UnsatHC	C27H25O3N2P3	CHONP	2.89997e+06	14.8802	0.00167734
01_Day10	Day10	1 CT A day10	CT	553.064	27	24	7	0	1	2	552.914	553	0.0863026	552.449	553	0.551195			0.259259	0.888889	-0.666667	79.3	17	10	0.411765	0.512195	7	Aromatic	Lignin	C27H24O7P2S	CHOPS	1.80008e+06	14.4033	0.00104117
01_Day10	Day10	1 CT A day10	CT	547.075	27	23	5	2	0	3	546.926	547	0.0743111	546.466	547	0.534168			0.185185	0.851852	-0.814815	83.5222	19	14	0.529412	0.589744	9	Aromatic	Lignin	C27H23O5N2P3	CHONP	2.25758e+06	14.6298	0.00130578
01_Day10	Day10	1 CT A day10	CT	531.08	27	23	4	2	0	3	530.935	531	0.0649046	530.489	531	0.511317			0.148148	0.851852	-0.888889	85.6333	19	15	0.555556	0.6	10	Aromatic	Lignin	C27H23O4N2P3	CHONP	3635292	15.1062	0.00210265
01_Day10	Day10	1 CT A day10	CT	515.085	27	23	3	2	0	3	514.944	515	0.0556271	514.511	515	0.488594			0.111111	0.851852	-0.962963	87.7444	19	16	0.578947	0.609756	11	Aromatic	UnsatHC	C27H23O3N2P3	CHONP	5.13313e+06	15.4512	0.002969
01_Day10	Day10	1 CT A day10	CT	499.09	27	23	2	2	0	3	498.954	499	0.046361	498.534	499	0.465883			0.0740741	0.851852	-1.03704	89.8556	19	17	0.6	0.619048	12	Aromatic	UnsatHC	C27H23O2N2P3	CHONP	8002716	15.8953	0.00462876
01_Day10	Day10	1 CT A day10	CT	512.093	27	23	2	2	0	3	511.953	512	0.0465303	511.523	512	0.476983			0.0740741	0.851852	-1.03704	89.8556	19	17	0.6	0.619048	12	Aromatic	UnsatHC	C27H23O2N2P3	CHONP	1.63054e+06	14.3044	0.000943103
01_Day10	Day10	1 CT A day10	CT	545.059	27	21	5	2	0	3	544.91	545	0.0896248	544.452	545	0.547788			0.185185	0.777778	-0.740741	81.4111	20	15	0.588235	0.641026	10	Aromatic	CondHC	C27H21O5N2P3	CHONP	1.56756e+06	14.265	0.000906674
01_Day10	Day10	1 CT A day10	CT	529.064	27	21	4	2	0	3	528.92	529	0.0800991	528.475	529	0.524817			0.148148	0.777778	-0.814815	83.5222	20	16	0.611111	0.65	11	Aromatic	CondHC	C27H21O4N2P3	CHONP	2.74116e+06	14.8239	0.00158548
01_Day10	Day10	1 CT A day10	CT	513.069	27	21	3	2	0	3	512.929	513	0.0708569	512.498	513	0.50213			0.111111	0.777778	-0.888889	85.6333	20	17	0.631579	0.658537	12	Aromatic	CondHC	C27H21O3N2P3	CHONP	4551328	15.3309	0.00263248
01_Day10	Day10	1 CT A day10	CT	527.049	27	19	4	2	0	3	526.905	527	0.0949742	526.462	527	0.537998			0.148148	0.703704	-0.740741	81.4111	21	17	0.666667	0.7	12	Condensed_Aromatics	CondHC	C27H19O4N2P3	CHONP	1960695	14.4888	0.00113406
01_Day10	Day10	1 CT A day10	CT	403.089	27	17	2	0	0	1	402.98	403	0.02044	402.641	403	0.359267			0.0740741	0.62963	-0.666667	79.3	20	18	0.708333	0.72	17	Condensed_Aromatics	CondHC	C27H17O2P	CHOP	1.45222e+06	14.1886	0.00083996
01_Day10	Day10	1 CT A day10	CT	481.048	27	15	7	0	0	1	480.917	481	0.0828375	480.513	481	0.487195			0.259259	0.555556	-0.222222	66.6333	21	14	0.684211	0.733333	13	Condensed_Aromatics	CondHC	C27H15O7P	CHOP	2.93958e+06	14.8938	0.00170025
01_Day10	Day10	1 CT A day10	CT	401.074	27	15	2	0	0	1	400.964	401	0.0356612	400.627	401	0.372794			0.0740741	0.555556	-0.592593	77.1889	21	19	0.75	0.76	18	Condensed_Aromatics	CondHC	C27H15O2P	CHOP	2.01021e+06	14.5138	0.0011627
01_Day10	Day10	1 CT A day10	CT	463.038	27	13	6	0	0	1	462.912	463	0.0883309	462.522	463	0.477549			0.222222	0.481481	-0.222222	66.6333	22	16	0.75	0.782609	15	Condensed_Aromatics	CondHC	C27H13O6P	CHOP	6.97426e+06	15.7577	0.00403391
01_Day10	Day10	1 CT A day10	CT	399.058	27	13	2	0	0	1	398.949	399	0.0507136	398.614	399	0.386152			0.0740741	0.481481	-0.518519	75.0778	22	20	0.791667	0.8	19	Condensed_Aromatics	CondHC	C27H13O2P	CHOP	2.63222e+06	14.7833	0.00152247
01_Day10	Day10	1 CT A day10	CT	412.053	27	12	2	1	0	1	411.941	412	0.0589724	411.595	412	0.405334			0.0740741	0.444444	-0.37037	70.8556	23	21	0.826087	0.833333	19	Condensed_Aromatics	CondHC	C27H12O2NP	CHONP	2199939	14.6039	0.00127244
01_Day10	Day10	1 CT A day10	CT	397.042	27	11	2	0	0	1	396.934	397	0.0658032	396.6	397	0.399547			0.0740741	0.407407	-0.444444	72.9667	23	21	0.833333	0.84	20	Condensed_Aromatics	CondHC	C27H11O2P	CHOP	2.95113e+06	14.8977	0.00170693
01_Day10	Day10	1 CT A day10	CT	380.072	27	11	2	1	0	0	379.968	380	0.0319598	379.649	380	0.351438			0.0740741	0.407407	-0.148148	64.5222	23	21	0.833333	0.84	20	Condensed_Aromatics	CondHC	C27H11O2N	CHON	1.61609e+06	14.2955	0.000934745
01_Day10	Day10	1 CT A day10	CT	383.027	26	9	2	0	0	1	382.922	383	0.0776815	382.6	383	0.399644			0.0769231	0.346154	-0.384615	71.2615	23	21	0.869565	0.875	20	Condensed_Aromatics	CondHC	C26H9O2P	CHOP	1.94652e+06	14.4816	0.00112586
01_Day10	Day10	1 CT A day10	CT	466.309	26	46	4	1	0	1	466.182	467	0.817808	465.79	466	0.209776			0.153846	1.76923	-1.53846	104.146	5	1	-0.05	0.0454545	-1	AliphaticsN	Lipid	C26H46O4NP	CHONP	1.78254e+06	14.3936	0.00103102
01_Day10	Day10	1 CT A day10	CT	769.164	26	45	20	0	0	3	768.955	769	0.0452231	768.308	769	0.691763			0.769231	1.73077	-0.769231	82.2231	6	-14	-5.66667	-0.538462	-17	Aliphatics	Carb	C26H45O20P3	CHOP	2539933	14.7476	0.00146909
01_Day10	Day10	1 CT A day10	CT	753.17	26	45	19	0	0	3	752.964	753	0.0355196	752.331	753	0.668615			0.730769	1.73077	-0.846154	84.4154	6	-13	-4	-0.481481	-16	Aliphatics	Carb	C26H45O19P3	CHOP	3.58276e+06	15.0916	0.00207227
01_Day10	Day10	1 CT A day10	CT	751.154	26	43	19	0	0	3	750.949	751	0.0508871	750.318	751	0.682288			0.730769	1.65385	-0.769231	82.2231	7	-12	-3.75	-0.407407	-15	Aliphatics	Carb	C26H43O19P3	CHOP	6.07256e+06	15.6193	0.00351236
01_Day10	Day10	1 CT A day10	CT	733.143	26	41	18	0	0	3	732.944	733	0.056265	732.327	733	0.672527			0.692308	1.57692	-0.769231	82.2231	8	-10	-2.6	-0.285714	-13	Aliphatics	AminoSugar	C26H41O18P3	CHOP	3.43038e+06	15.0482	0.00198413
01_Day10	Day10	1 CT A day10	CT	509.223	26	40	6	0	0	2	509.084	510	0.915862	508.656	509	0.343902			0.230769	1.53846	-1.46154	101.954	8	2	0	0.142857	0	Aliphatics	Lipid	C26H40O6P2	CHOP	1.57524e+06	14.2699	0.000911116
01_Day10	Day10	1 CT A day10	CT	477.233	26	40	4	0	0	2	477.103	478	0.89702	476.702	477	0.29817			0.153846	1.53846	-1.61538	106.338	8	4	0.1	0.181818	2	Aliphatics	Lipid	C26H40O4P2	CHOP	4594428	15.3404	0.00265741
01_Day10	Day10	1 CT A day10	CT	749.147	26	40	21	0	0	2	748.942	749	0.0575827	748.313	749	0.687296			0.807692	1.53846	-0.307692	69.0692	8	-13	-5	-0.333333	-15	Aliphatics	Carb	C26H40O21P2	CHOP	3.26106e+06	14.9976	0.0018862
01_Day10	Day10	1 CT A day10	CT	747.159	26	40	19	2	2	0	746.956	747	0.0442149	746.328	747	0.672258			0.730769	1.53846	0.307692	51.5308	8	-11	-5	-0.44	-15	AliphaticsN	Carb	C26H40O19N2S2	CHONS	2.49447e+06	14.7296	0.0014428
01_Day10	Day10	1 CT A day10	CT	596.12	26	34	7	1	1	3	595.957	596	0.0426646	595.456	596	0.543748			0.269231	1.30769	-1.15385	93.1846	12	5	0	0.2	0	Lignin_Phenolics	Lignin	C26H34O7NP3S	CHONPS	7.23035e+06	15.7938	0.00418203
01_Day10	Day10	1 CT A day10	CT	745.132	26	34	25	0	0	0	744.929	745	0.0714914	744.302	745	0.69783			0.961538	1.30769	0.615385	42.7615	10	-15	-15	-0.185185	-15	Lignin_Phenolics	Tannin	C26H34O25	CHO	3.59919e+06	15.0962	0.00208177
01_Day10	Day10	1 CT A day10	CT	599.128	26	34	10	0	1	2	598.964	599	0.0355762	598.461	599	0.539188			0.384615	1.30769	-0.846154	84.4154	11	1	-0.153846	0.166667	-2	Lignin_Phenolics	Lignin	C26H34O10P2S	CHOPS	2.52896e+06	14.7433	0.00146275
01_Day10	Day10	1 CT A day10	CT	647.129	26	32	17	0	1	0	646.952	647	0.0475266	646.409	647	0.591487			0.653846	1.23077	0.153846	55.9154	11	-6	-0.875	0.0909091	-7	Lignin_Phenolics	Tannin	C26H32O17S	CHOS	8722937	15.9815	0.00504534
01_Day10	Day10	1 CT A day10	CT	495.152	26	31	2	2	0	3	495.018	496	0.98247	494.601	495	0.398683			0.0769231	1.19231	-1.38462	99.7615	14	12	0.368421	0.4	7	Lignin_Phenolics	UnsatHC	C26H31O2N2P3	CHONP	1.54731e+06	14.252	0.000894964
01_Day10	Day10	1 CT A day10	CT	509.132	26	29	3	2	0	3	508.993	509	0.00700601	508.565	509	0.434969			0.115385	1.11538	-1.23077	95.3769	15	12	0.388889	0.435897	7	Lignin_Phenolics	UnsatHC	C26H29O3N2P3	CHONP	1.98739e+06	14.5023	0.0011495
01_Day10	Day10	1 CT A day10	CT	506.14	26	29	2	2	0	3	506.002	507	0.997852	505.577	506	0.423301			0.0769231	1.11538	-1.30769	97.5692	15	13	0.421053	0.45	8	Lignin_Phenolics	UnsatHC	C26H29O2N2P3	CHONP	1.50632e+06	14.2252	0.000871253
01_Day10	Day10	1 CT A day10	CT	643.097	26	28	17	0	1	0	642.922	643	0.0779611	642.381	643	0.618532			0.653846	1.07692	0.307692	51.5308	13	-4	-0.625	0.212121	-5	Lignin_Phenolics	Tannin	C26H28O17S	CHOS	3.44135e+06	15.0514	0.00199047
01_Day10	Day10	1 CT A day10	CT	523.111	26	27	4	2	0	3	522.968	523	0.0317713	522.529	523	0.471485			0.153846	1.03846	-1.07692	90.9923	16	12	0.411765	0.473684	7	Lignin_Phenolics	Lignin	C26H27O4N2P3	CHONP	2178490	14.5941	0.00126004
01_Day10	Day10	1 CT A day10	CT	507.116	26	27	3	2	0	3	506.978	507	0.0221028	506.552	507	0.448372			0.115385	1.03846	-1.15385	93.1846	16	13	0.444444	0.487179	8	Lignin_Phenolics	UnsatHC	C26H27O3N2P3	CHONP	3.08031e+06	14.9405	0.00178165
01_Day10	Day10	1 CT A day10	CT	521.095	26	25	4	2	0	3	520.953	521	0.0467631	520.515	521	0.484783			0.153846	0.961538	-1	88.8	17	13	0.470588	0.526316	8	Aromatic	Lignin	C26H25O4N2P3	CHONP	2.32784e+06	14.6605	0.00134642
01_Day10	Day10	1 CT A day10	CT	505.1	26	25	3	2	0	3	504.963	505	0.037305	504.538	505	0.46188			0.115385	0.961538	-1.07692	90.9923	17	14	0.5	0.538462	9	Aromatic	UnsatHC	C26H25O3N2P3	CHONP	2.86915e+06	14.8695	0.00165951
01_Day10	Day10	1 CT A day10	CT	573.054	26	24	9	0	1	2	572.898	573	0.101838	572.416	573	0.583533			0.346154	0.923077	-0.538462	75.6462	16	7	0.285714	0.459459	4	Lignin_Phenolics	Lignin	C26H24O9P2S	CHOPS	1.62368e+06	14.3002	0.000939136
01_Day10	Day10	1 CT A day10	CT	477.085	26	24	3	0	1	2	476.955	477	0.0452658	476.554	477	0.446291			0.115385	0.923077	-1	88.8	16	13	0.5	0.534884	10	Aromatic	UnsatHC	C26H24O3P2S	CHOPS	1.69186e+06	14.3413	0.000978571
01_Day10	Day10	1 CT A day10	CT	519.079	26	23	4	2	0	3	518.938	519	0.0619984	518.502	519	0.498324			0.153846	0.884615	-0.923077	86.6077	18	14	0.529412	0.578947	9	Aromatic	Lignin	C26H23O4N2P3	CHONP	2.93287e+06	14.8915	0.00169637
01_Day10	Day10	1 CT A day10	CT	503.085	26	23	3	2	0	3	502.948	503	0.0523793	502.525	503	0.47526			0.115385	0.884615	-1	88.8	18	15	0.555556	0.589744	10	Aromatic	UnsatHC	C26H23O3N2P3	CHONP	4.56773e+06	15.3345	0.00264197
01_Day10	Day10	1 CT A day10	CT	500.093	26	23	2	2	0	3	499.957	500	0.0428619	499.537	500	0.463228			0.0769231	0.884615	-1.07692	90.9923	18	16	0.578947	0.6	11	Aromatic	UnsatHC	C26H23O2N2P3	CHONP	2.24235e+06	14.623	0.00129697
01_Day10	Day10	1 CT A day10	CT	533.059	26	21	5	2	0	3	532.914	533	0.0863479	532.466	533	0.534424			0.192308	0.807692	-0.769231	82.2231	19	14	0.5625	0.621622	9	Aromatic	Lignin	C26H21O5N2P3	CHONP	2.26435e+06	14.6328	0.0013097
01_Day10	Day10	1 CT A day10	CT	517.064	26	21	4	2	0	3	516.923	517	0.0768794	516.488	517	0.51151			0.153846	0.807692	-0.846154	84.4154	19	15	0.588235	0.631579	10	Aromatic	Lignin	C26H21O4N2P3	CHONP	2.82519e+06	14.8541	0.00163409
01_Day10	Day10	1 CT A day10	CT	501.069	26	21	3	2	0	3	500.932	501	0.0677028	500.511	501	0.488889			0.115385	0.807692	-0.923077	86.6077	19	16	0.611111	0.641026	11	Aromatic	UnsatHC	C26H21O3N2P3	CHONP	3946927	15.1884	0.0022829
01_Day10	Day10	1 CT A day10	CT	512.057	26	19	3	2	0	3	511.918	512	0.0823425	511.487	512	0.512765			0.115385	0.730769	-0.846154	84.4154	20	17	0.666667	0.692308	12	Condensed_Aromatics	CondHC	C26H19O3N2P3	CHONP	1.62618e+06	14.3017	0.000940584
01_Day10	Day10	1 CT A day10	CT	457.075	26	18	6	0	1	0	456.951	457	0.0494297	456.566	457	0.433636			0.230769	0.692308	-0.153846	64.6846	18	12	0.578947	0.636364	11	Aromatic	CondHC	C26H18O6S	CHOS	10738663	16.1894	0.00621123
01_Day10	Day10	1 CT A day10	CT	387.058	26	13	2	0	0	1	386.953	387	0.0473404	386.627	387	0.372692			0.0769231	0.5	-0.538462	75.6462	21	19	0.782609	0.791667	18	Condensed_Aromatics	CondHC	C26H13O2P	CHOP	1.46572e+06	14.1979	0.000847768
01_Day10	Day10	1 CT A day10	CT	383.083	26	12	2	2	0	0	382.978	383	0.0218434	382.656	383	0.343853			0.0769231	0.461538	-0.0769231	62.4923	22	20	0.818182	0.826087	18	Condensed_Aromatics	CondHC	C26H12O2N2	CHON	2507170	14.7347	0.00145014
01_Day10	Day10	1 CT A day10	CT	385.042	26	11	2	0	0	1	384.937	385	0.062598	384.614	385	0.386255			0.0769231	0.423077	-0.461538	73.4538	22	20	0.826087	0.833333	19	Condensed_Aromatics	CondHC	C26H11O2P	CHOP	2.41702e+06	14.698	0.001398
01_Day10	Day10	1 CT A day10	CT	547.27	25	44	9	2	1	0	547.12	548	0.879524	546.66	547	0.339546			0.36	1.76	-0.72	80.82	5	-4	-0.538462	-0.142857	-7	AliphaticsN	Protein	C25H44O9N2S	CHONS	1.69646e+06	14.3441	0.000981231
01_Day10	Day10	1 CT A day10	CT	755.185	25	44	20	2	2	0	754.98	755	0.0203491	754.345	755	0.655139			0.8	1.76	0.24	53.46	5	-15	-19	-0.818182	-19	AliphaticsN	Carb	C25H44O20N2S2	CHONS	7720254	15.8594	0.00446539
01_Day10	Day10	1 CT A day10	CT	771.144	25	43	21	0	0	3	770.933	771	0.0665869	770.285	771	0.714791			0.84	1.72	-0.64	78.54	6	-15	-18	-0.652174	-18	Aliphatics	Carb	C25H43O21P3	CHOP	2.09711e+06	14.5561	0.00121297
01_Day10	Day10	1 CT A day10	CT	723.159	25	43	18	0	0	3	722.962	723	0.0379089	722.354	723	0.645778			0.72	1.72	-0.88	85.38	6	-12	-3.75	-0.461538	-15	Aliphatics	Carb	C25H43O18P3	CHOP	2.03802e+06	14.5275	0.00117879
01_Day10	Day10	1 CT A day10	CT	545.254	25	42	9	2	1	0	545.105	546	0.894706	544.647	545	0.353033			0.36	1.68	-0.64	78.54	6	-3	-0.461538	-0.0857143	-6	AliphaticsN	Protein	C25H42O9N2S	CHONS	1.67178e+06	14.3294	0.000966957
01_Day10	Day10	1 CT A day10	CT	721.18	25	42	18	2	2	0	720.984	721	0.0164068	720.377	721	0.622613			0.72	1.68	0.16	55.74	6	-12	-5.33333	-0.583333	-16	AliphaticsN	Carb	C25H42O18N2S2	CHONS	2.29791e+06	14.6475	0.00132911
01_Day10	Day10	1 CT A day10	CT	561.249	25	42	10	2	1	0	561.096	562	0.904019	560.624	561	0.375791			0.4	1.68	-0.56	76.26	6	-4	-0.583333	-0.117647	-7	AliphaticsN	Protein	C25H42O10N2S	CHONS	1.79514e+06	14.4006	0.00103831
01_Day10	Day10	1 CT A day10	CT	721.143	25	41	18	0	0	3	720.947	721	0.0533748	720.34	721	0.65955			0.72	1.64	-0.8	83.1	7	-11	-3.5	-0.384615	-14	Aliphatics	Carb	C25H41O18P3	CHOP	2486311	14.7263	0.00143808
01_Day10	Day10	1 CT A day10	CT	752.13	25	40	19	1	2	1	751.925	752	0.0749373	751.293	752	0.707159			0.76	1.6	0	60.3	7	-12	-8	-0.565217	-16	AliphaticsN	Carb	C25H40O19NPS2	CHONPS	6.09332e+06	15.6227	0.00352437
01_Day10	Day10	1 CT A day10	CT	781.138	25	39	22	2	1	1	780.925	781	0.0748328	780.269	781	0.731438			0.88	1.56	0.32	51.18	8	-14	18	-0.7	-18	AliphaticsN	Carb	C25H39O22N2PS	CHONPS	1.72878e+06	14.3629	0.000999923
01_Day10	Day10	1 CT A day10	CT	735.123	25	39	19	0	0	3	734.922	735	0.0777723	734.304	735	0.695698			0.76	1.56	-0.64	78.54	8	-11	-4.66667	-0.36	-14	Aliphatics	Carb	C25H39O19P3	CHOP	1.76817e+06	14.3855	0.00102271
01_Day10	Day10	1 CT A day10	CT	703.133	25	39	17	0	0	3	702.941	703	0.0587568	702.35	703	0.649793			0.68	1.56	-0.8	83.1	8	-9	-2.4	-0.259259	-12	Aliphatics	AminoSugar	C25H39O17P3	CHOP	3.50313e+06	15.0692	0.00202621
01_Day10	Day10	1 CT A day10	CT	494.231	25	38	7	1	0	1	494.097	495	0.903325	493.681	494	0.318763			0.28	1.52	-1.04	89.94	8	1	-0.0625	0.128205	-1	AliphaticsN	Lipid	C25H38O7NP	CHONP	2.29672e+06	14.647	0.00132842
01_Day10	Day10	1 CT A day10	CT	463.217	25	38	4	0	0	2	463.091	464	0.9089	462.702	463	0.298269			0.16	1.52	-1.6	105.9	8	4	0.105263	0.190476	2	Aliphatics	Lipid	C25H38O4P2	CHOP	7.56619e+06	15.8392	0.00437628
01_Day10	Day10	1 CT A day10	CT	731.128	25	36	19	2	2	0	730.929	731	0.0711426	730.314	731	0.685711			0.76	1.44	0.48	46.62	9	-10	-7	-0.391304	-14	Lignin_Phenolics	Tannin	C25H36O19N2S2	CHONS	4353243	15.2864	0.00251791
01_Day10	Day10	1 CT A day10	CT	715.133	25	36	18	2	2	0	714.938	715	0.0617204	714.337	715	0.662843			0.72	1.44	0.4	48.9	9	-9	-4.33333	-0.333333	-13	Lignin_Phenolics	Tannin	C25H36O18N2S2	CHONS	4222522	15.2559	0.0024423
01_Day10	Day10	1 CT A day10	CT	712.141	25	36	17	2	2	0	711.947	712	0.0525753	711.349	712	0.651184			0.68	1.44	0.32	51.18	9	-8	-3	-0.28	-12	Lignin_Phenolics	Tannin	C25H36O17N2S2	CHONS	2.99589e+06	14.9128	0.00173282
01_Day10	Day10	1 CT A day10	CT	477.178	25	34	5	0	2	0	477.048	478	0.952263	476.647	477	0.353367			0.2	1.36	-0.8	83.1	9	4	0.111111	0.219512	2	Lignin_Phenolics	Lignin	C25H34O5S2	CHOS	1.51269e+06	14.2294	0.000874936
01_Day10	Day10	1 CT A day10	CT	535.111	25	30	7	0	1	2	534.966	535	0.0343659	534.516	535	0.484167			0.28	1.2	-0.96	87.66	12	5	0.133333	0.297297	2	Lignin_Phenolics	Lignin	C25H30O7P2S	CHOPS	2.20978e+06	14.6084	0.00127814
01_Day10	Day10	1 CT A day10	CT	546.099	25	28	7	0	1	2	545.95	546	0.0497969	545.491	546	0.508834			0.28	1.12	-0.88	85.38	13	6	0.2	0.351351	3	Lignin_Phenolics	Lignin	C25H28O7P2S	CHOPS	1.65631e+06	14.3201	0.00095801
01_Day10	Day10	1 CT A day10	CT	577.115	25	28	10	2	0	2	576.957	577	0.042502	576.472	577	0.52761			0.4	1.12	-0.48	73.98	14	4	0	0.3125	0	Lignin_Phenolics	Lignin	C25H28O10N2P2	CHONP	3.77423e+06	15.1437	0.00218301
01_Day10	Day10	1 CT A day10	CT	527.106	25	27	5	2	0	3	526.962	527	0.0378573	526.519	527	0.480929			0.2	1.08	-1.04	89.94	15	10	0.333333	0.428571	5	Lignin_Phenolics	Lignin	C25H27O5N2P3	CHONP	2.00064e+06	14.509	0.00115717
01_Day10	Day10	1 CT A day10	CT	469.097	25	26	3	0	3	0	468.969	469	0.0306982	468.575	469	0.425009			0.12	1.04	-0.56	76.26	13	10	0.368421	0.414634	7	Lignin_Phenolics	UnsatHC	C25H26O3S3	CHOS	1.75264e+06	14.3766	0.00101373
01_Day10	Day10	1 CT A day10	CT	509.095	25	25	4	2	0	3	508.957	509	0.0434572	508.529	509	0.47139			0.16	1	-1.04	89.94	16	12	0.4375	0.5	7	Aromatic	Lignin	C25H25O4N2P3	CHONP	2.71289e+06	14.8135	0.00156913
01_Day10	Day10	1 CT A day10	CT	493.1	25	25	3	2	0	3	492.966	493	0.0339435	492.552	493	0.448431			0.12	1	-1.12	92.22	16	13	0.470588	0.513514	8	Aromatic	UnsatHC	C25H25O3N2P3	CHONP	4144328	15.2373	0.00239708
01_Day10	Day10	1 CT A day10	CT	509.068	25	24	2	2	2	2	508.929	509	0.0705631	508.502	509	0.498473			0.08	0.96	-0.8	83.1	16	14	0.470588	0.5	8	Aromatic	UnsatHC	C25H24O2N2P2S2	CHONPS	1527095	14.2389	0.00088327
01_Day10	Day10	1 CT A day10	CT	559.103	25	24	11	2	1	0	558.951	559	0.0493773	558.481	559	0.519345			0.44	0.96	0.24	53.46	15	4	0.0909091	0.393939	1	Lignin_Phenolics	Lignin	C25H24O11N2S	CHONS	2.13806e+06	14.5754	0.00123665
01_Day10	Day10	1 CT A day10	CT	507.08	25	23	4	2	0	3	506.941	507	0.0585143	506.515	507	0.484753			0.16	0.92	-0.96	87.66	17	13	0.5	0.555556	8	Aromatic	Lignin	C25H23O4N2P3	CHONP	2.01534e+06	14.5163	0.00116567
01_Day10	Day10	1 CT A day10	CT	461.1	25	22	3	2	2	0	460.974	461	0.0258671	460.587	461	0.413456			0.12	0.88	-0.24	67.14	16	13	0.5	0.538462	9	Aromatic	UnsatHC	C25H22O3N2S2	CHONS	2.93501e+06	14.8922	0.0016976
01_Day10	Day10	1 CT A day10	CT	505.064	25	21	4	2	0	3	504.926	505	0.0735641	504.502	505	0.498108			0.16	0.84	-0.88	85.38	18	14	0.5625	0.611111	9	Aromatic	Lignin	C25H21O4N2P3	CHONP	2.25628e+06	14.6292	0.00130503
01_Day10	Day10	1 CT A day10	CT	486.077	25	21	2	2	0	3	485.945	486	0.0549836	485.536	486	0.463568			0.08	0.84	-1.04	89.94	18	16	0.611111	0.631579	11	Aromatic	UnsatHC	C25H21O2N2P3	CHONP	3.75687e+06	15.1391	0.00217297
01_Day10	Day10	1 CT A day10	CT	519.043	25	19	5	2	0	3	518.902	519	0.098081	518.466	519	0.534376			0.2	0.76	-0.72	80.82	19	14	0.6	0.657143	9	Aromatic	CondHC	C25H19O5N2P3	CHONP	1.59091e+06	14.2798	0.000920182
01_Day10	Day10	1 CT A day10	CT	503.048	25	19	4	2	0	3	502.911	503	0.0885799	502.489	503	0.51143			0.16	0.76	-0.8	83.1	19	15	0.625	0.666667	10	Condensed_Aromatics	CondHC	C25H19O4N2P3	CHONP	1.63806e+06	14.309	0.000947452
01_Day10	Day10	1 CT A day10	CT	375.058	25	13	2	0	0	1	374.956	375	0.0441263	374.641	375	0.359391			0.08	0.52	-0.56	76.26	20	18	0.772727	0.782609	17	Condensed_Aromatics	CondHC	C25H13O2P	CHOP	1.48593e+06	14.2115	0.000859459
01_Day10	Day10	1 CT A day10	CT	681.185	24	45	16	0	0	3	680.999	681	0.00098096	680.426	681	0.573568			0.666667	1.875	-1.16667	93.55	4	-12	-3	-0.538462	-15	Aliphatics	AminoSugar	C24H45O16P3	CHOP	2016158	14.5167	0.00116614
01_Day10	Day10	1 CT A day10	CT	665.19	24	45	15	0	0	3	665.009	666	0.991422	664.449	665	0.550564			0.625	1.875	-1.25	95.925	4	-11	-2.33333	-0.481481	-14	Aliphatics	AminoSugar	C24H45O15P3	CHOP	6125287	15.6279	0.00354286
01_Day10	Day10	1 CT A day10	CT	473.259	24	44	5	0	0	2	473.13	474	0.869714	472.732	473	0.267524			0.208333	1.83333	-1.83333	112.55	4	-1	-0.176471	-0.025641	-3	Aliphatics	Lipid	C24H44O5P2	CHOP	3.24681e+06	14.9932	0.00187795
01_Day10	Day10	1 CT A day10	CT	457.264	24	44	4	0	0	2	457.14	458	0.860344	456.755	457	0.244708			0.166667	1.83333	-1.91667	114.925	4	0	-0.111111	0	-2	Aliphatics	Lipid	C24H44O4P2	CHOP	3.03005e+06	14.9241	0.00175258
01_Day10	Day10	1 CT A day10	CT	726.178	24	43	20	1	0	2	725.98	726	0.0196622	725.37	726	0.630069			0.833333	1.79167	-0.416667	72.175	5	-15	-18	-0.727273	-18	AliphaticsN	Carb	C24H43O20NP2	CHONP	1.75499e+06	14.378	0.00101508
01_Day10	Day10	1 CT A day10	CT	533.254	24	42	9	2	1	0	533.109	534	0.891452	532.66	533	0.339692			0.375	1.75	-0.666667	79.3	5	-4	-0.583333	-0.151515	-7	AliphaticsN	Protein	C24H42O9N2S	CHONS	1.75135e+06	14.3759	0.00101298
01_Day10	Day10	1 CT A day10	CT	530.262	24	42	8	2	1	0	530.118	531	0.882347	529.672	530	0.328072			0.333333	1.75	-0.75	81.675	5	-3	-0.461538	-0.117647	-6	AliphaticsN	Protein	C24H42O8N2S	CHONS	1.78587e+06	14.3954	0.00103295
01_Day10	Day10	1 CT A day10	CT	738.141	24	41	19	0	0	3	737.94	738	0.0597358	737.32	738	0.680199			0.791667	1.70833	-0.75	81.675	6	-13	-8	-0.565217	-16	Aliphatics	Carb	C24H41O19P3	CHOP	6098795	15.6236	0.00352754
01_Day10	Day10	1 CT A day10	CT	547.233	24	40	10	2	1	0	547.084	548	0.91602	546.624	547	0.37601			0.416667	1.66667	-0.5	74.55	6	-4	-0.636364	-0.125	-7	AliphaticsN	Protein	C24H40O10N2S	CHONS	1.81831e+06	14.4134	0.00105171
01_Day10	Day10	1 CT A day10	CT	691.133	24	39	17	0	0	3	690.944	691	0.0557229	690.363	691	0.636672			0.708333	1.625	-0.833333	84.05	7	-10	-3.25	-0.36	-13	Aliphatics	Carb	C24H39O17P3	CHOP	3.0174e+06	14.9199	0.00174526
01_Day10	Day10	1 CT A day10	CT	675.138	24	39	16	0	0	3	674.954	675	0.0461632	674.386	675	0.613667			0.666667	1.625	-0.916667	86.425	7	-9	-2.4	-0.307692	-12	Aliphatics	AminoSugar	C24H39O16P3	CHOP	2.30984e+06	14.6527	0.00133601
01_Day10	Day10	1 CT A day10	CT	610.155	24	38	11	1	2	1	609.989	610	0.0110283	609.476	610	0.52391			0.458333	1.58333	-0.583333	76.925	7	-4	-0.888889	-0.172414	-8	AliphaticsN	Protein	C24H38O11NPS2	CHONPS	4.88026e+06	15.4007	0.00282274
01_Day10	Day10	1 CT A day10	CT	449.202	24	36	4	0	0	2	449.079	450	0.920711	448.702	449	0.298298			0.166667	1.5	-1.58333	105.425	8	4	0.111111	0.2	2	Aliphatics	Lipid	C24H36O4P2	CHOP	5.868e+06	15.585	0.00339405
01_Day10	Day10	1 CT A day10	CT	417.212	24	36	2	0	0	2	417.098	418	0.902019	416.747	417	0.252717			0.0833333	1.5	-1.75	110.175	8	6	0.2	0.238095	4	Aliphatics	Lipid	C24H36O2P2	CHOP	18444286	16.7303	0.0106682
01_Day10	Day10	1 CT A day10	CT	736.134	24	36	23	1	0	1	735.934	736	0.0663869	735.315	736	0.685163			0.958333	1.5	0.333333	50.8	8	-15	17	-0.52381	-17	AliphaticsN	Carb	C24H36O23NP	CHONP	3830893	15.1586	0.00221579
01_Day10	Day10	1 CT A day10	CT	719.128	24	36	19	2	2	0	718.932	719	0.0679149	718.328	719	0.672396			0.791667	1.5	0.5	46.05	8	-11	-15	-0.52381	-15	AliphaticsN	Carb	C24H36O19N2S2	CHONS	2.70935e+06	14.8122	0.00156708
01_Day10	Day10	1 CT A day10	CT	475.184	24	35	2	2	0	3	475.054	476	0.9457	474.655	475	0.345128			0.0833333	1.45833	-1.66667	107.8	10	8	0.176471	0.222222	3	Lignin_Phenolics	UnsatHC	C24H35O2N2P3	CHONP	1.87056e+06	14.4417	0.00108193
01_Day10	Day10	1 CT A day10	CT	525.191	24	34	9	2	1	0	525.048	526	0.951747	524.607	525	0.39321			0.375	1.41667	-0.333333	69.8	9	0	-0.25	0.0909091	-3	Lignin_Phenolics	Lignin	C24H34O9N2S	CHONS	5.83433e+06	15.5793	0.00337457
01_Day10	Day10	1 CT A day10	CT	541.186	24	34	10	2	1	0	541.039	542	0.961174	540.584	541	0.416081			0.416667	1.41667	-0.25	67.425	9	-1	-0.363636	0.0625	-4	Lignin_Phenolics	Lignin	C24H34O10N2S	CHONS	5407981	15.5034	0.00312797
01_Day10	Day10	1 CT A day10	CT	463.162	24	32	5	0	2	0	463.036	464	0.964222	462.646	463	0.353544			0.208333	1.33333	-0.75	81.675	9	4	0.117647	0.230769	2	Lignin_Phenolics	Lignin	C24H32O5S2	CHOS	1.49078e+06	14.2148	0.000862265
01_Day10	Day10	1 CT A day10	CT	515.106	24	27	5	2	0	3	514.966	515	0.0344722	514.533	515	0.467457			0.208333	1.125	-1.08333	91.175	14	9	0.285714	0.393939	4	Lignin_Phenolics	Lignin	C24H27O5N2P3	CHONP	1.61108e+06	14.2924	0.000931848
01_Day10	Day10	1 CT A day10	CT	535.075	24	26	8	0	1	2	534.929	535	0.070737	534.479	535	0.520508			0.333333	1.08333	-0.75	81.675	13	5	0.153846	0.352941	2	Lignin_Phenolics	Lignin	C24H26O8P2S	CHOPS	1.90923e+06	14.4622	0.0011043
01_Day10	Day10	1 CT A day10	CT	497.095	24	25	4	2	0	3	496.96	497	0.0403187	496.542	497	0.458164			0.166667	1.04167	-1.08333	91.175	15	11	0.4	0.470588	6	Lignin_Phenolics	Lignin	C24H25O4N2P3	CHONP	1.84613e+06	14.4286	0.0010678
01_Day10	Day10	1 CT A day10	CT	511.075	24	23	5	2	0	3	510.935	511	0.0645358	510.506	511	0.494132			0.208333	0.958333	-0.916667	86.425	16	11	0.428571	0.515152	6	Aromatic	Lignin	C24H23O5N2P3	CHONP	1.6197e+06	14.2978	0.000936832
01_Day10	Day10	1 CT A day10	CT	495.08	24	23	4	2	0	3	494.945	495	0.0552278	494.529	495	0.471379			0.166667	0.958333	-1	88.8	16	12	0.466667	0.529412	7	Aromatic	Lignin	C24H23O4N2P3	CHONP	2.66448e+06	14.7955	0.00154113
01_Day10	Day10	1 CT A day10	CT	644.074	24	23	20	1	0	0	643.899	644	0.101498	643.357	644	0.642891			0.833333	0.958333	0.833333	36.55	14	-6	-2.33333	0.230769	-7	Lignin_Phenolics	Tannin	C24H23O20N	CHON	2.22991e+06	14.6175	0.00128978
01_Day10	Day10	1 CT A day10	CT	531.044	24	22	8	0	1	2	530.899	531	0.101068	530.453	531	0.54745			0.333333	0.916667	-0.583333	76.925	15	7	0.307692	0.470588	4	Lignin_Phenolics	Lignin	C24H22O8P2S	CHOPS	2.03273e+06	14.5249	0.00117573
01_Day10	Day10	1 CT A day10	CT	545.087	24	22	11	2	1	0	544.939	545	0.0612857	544.481	545	0.519472			0.458333	0.916667	0.333333	50.8	15	4	0.1	0.419355	1	Lignin_Phenolics	Lignin	C24H22O11N2S	CHONS	3802954	15.1513	0.00219963
01_Day10	Day10	1 CT A day10	CT	529.092	24	22	10	2	1	0	528.948	529	0.0519448	528.503	529	0.496686			0.416667	0.916667	0.25	53.175	15	5	0.181818	0.4375	2	Lignin_Phenolics	Lignin	C24H22O10N2S	CHONS	4283303	15.2702	0.00247746
01_Day10	Day10	1 CT A day10	CT	525.054	24	21	6	2	0	3	524.911	525	0.0889938	524.47	525	0.530341			0.25	0.875	-0.75	81.675	17	11	0.461538	0.5625	6	Aromatic	Lignin	C24H21O6N2P3	CHONP	1.65128e+06	14.3171	0.000955101
01_Day10	Day10	1 CT A day10	CT	509.059	24	21	5	2	0	3	508.92	509	0.0796646	508.492	509	0.507567			0.208333	0.875	-0.833333	84.05	17	12	0.5	0.575758	7	Aromatic	Lignin	C24H21O5N2P3	CHONP	1.6382e+06	14.3091	0.000947532
01_Day10	Day10	1 CT A day10	CT	642.058	24	21	20	1	0	0	641.883	642	0.116654	641.344	642	0.656352			0.833333	0.875	0.916667	34.175	15	-5	-2	0.307692	-6	Lignin_Phenolics	Tannin	C24H21O20N	CHON	6.63833e+06	15.7084	0.0038396
01_Day10	Day10	1 CT A day10	CT	463.079	24	20	4	2	2	0	462.953	463	0.0468895	462.564	463	0.436142			0.166667	0.833333	-0.0833333	62.675	16	12	0.5	0.555556	8	Aromatic	Lignin	C24H20O4N2S2	CHONS	2.248e+06	14.6256	0.00130024
01_Day10	Day10	1 CT A day10	CT	473.038	24	17	3	2	0	3	472.909	473	0.0912855	472.511	473	0.488909			0.125	0.708333	-0.833333	84.05	19	16	0.6875	0.714286	11	Condensed_Aromatics	CondHC	C24H17O3N2P3	CHONP	2.39939e+06	14.6907	0.0013878
01_Day10	Day10	1 CT A day10	CT	347.027	23	9	2	0	0	1	346.932	347	0.0679109	346.64	347	0.359613			0.0869565	0.391304	-0.434783	72.6913	20	18	0.85	0.857143	17	Condensed_Aromatics	CondHC	C23H9O2P	CHOP	4214861	15.2541	0.00243787
01_Day10	Day10	1 CT A day10	CT	465.29	23	48	5	0	0	2	465.164	466	0.836319	464.773	465	0.22743			0.217391	2.08696	-2.08696	119.778	1	-4	-0.375	-0.189189	-6	Saturated	Lipid	C23H48O5P2	CHOP	1.54928e+06	14.2533	0.000896102
01_Day10	Day10	1 CT A day10	CT	717.161	23	46	17	0	0	4	716.966	717	0.034133	716.363	717	0.636961			0.73913	2	-1.3913	99.9522	3	-14	-9	-0.904762	-18	Aliphatics	Carb	C23H46O17P4	CHOP	2.21102e+06	14.609	0.00127885
01_Day10	Day10	1 CT A day10	CT	491.28	23	44	7	2	1	0	491.146	492	0.854094	490.733	491	0.267052			0.304348	1.91304	-0.956522	87.5609	3	-4	-0.538462	-0.212121	-7	AliphaticsN	Protein	C23H44O7N2S	CHONS	1.49336e+06	14.2165	0.000863761
01_Day10	Day10	1 CT A day10	CT	822.158	23	43	25	2	1	1	821.934	822	0.0664577	821.242	822	0.757543			1.08696	1.86957	0.434783	47.9087	4	-21	4.16667	-1.92308	-25	AliphaticsN	Carb	C23H43O25N2PS	CHONPS	2102426	14.5586	0.00121604
01_Day10	Day10	1 CT A day10	CT	667.169	23	43	16	0	0	3	666.987	667	0.0126589	666.427	667	0.573465			0.695652	1.86957	-1.13043	92.5174	4	-12	-3.75	-0.583333	-15	Aliphatics	AminoSugar	C23H43O16P3	CHOP	2.23354e+06	14.6191	0.00129188
01_Day10	Day10	1 CT A day10	CT	475.238	23	42	6	0	0	2	475.109	476	0.891147	474.709	475	0.290621			0.26087	1.82609	-1.73913	109.865	4	-2	-0.266667	-0.0555556	-4	Aliphatics	Lipid	C23H42O6P2	CHOP	2.20593e+06	14.6067	0.00127591
01_Day10	Day10	1 CT A day10	CT	459.244	23	42	5	0	0	2	459.118	460	0.881522	458.732	459	0.26755			0.217391	1.82609	-1.82609	112.343	4	-1	-0.1875	-0.027027	-3	Aliphatics	Lipid	C23H42O5P2	CHOP	8.14658e+06	15.9131	0.00471198
01_Day10	Day10	1 CT A day10	CT	443.249	23	42	4	0	0	2	443.128	444	0.872222	442.755	443	0.244806			0.173913	1.82609	-1.91304	114.822	4	0	-0.117647	0	-2	Aliphatics	Lipid	C23H42O4P2	CHOP	6.02575e+06	15.6116	0.00348529
01_Day10	Day10	1 CT A day10	CT	696.168	23	41	19	1	0	2	695.978	696	0.0220042	695.393	696	0.607185			0.826087	1.78261	-0.434783	72.6913	5	-14	-17	-0.714286	-17	AliphaticsN	Carb	C23H41O19NP2	CHONP	2444109	14.7092	0.00141367
01_Day10	Day10	1 CT A day10	CT	519.238	23	40	9	2	1	0	519.097	520	0.903297	518.66	519	0.339755			0.391304	1.73913	-0.608696	77.6478	5	-4	-0.636364	-0.16129	-7	AliphaticsN	Protein	C23H40O9N2S	CHONS	1.93755e+06	14.4769	0.00112068
01_Day10	Day10	1 CT A day10	CT	793.121	23	40	26	0	0	2	792.905	793	0.0950341	792.238	793	0.761712			1.13043	1.73913	0.0869565	57.8217	5	-21	4.6	-1.25	-23	Aliphatics	Carb	C23H40O26P2	CHOP	1.73992e+06	14.3694	0.00100637
01_Day10	Day10	1 CT A day10	CT	535.233	23	40	10	2	1	0	535.087	536	0.912776	534.637	535	0.362679			0.434783	1.73913	-0.521739	75.1696	5	-5	-0.8	-0.2	-8	AliphaticsN	Protein	C23H40O10N2S	CHONS	1835011	14.4226	0.00106137
01_Day10	Day10	1 CT A day10	CT	709.144	23	38	19	2	2	0	708.95	709	0.0496318	708.354	709	0.64572			0.826087	1.65217	0.434783	47.9087	6	-13	0	-0.789474	-17	AliphaticsN	Carb	C23H38O19N2S2	CHONS	2.09191e+06	14.5536	0.00120996
01_Day10	Day10	1 CT A day10	CT	693.149	23	38	18	2	2	0	692.96	693	0.0400733	692.377	693	0.622717			0.782609	1.65217	0.347826	50.387	6	-12	-16	-0.7	-16	AliphaticsN	Carb	C23H38O18N2S2	CHONS	4.3468e+06	15.2849	0.00251418
01_Day10	Day10	1 CT A day10	CT	677.117	23	37	17	0	0	3	676.933	677	0.0672755	676.364	677	0.636443			0.73913	1.6087	-0.782609	82.6043	7	-10	-4.33333	-0.391304	-13	Aliphatics	Carb	C23H37O17P3	CHOP	3.8551e+06	15.1649	0.00222979
01_Day10	Day10	1 CT A day10	CT	661.122	23	37	16	0	0	3	660.942	661	0.0581573	660.386	661	0.61388			0.695652	1.6087	-0.869565	85.0826	7	-9	-3	-0.333333	-12	Aliphatics	AminoSugar	C23H37O16P3	CHOP	4054363	15.2153	0.00234504
01_Day10	Day10	1 CT A day10	CT	485.168	23	36	5	0	1	2	485.036	486	0.963707	484.628	485	0.371527			0.217391	1.56522	-1.47826	102.43	7	2	-0.0666667	0.0857143	-1	Aliphatics	Lipid	C23H36O5P2S	CHOPS	2.07296e+06	14.5445	0.001199
01_Day10	Day10	1 CT A day10	CT	418.215	23	36	2	0	0	2	418.101	419	0.898903	417.75	418	0.250444			0.0869565	1.56522	-1.82609	112.343	7	5	0.157895	0.2	3	Aliphatics	Lipid	C23H36O2P2	CHOP	5172549	15.4589	0.0029918
01_Day10	Day10	1 CT A day10	CT	674.126	23	35	18	1	0	2	673.942	674	0.0580204	673.375	674	0.624674			0.782609	1.52174	-0.26087	67.7348	8	-10	-6.5	-0.363636	-13	AliphaticsN	Carb	C23H35O18NP2	CHONP	1.73664e+06	14.3675	0.00100447
01_Day10	Day10	1 CT A day10	CT	526.195	23	34	9	2	1	0	526.051	527	0.94876	525.609	526	0.391066			0.391304	1.47826	-0.347826	70.213	8	-1	-0.363636	0.0322581	-4	Lignin_Phenolics	Lignin	C23H34O9N2S	CHONS	1.6821e+06	14.3356	0.000972923
01_Day10	Day10	1 CT A day10	CT	466.2	23	34	7	1	0	1	466.073	467	0.926999	465.681	466	0.318875			0.304348	1.47826	-0.956522	87.5609	8	1	-0.0714286	0.142857	-1	Lignin_Phenolics	Lignin	C23H34O7NP	CHONP	1.63864e+06	14.3094	0.000947788
01_Day10	Day10	1 CT A day10	CT	451.181	23	34	5	0	0	2	451.058	452	0.942045	450.679	451	0.321296			0.217391	1.47826	-1.47826	102.43	8	3	0.0625	0.189189	1	Lignin_Phenolics	Lignin	C23H34O5P2	CHOP	2945132	14.8957	0.00170346
01_Day10	Day10	1 CT A day10	CT	435.186	23	34	4	0	0	2	435.067	436	0.932741	434.701	435	0.298547			0.173913	1.47826	-1.56522	104.909	8	4	0.117647	0.210526	2	Lignin_Phenolics	Lignin	C23H34O4P2	CHOP	1.96389e+06	14.4904	0.00113591
01_Day10	Day10	1 CT A day10	CT	403.196	23	34	2	0	0	2	403.086	404	0.913823	402.747	403	0.25274			0.0869565	1.47826	-1.73913	109.865	8	6	0.210526	0.25	4	Lignin_Phenolics	UnsatHC	C23H34O2P2	CHOP	3549911	15.0824	0.00205326
01_Day10	Day10	1 CT A day10	CT	542.19	23	34	10	2	1	0	542.042	543	0.95794	541.586	542	0.413691			0.434783	1.47826	-0.26087	67.7348	8	-2	-0.5	0	-5	Lignin_Phenolics	Lignin	C23H34O10N2S	CHONS	1.80313e+06	14.405	0.00104293
01_Day10	Day10	1 CT A day10	CT	543.183	23	32	13	2	0	0	543.035	544	0.964741	542.579	543	0.421327			0.565217	1.3913	0	60.3	9	-4	-0.75	0.0344828	-6	Lignin_Phenolics	Lignin	C23H32O13N2	CHON	1.78537e+06	14.3951	0.00103265
01_Day10	Day10	1 CT A day10	CT	527.188	23	32	12	2	0	0	527.045	528	0.955433	526.601	527	0.398574			0.521739	1.3913	-0.0869565	62.7783	9	-3	-0.555556	0.0666667	-5	Lignin_Phenolics	Lignin	C23H32O12N2	CHON	1.78816e+06	14.3967	0.00103427
01_Day10	Day10	1 CT A day10	CT	609.105	23	31	15	0	1	1	608.939	609	0.0609863	608.427	609	0.572985			0.652174	1.34783	-0.173913	65.2565	9	-6	-1.33333	-0.037037	-8	Lignin_Phenolics	Tannin	C23H31O15PS	CHOPS	7.50974e+06	15.8317	0.00434363
01_Day10	Day10	1 CT A day10	CT	593.11	23	31	14	0	1	1	592.948	593	0.0517279	592.45	593	0.550281			0.608696	1.34783	-0.26087	67.7348	9	-5	-1	0	-7	Lignin_Phenolics	Lignin	C23H31O14PS	CHOPS	24451096	17.0122	0.0141425
01_Day10	Day10	1 CT A day10	CT	590.127	23	30	15	0	1	0	589.966	590	0.0340027	589.47	590	0.530048			0.652174	1.30435	0.0869565	57.8217	9	-6	-1	0.0344828	-7	Lignin_Phenolics	Tannin	C23H30O15S	CHOS	3842165	15.1615	0.0022223
01_Day10	Day10	1 CT A day10	CT	617.102	23	27	16	2	0	1	616.934	617	0.0656613	616.416	617	0.584382			0.695652	1.17391	0.26087	52.8652	12	-4	-1.75	0.0833333	-7	Lignin_Phenolics	Tannin	C23H27O16N2P	CHONP	1.99542e+06	14.5064	0.00115415
01_Day10	Day10	1 CT A day10	CT	517.085	23	25	6	2	0	3	516.945	517	0.0554876	516.51	517	0.490137			0.26087	1.08696	-0.956522	87.5609	14	8	0.25	0.4	3	Lignin_Phenolics	Lignin	C23H25O6N2P3	CHONP	1.92535e+06	14.4706	0.00111362
01_Day10	Day10	1 CT A day10	CT	599.092	23	25	15	2	0	1	598.929	599	0.0710892	598.425	599	0.574671			0.652174	1.08696	0.26087	52.8652	13	-2	-1	0.2	-5	Lignin_Phenolics	Tannin	C23H25O15N2P	CHONP	2867890	14.8691	0.00165879
01_Day10	Day10	1 CT A day10	CT	519.108	23	24	10	2	1	0	518.966	519	0.0335113	518.53	519	0.46986			0.434783	1.04348	0.173913	55.3435	13	3	0	0.333333	0	Lignin_Phenolics	Lignin	C23H24O10N2S	CHONS	1.72608e+06	14.3614	0.000998366
01_Day10	Day10	1 CT A day10	CT	579.049	23	23	10	2	0	3	578.892	579	0.108417	578.405	579	0.595151			0.434783	1	-0.521739	75.1696	15	5	0	0.384615	0	Lignin_Phenolics	Lignin	C23H23O10N2P3	CHONP	2.37459e+06	14.6803	0.00137346
01_Day10	Day10	1 CT A day10	CT	533.087	23	22	11	2	1	0	532.942	533	0.0579311	532.494	533	0.506031			0.478261	0.956522	0.347826	50.387	14	3	0	0.37931	0	Lignin_Phenolics	Lignin	C23H22O11N2S	CHONS	3.56893e+06	15.0878	0.00206427
01_Day10	Day10	1 CT A day10	CT	497.059	23	21	5	2	0	3	496.923	497	0.0766922	496.505	497	0.494507			0.217391	0.913043	-0.869565	85.0826	16	11	0.461538	0.548387	6	Aromatic	Lignin	C23H21O5N2P3	CHONP	2.00177e+06	14.5095	0.00115782
01_Day10	Day10	1 CT A day10	CT	481.064	23	21	4	2	0	3	480.933	481	0.0672095	480.528	481	0.47158			0.173913	0.913043	-0.956522	87.5609	16	12	0.5	0.5625	7	Aromatic	Lignin	C23H21O4N2P3	CHONP	2.06611e+06	14.5412	0.00119504
01_Day10	Day10	1 CT A day10	CT	463.053	23	19	3	2	0	3	462.927	463	0.0728478	462.538	463	0.462079			0.130435	0.826087	-0.956522	87.5609	17	14	0.6	0.636364	9	Aromatic	Lignin	C23H19O3N2P3	CHONP	3.47833e+06	15.0621	0.00201186
01_Day10	Day10	1 CT A day10	CT	445.043	23	17	2	2	0	3	444.921	445	0.0785298	444.547	445	0.452622			0.0869565	0.73913	-0.956522	87.5609	18	16	0.6875	0.705882	11	Condensed_Aromatics	CondHC	C23H17O2N2P3	CHONP	3.83192e+06	15.1589	0.00221638
01_Day10	Day10	1 CT A day10	CT	365.037	23	11	3	0	0	1	364.938	365	0.0622376	364.631	365	0.369079			0.130435	0.478261	-0.434783	72.6913	19	16	0.789474	0.804878	15	Condensed_Aromatics	CondHC	C23H11O3P	CHOP	3.68693e+06	15.1203	0.00213252
01_Day10	Day10	1 CT A day10	CT	485.28	22	48	7	0	0	2	485.148	486	0.851876	484.74	485	0.259791			0.318182	2.18182	-2	117.3	0	-7	-0.692308	-0.333333	-9	Saturated	Protein	C22H48O7P2	CHOP	3.12796e+06	14.9559	0.00180921
01_Day10	Day10	1 CT A day10	CT	451.275	22	46	5	0	0	2	451.152	452	0.848162	450.773	451	0.227492			0.227273	2.09091	-2.09091	119.891	1	-4	-0.4	-0.2	-6	Saturated	Lipid	C22H46O5P2	CHOP	1.55969e+06	14.26	0.000902124
01_Day10	Day10	1 CT A day10	CT	736.156	22	44	20	1	2	1	735.956	736	0.0443014	735.337	736	0.663096			0.909091	2	-0.0909091	62.8909	2	-18	11	-1.5	-22	AliphaticsN	Carb	C22H44O20NPS2	CHONPS	4.11353e+06	15.2298	0.00237926
01_Day10	Day10	1 CT A day10	CT	639.174	22	43	15	0	0	3	639	640	0.999928	638.463	639	0.537202			0.681818	1.95455	-1.27273	96.5727	3	-12	-3.75	-0.652174	-15	Aliphatics	AminoSugar	C22H43O15P3	CHOP	3132277	14.9573	0.00181171
01_Day10	Day10	1 CT A day10	CT	460.247	22	42	5	0	0	2	460.122	461	0.878443	459.735	460	0.265315			0.227273	1.90909	-1.90909	114.709	3	-2	-0.266667	-0.0857143	-4	Aliphatics	Lipid	C22H42O5P2	CHOP	2518995	14.7394	0.00145698
01_Day10	Day10	1 CT A day10	CT	444.252	22	42	4	0	0	2	444.131	445	0.869158	443.757	444	0.242585			0.181818	1.90909	-2	117.3	3	-1	-0.1875	-0.0555556	-3	Aliphatics	Lipid	C22H42O4P2	CHOP	1.44727e+06	14.1852	0.000837101
01_Day10	Day10	1 CT A day10	CT	734.141	22	42	20	1	2	1	733.941	734	0.0594794	733.323	734	0.676579			0.909091	1.90909	0	60.3	3	-17	10.5	-1.375	-21	AliphaticsN	Carb	C22H42O20NPS2	CHONPS	6.2099e+06	15.6417	0.0035918
01_Day10	Day10	1 CT A day10	CT	669.148	22	41	17	0	0	3	668.966	669	0.0340385	668.403	669	0.596508			0.772727	1.86364	-1	88.8	4	-13	-8	-0.714286	-16	Aliphatics	Carb	C22H41O17P3	CHOP	3112621	14.951	0.00180034
01_Day10	Day10	1 CT A day10	CT	699.151	22	41	17	2	2	1	698.961	699	0.0393686	698.373	699	0.627057			0.772727	1.86364	-0.0909091	62.8909	4	-13	0	-1.11765	-18	AliphaticsN	Carb	C22H41O17N2PS2	CHONPS	3.39435e+06	15.0376	0.00196329
01_Day10	Day10	1 CT A day10	CT	653.154	22	41	16	0	0	3	652.976	653	0.0244005	652.427	653	0.573425			0.727273	1.86364	-1.09091	91.3909	4	-12	-5	-0.636364	-15	Aliphatics	Carb	C22H41O16P3	CHOP	5.7776e+06	15.5695	0.00334176
01_Day10	Day10	1 CT A day10	CT	683.156	22	41	16	2	2	1	682.97	683	0.029839	682.396	683	0.604083			0.727273	1.86364	-0.181818	65.4818	4	-12	-17	-1	-17	AliphaticsN	Carb	C22H41O16N2PS2	CHONPS	1.58209e+06	14.2743	0.000915081
01_Day10	Day10	1 CT A day10	CT	520.241	22	40	9	2	1	0	520.1	521	0.900253	519.662	520	0.337555			0.409091	1.81818	-0.636364	78.4364	4	-5	-0.8	-0.241379	-8	AliphaticsN	Protein	C22H40O9N2S	CHONS	1.56899e+06	14.2659	0.000907501
01_Day10	Day10	1 CT A day10	CT	491.243	22	40	8	2	1	0	491.109	492	0.890646	490.696	491	0.303573			0.363636	1.81818	-0.727273	81.0273	4	-4	-0.636364	-0.2	-7	AliphaticsN	Protein	C22H40O8N2S	CHONS	2.59211e+06	14.768	0.00149927
01_Day10	Day10	1 CT A day10	CT	445.228	22	40	5	0	0	2	445.107	446	0.893371	444.732	445	0.267619			0.227273	1.81818	-1.81818	112.118	4	-1	-0.2	-0.0285714	-3	Aliphatics	Lipid	C22H40O5P2	CHOP	12453039	16.3375	0.00720283
01_Day10	Day10	1 CT A day10	CT	429.233	22	40	4	0	0	2	429.116	430	0.88399	428.755	429	0.244792			0.181818	1.81818	-1.90909	114.709	4	0	-0.125	0	-2	Aliphatics	Lipid	C22H40O4P2	CHOP	8425366	15.9468	0.00487322
01_Day10	Day10	1 CT A day10	CT	745.156	22	39	24	2	0	1	744.953	745	0.047405	744.326	745	0.673764			1.09091	1.77273	0.454545	47.3455	5	-19	4.4	-1.42857	-22	AliphaticsN	Carb	C22H39O24N2P	CHONP	2.07447e+06	14.5452	0.00119987
01_Day10	Day10	1 CT A day10	CT	634.167	22	39	16	1	0	2	633.994	634	0.0055739	633.461	634	0.538639			0.727273	1.77273	-0.636364	78.4364	5	-11	-4.66667	-0.545455	-14	AliphaticsN	Carb	C22H39O16NP2	CHONP	2.0342e+06	14.5256	0.00117658
01_Day10	Day10	1 CT A day10	CT	505.222	22	38	9	2	1	0	505.085	506	0.915285	504.66	505	0.339962			0.409091	1.72727	-0.545455	75.8455	5	-4	-0.7	-0.172414	-7	AliphaticsN	Protein	C22H38O9N2S	CHONS	2015145	14.5162	0.00116556
01_Day10	Day10	1 CT A day10	CT	650.125	22	37	15	1	3	0	649.948	650	0.0519195	649.402	650	0.598398			0.681818	1.68182	0.0909091	57.7091	5	-10	-4.66667	-0.619048	-14	AliphaticsN	AminoSugar	C22H37O15NS3	CHONS	4569434	15.3349	0.00264296
01_Day10	Day10	1 CT A day10	CT	648.129	22	37	15	1	1	2	647.952	648	0.047996	647.407	648	0.592797			0.681818	1.68182	-0.545455	75.8455	6	-9	-4.33333	-0.52381	-13	AliphaticsN	AminoSugar	C22H37O15NP2S	CHONPS	2.029e+06	14.5231	0.00117357
01_Day10	Day10	1 CT A day10	CT	634.13	22	37	14	1	3	0	633.958	634	0.0424151	633.425	634	0.575449			0.636364	1.68182	0	60.3	5	-9	-3.25	-0.545455	-13	AliphaticsN	AminoSugar	C22H37O14NS3	CHONS	2.95631e+06	14.8995	0.00170993
01_Day10	Day10	1 CT A day10	CT	692.136	22	36	18	2	2	0	691.948	692	0.0521398	691.366	692	0.633932			0.818182	1.63636	0.454545	47.3455	6	-12	0	-0.777778	-16	AliphaticsN	Carb	C22H36O18N2S2	CHONS	2160433	14.5858	0.00124959
01_Day10	Day10	1 CT A day10	CT	599.114	22	36	11	0	0	4	598.95	599	0.0496775	598.447	599	0.553277			0.5	1.63636	-1.54545	104.345	7	-4	-1.14286	-0.2	-8	Aliphatics	Protein	C22H36O11P4	CHOP	3.01945e+06	14.9206	0.00174645
01_Day10	Day10	1 CT A day10	CT	663.102	22	35	17	0	0	3	662.921	663	0.0791394	662.363	663	0.636526			0.772727	1.59091	-0.727273	81.0273	7	-10	-6.5	-0.428571	-13	Aliphatics	Carb	C22H35O17P3	CHOP	3323676	15.0166	0.00192241
01_Day10	Day10	1 CT A day10	CT	647.106	22	35	16	0	0	3	646.93	647	0.0698542	646.386	647	0.613796			0.727273	1.59091	-0.818182	83.6182	7	-9	-4	-0.363636	-12	Aliphatics	Carb	C22H35O16P3	CHOP	3.79033e+06	15.148	0.00219232
01_Day10	Day10	1 CT A day10	CT	631.112	22	35	15	0	0	3	630.94	631	0.0604297	630.409	631	0.590926			0.681818	1.59091	-0.909091	86.2091	7	-8	-2.75	-0.304348	-11	Aliphatics	AminoSugar	C22H35O15P3	CHOP	2.05832e+06	14.5374	0.00119053
01_Day10	Day10	1 CT A day10	CT	723.122	22	32	25	2	0	0	722.925	723	0.0748705	722.317	723	0.682709			1.13636	1.45455	1.09091	29.2091	8	-17	3.8	-0.866667	-19	Lignin_Phenolics	Other	C22H32O25N2	CHON	1.63455e+06	14.3069	0.000945422
01_Day10	Day10	1 CT A day10	CT	607.102	22	31	12	2	0	3	606.936	607	0.0636841	606.426	607	0.573998			0.545455	1.40909	-0.727273	81.0273	10	-2	-1.4	-0.0909091	-7	Lignin_Phenolics	Lignin	C22H31O12N2P3	CHONP	4653466	15.3531	0.00269156
01_Day10	Day10	1 CT A day10	CT	497.16	22	30	9	2	1	0	497.024	498	0.97554	496.607	497	0.39344			0.409091	1.36364	-0.181818	65.4818	9	0	-0.3	0.103448	-3	Lignin_Phenolics	Lignin	C22H30O9N2S	CHONS	21121912	16.8658	0.0122169
01_Day10	Day10	1 CT A day10	CT	481.165	22	30	8	2	1	0	481.034	482	0.966226	480.629	481	0.370682			0.363636	1.36364	-0.272727	68.0727	9	1	-0.181818	0.133333	-2	Lignin_Phenolics	Lignin	C22H30O8N2S	CHONS	187735760	19.0505	0.108586
01_Day10	Day10	1 CT A day10	CT	495.144	22	28	9	2	1	0	495.009	496	0.990649	494.593	495	0.406855			0.409091	1.27273	-0.0909091	62.8909	10	1	-0.2	0.172414	-2	Lignin_Phenolics	Lignin	C22H28O9N2S	CHONS	8602159	15.9675	0.00497548
01_Day10	Day10	1 CT A day10	CT	479.149	22	28	8	2	1	0	479.019	480	0.981306	478.616	479	0.384067			0.363636	1.27273	-0.181818	65.4818	10	2	-0.0909091	0.2	-1	Lignin_Phenolics	Lignin	C22H28O8N2S	CHONS	5.62916e+06	15.5435	0.0032559
01_Day10	Day10	1 CT A day10	CT	511.139	22	28	10	2	1	0	511	511	0.000163762	510.57	511	0.429814			0.454545	1.27273	0	60.3	10	0	-0.333333	0.142857	-3	Lignin_Phenolics	Lignin	C22H28O10N2S	CHONS	11170295	16.2288	0.00646089
01_Day10	Day10	1 CT A day10	CT	602.111	22	27	15	2	0	1	601.947	602	0.0533744	601.441	602	0.559494			0.681818	1.22727	0.181818	55.1182	11	-4	-1.75	0.0434783	-7	Lignin_Phenolics	Tannin	C22H27O15N2P	CHONP	5.92527e+06	15.5947	0.00342717
01_Day10	Day10	1 CT A day10	CT	509.124	22	26	10	2	1	0	508.985	509	0.0151463	508.557	509	0.443103			0.454545	1.18182	0.0909091	57.7091	11	1	-0.222222	0.214286	-2	Lignin_Phenolics	Lignin	C22H26O10N2S	CHONS	2.31404e+06	14.6545	0.00133844
01_Day10	Day10	1 CT A day10	CT	521.087	22	22	11	2	1	0	520.945	521	0.0546909	520.507	521	0.492704			0.5	1	0.363636	49.9364	13	2	-0.125	0.333333	-1	Lignin_Phenolics	Lignin	C22H22O11N2S	CHONS	13907229	16.4479	0.00804393
01_Day10	Day10	1 CT A day10	CT	505.092	22	22	10	2	1	0	504.955	505	0.0454385	504.53	505	0.470006			0.454545	1	0.272727	52.5273	13	3	0	0.357143	0	Lignin_Phenolics	Lignin	C22H22O10N2S	CHONS	6.33436e+06	15.6615	0.00366379
01_Day10	Day10	1 CT A day10	CT	472.08	22	20	9	1	0	1	471.952	472	0.048225	471.555	472	0.445044			0.409091	0.909091	-0.181818	65.4818	14	5	0.272727	0.483871	3	Lignin_Phenolics	Lignin	C22H20O9NP	CHONP	9008528	16.0137	0.00521052
01_Day10	Day10	1 CT A day10	CT	469.072	22	20	6	2	0	2	468.945	469	0.0554634	468.55	469	0.449754			0.272727	0.909091	-0.545455	75.8455	15	9	0.416667	0.533333	5	Aromatic	Lignin	C22H20O6N2P2	CHONP	10467898	16.1638	0.00605462
01_Day10	Day10	1 CT A day10	CT	503.077	22	20	10	2	1	0	502.94	503	0.0604521	502.517	503	0.483326			0.454545	0.909091	0.363636	49.9364	14	4	0.111111	0.428571	1	Lignin_Phenolics	Lignin	C22H20O10N2S	CHONS	9240239	16.0391	0.00534455
01_Day10	Day10	1 CT A day10	CT	757.157	21	44	25	0	0	2	756.951	757	0.0491107	756.314	757	0.685558			1.19048	2.09524	-0.190476	65.7286	1	-24	4.33333	-2.07692	-26	Saturated	Carb	C21H44O25P2	CHOP	3.64828e+06	15.1098	0.00211016
01_Day10	Day10	1 CT A day10	CT	700.154	21	41	17	2	2	1	699.964	700	0.0363545	699.375	700	0.624887			0.809524	1.95238	-0.0952381	63.0143	3	-14	19	-1.4	-19	AliphaticsN	Carb	C21H41O17N2PS2	CHONPS	1.80118e+06	14.404	0.0010418
01_Day10	Day10	1 CT A day10	CT	654.157	21	41	16	0	0	3	653.978	654	0.0215005	653.429	654	0.571368			0.761905	1.95238	-1.14286	92.8714	3	-13	-8	-0.8	-16	Aliphatics	Carb	C21H41O16P3	CHOP	2116233	14.5651	0.00122403
01_Day10	Day10	1 CT A day10	CT	495.238	21	40	9	2	1	0	495.103	496	0.896844	494.687	495	0.313128			0.428571	1.90476	-0.666667	79.3	3	-6	-1	-0.333333	-9	AliphaticsN	Protein	C21H40O9N2S	CHONS	1.97229e+06	14.4947	0.00114077
01_Day10	Day10	1 CT A day10	CT	479.243	21	40	8	2	1	0	479.113	480	0.887254	478.71	479	0.290094			0.380952	1.90476	-0.761905	82.0143	3	-5	-0.8	-0.285714	-8	AliphaticsN	Protein	C21H40O8N2S	CHONS	2251517	14.6271	0.00130228
01_Day10	Day10	1 CT A day10	CT	476.252	21	40	7	2	1	0	476.122	477	0.878136	475.722	476	0.278461			0.333333	1.90476	-0.857143	84.7286	3	-4	-0.636364	-0.241379	-7	AliphaticsN	Protein	C21H40O7N2S	CHONS	1.7582e+06	14.3798	0.00101694
01_Day10	Day10	1 CT A day10	CT	477.228	21	40	6	1	1	1	477.097	478	0.902506	476.696	477	0.303651			0.285714	1.90476	-1.33333	98.3	3	-3	-0.5	-0.2	-6	AliphaticsN	Lipid	C21H40O6NPS	CHONPS	2.17932e+06	14.5945	0.00126052
01_Day10	Day10	1 CT A day10	CT	446.231	21	40	5	0	0	2	446.11	447	0.890336	445.735	446	0.265427			0.238095	1.90476	-1.90476	114.586	3	-2	-0.285714	-0.0909091	-4	Aliphatics	Lipid	C21H40O5P2	CHOP	3.34182e+06	15.022	0.00193291
01_Day10	Day10	1 CT A day10	CT	430.236	21	40	4	0	0	2	430.119	431	0.880896	429.757	430	0.242542			0.190476	1.90476	-2	117.3	3	-1	-0.2	-0.0588235	-3	Aliphatics	Lipid	C21H40O4P2	CHOP	1.94122e+06	14.4788	0.0011228
01_Day10	Day10	1 CT A day10	CT	702.133	21	40	19	1	0	3	701.942	702	0.0579007	701.352	702	0.648096			0.904762	1.90476	-0.666667	79.3	4	-15	9.5	-1.26667	-19	AliphaticsN	Carb	C21H40O19NP3	CHONP	2569552	14.7592	0.00148623
01_Day10	Day10	1 CT A day10	CT	655.133	21	39	17	0	0	3	654.954	655	0.0458964	654.403	655	0.596584			0.809524	1.85714	-0.952381	87.4429	4	-13	-16	-0.789474	-16	Aliphatics	Carb	C21H39O17P3	CHOP	8376409	15.9409	0.00484491
01_Day10	Day10	1 CT A day10	CT	639.138	21	39	16	0	0	3	638.964	639	0.0364338	638.426	639	0.573677			0.761905	1.85714	-1.04762	90.1571	4	-12	-7.5	-0.7	-15	Aliphatics	Carb	C21H39O16P3	CHOP	23620470	16.9776	0.0136621
01_Day10	Day10	1 CT A day10	CT	669.14	21	39	16	2	2	1	668.958	669	0.0418476	668.396	669	0.60431			0.761905	1.85714	-0.0952381	63.0143	4	-12	0	-1.125	-17	AliphaticsN	Carb	C21H39O16N2PS2	CHONPS	5609133	15.5399	0.00324432
01_Day10	Day10	1 CT A day10	CT	623.143	21	39	15	0	0	3	622.973	623	0.0268877	622.449	623	0.550686			0.714286	1.85714	-1.14286	92.8714	4	-11	-4.66667	-0.619048	-14	Aliphatics	Carb	C21H39O15P3	CHOP	6.93964e+06	15.7528	0.00401388
01_Day10	Day10	1 CT A day10	CT	506.226	21	38	9	2	1	0	506.088	507	0.912189	505.662	506	0.33771			0.428571	1.80952	-0.571429	76.5857	4	-5	-0.888889	-0.259259	-8	AliphaticsN	Protein	C21H38O9N2S	CHONS	1.55241e+06	14.2553	0.000897911
01_Day10	Day10	1 CT A day10	CT	461.233	21	38	7	2	1	0	461.107	462	0.892912	460.719	461	0.280612			0.333333	1.80952	-0.761905	82.0143	4	-3	-0.545455	-0.172414	-6	AliphaticsN	Protein	C21H38O7N2S	CHONS	1.56929e+06	14.2661	0.000907674
01_Day10	Day10	1 CT A day10	CT	431.212	21	38	5	0	0	2	431.095	432	0.905239	430.732	431	0.267705			0.238095	1.80952	-1.80952	111.871	4	-1	-0.214286	-0.030303	-3	Aliphatics	Lipid	C21H38O5P2	CHOP	13517362	16.4195	0.00781843
01_Day10	Day10	1 CT A day10	CT	417.214	21	38	4	0	2	0	417.1	418	0.899773	416.75	417	0.250473			0.190476	1.80952	-1.2381	95.5857	3	-1	-0.2	-0.0588235	-3	Aliphatics	Lipid	C21H38O4S2	CHOS	4.86605e+06	15.3978	0.00281452
01_Day10	Day10	1 CT A day10	CT	415.217	21	38	4	0	0	2	415.104	416	0.895921	414.755	415	0.244943			0.190476	1.80952	-1.90476	114.586	4	0	-0.133333	0	-2	Aliphatics	Lipid	C21H38O4P2	CHOP	5.67129e+06	15.5509	0.00328027
01_Day10	Day10	1 CT A day10	CT	750.116	21	38	24	0	2	0	749.911	750	0.0886045	749.281	750	0.719133			1.14286	1.80952	0.666667	41.3	3	-21	4.6	-1.57143	-23	Aliphatics	Carb	C21H38O24S2	CHOS	4142004	15.2367	0.00239573
01_Day10	Day10	1 CT A day10	CT	509.217	21	38	10	2	1	0	509.079	510	0.921387	508.651	509	0.349422			0.47619	1.80952	-0.47619	73.8714	4	-6	-1.125	-0.307692	-9	AliphaticsN	Protein	C21H38O10N2S	CHONS	1.93927e+06	14.4778	0.00112167
01_Day10	Day10	1 CT A day10	CT	668.136	21	37	19	1	0	2	667.954	668	0.0459119	667.392	668	0.60753			0.904762	1.7619	-0.285714	68.4429	5	-14	17	-0.882353	-17	AliphaticsN	Carb	C21H37O19NP2	CHONP	2.28217e+06	14.6406	0.00132
01_Day10	Day10	1 CT A day10	CT	622.13	21	37	14	1	3	0	621.961	622	0.0392869	621.438	622	0.562234			0.666667	1.7619	0	60.3	4	-10	-4.66667	-0.7	-14	AliphaticsN	AminoSugar	C21H37O14NS3	CHONS	25652172	17.0601	0.0148372
01_Day10	Day10	1 CT A day10	CT	606.135	21	37	13	1	3	0	605.97	606	0.0298667	605.461	606	0.539369			0.619048	1.7619	-0.0952381	63.0143	4	-9	-3.25	-0.619048	-13	AliphaticsN	AminoSugar	C21H37O13NS3	CHONS	4.04913e+06	15.214	0.00234201
01_Day10	Day10	1 CT A day10	CT	491.207	21	36	9	2	1	0	491.073	492	0.927	490.66	491	0.339896			0.428571	1.71429	-0.47619	73.8714	5	-4	-0.777778	-0.185185	-7	AliphaticsN	Protein	C21H36O9N2S	CHONS	2.79588e+06	14.8437	0.00161713
01_Day10	Day10	1 CT A day10	CT	618.118	21	35	14	1	1	2	617.95	618	0.0503684	617.43	618	0.569943			0.666667	1.66667	-0.571429	76.5857	6	-8	-4	-0.5	-12	AliphaticsN	AminoSugar	C21H35O14NP2S	CHONPS	1.97501e+06	14.4961	0.00114235
01_Day10	Day10	1 CT A day10	CT	695.127	21	32	24	2	0	0	694.938	695	0.0622164	694.353	695	0.646523			1.14286	1.52381	1.04762	30.4429	7	-17	3.8	-1	-19	AliphaticsN	Carb	C21H32O24N2	CHON	4567222	15.3344	0.00264168
01_Day10	Day10	1 CT A day10	CT	679.097	21	32	19	2	2	0	678.912	679	0.0883566	678.341	679	0.659188			0.904762	1.52381	0.761905	38.5857	7	-12	8	-0.866667	-16	AliphaticsN	Carb	C21H32O19N2S2	CHONS	1.97306e+06	14.4951	0.00114121
01_Day10	Day10	1 CT A day10	CT	647.125	21	32	19	2	1	0	646.948	647	0.0517544	646.404	647	0.595711			0.904762	1.52381	0.666667	41.3	7	-12	15	-0.647059	-15	AliphaticsN	Carb	C21H32O19N2S	CHONS	3.29574e+06	15.0081	0.00190625
01_Day10	Day10	1 CT A day10	CT	498.163	21	30	9	2	1	0	498.028	499	0.972457	497.609	498	0.391201			0.428571	1.42857	-0.190476	65.7286	8	-1	-0.444444	0.037037	-4	Lignin_Phenolics	Lignin	C21H30O9N2S	CHONS	5.97506e+06	15.6031	0.00345597
01_Day10	Day10	1 CT A day10	CT	482.168	21	30	8	2	1	0	482.037	483	0.963181	481.632	482	0.368479			0.380952	1.42857	-0.285714	68.4429	8	0	-0.3	0.0714286	-3	Lignin_Phenolics	Lignin	C21H30O8N2S	CHONS	46079944	17.6459	0.0266526
01_Day10	Day10	1 CT A day10	CT	393.156	21	30	3	0	2	0	393.049	394	0.950668	392.719	393	0.281145			0.142857	1.42857	-0.952381	87.4429	7	4	0.125	0.2	2	Lignin_Phenolics	Lignin	C21H30O3S2	CHOS	1.54206e+06	14.2486	0.000891924
01_Day10	Day10	1 CT A day10	CT	645.127	21	30	21	2	0	0	644.951	645	0.0487631	644.409	645	0.591041			1	1.42857	0.857143	35.8714	8	-13	7.5	-0.529412	-15	Lignin_Phenolics	Tannin	C21H30O21N2	CHON	10054241	16.1235	0.00581536
01_Day10	Day10	1 CT A day10	CT	612.097	21	30	16	0	0	2	611.93	612	0.0697684	611.416	612	0.584282			0.761905	1.42857	-0.380952	71.1571	8	-8	-3.33333	-0.181818	-10	Lignin_Phenolics	Tannin	C21H30O16P2	CHOP	4.97576e+06	15.4201	0.00287798
01_Day10	Day10	1 CT A day10	CT	451.172	21	28	9	2	0	0	451.049	452	0.950852	450.67	451	0.330096			0.428571	1.33333	-0.190476	65.7286	9	0	-0.2	0.172414	-2	Lignin_Phenolics	Lignin	C21H28O9N2	CHON	7767145	15.8654	0.00449251
01_Day10	Day10	1 CT A day10	CT	423.113	21	28	3	0	3	0	422.998	423	0.0024428	422.642	423	0.358101			0.142857	1.33333	-0.761905	82.0143	8	5	0.133333	0.212121	2	Lignin_Phenolics	Lignin	C21H28O3S3	CHOS	1.47292e+06	14.2028	0.000851934
01_Day10	Day10	1 CT A day10	CT	499.157	21	28	12	2	0	0	499.021	500	0.979045	498.601	499	0.398624			0.571429	1.33333	0.0952381	57.5857	9	-3	-0.714286	0.0769231	-5	Lignin_Phenolics	Lignin	C21H28O12N2	CHON	6.65105e+06	15.7103	0.00384696
01_Day10	Day10	1 CT A day10	CT	483.162	21	28	11	2	0	0	483.03	484	0.969682	482.624	483	0.375816			0.52381	1.33333	0	60.3	9	-2	-0.5	0.111111	-4	Lignin_Phenolics	Lignin	C21H28O11N2	CHON	56254644	17.8454	0.0325376
01_Day10	Day10	1 CT A day10	CT	512.142	21	28	10	2	1	0	512.003	513	0.99713	511.572	512	0.427624			0.47619	1.33333	0	60.3	9	-1	-0.5	0.0769231	-4	Lignin_Phenolics	Lignin	C21H28O10N2S	CHONS	2.93384e+06	14.8918	0.00169693
01_Day10	Day10	1 CT A day10	CT	513.136	21	26	13	2	0	0	512.996	513	0.00355893	512.565	513	0.434888			0.619048	1.2381	0.285714	52.1571	10	-3	-0.833333	0.12	-5	Lignin_Phenolics	Lignin	C21H26O13N2	CHON	2.89143e+06	14.8773	0.0016724
01_Day10	Day10	1 CT A day10	CT	497.141	21	26	12	2	0	0	497.006	498	0.994234	496.588	497	0.412118			0.571429	1.2381	0.190476	54.8714	10	-2	-0.571429	0.153846	-4	Lignin_Phenolics	Lignin	C21H26O12N2	CHON	3383157	15.0343	0.00195682
01_Day10	Day10	1 CT A day10	CT	481.147	21	26	11	2	0	0	481.015	482	0.984591	480.611	481	0.389031			0.52381	1.2381	0.0952381	57.5857	10	-1	-0.375	0.185185	-3	Lignin_Phenolics	Lignin	C21H26O11N2	CHON	2.20283e+06	14.6053	0.00127412
01_Day10	Day10	1 CT A day10	CT	607.09	21	24	19	2	0	0	606.925	607	0.0753562	606.414	607	0.585661			0.904762	1.14286	0.952381	33.1571	11	-8	0	-0.0526316	-10	Lignin_Phenolics	Tannin	C21H24O19N2	CHON	1.77602e+06	14.3899	0.00102725
01_Day10	Day10	1 CT A day10	CT	385.094	21	22	3	0	2	0	384.989	385	0.0110967	384.665	385	0.334797			0.142857	1.04762	-0.571429	76.5857	11	8	0.375	0.428571	6	Lignin_Phenolics	Lignin	C21H22O3S2	CHOS	1456523	14.1916	0.000842452
01_Day10	Day10	1 CT A day10	CT	522.091	21	22	11	2	1	0	521.948	522	0.051624	521.51	522	0.49048			0.52381	1.04762	0.380952	49.4429	12	1	-0.285714	0.28	-2	Lignin_Phenolics	Lignin	C21H22O11N2S	CHONS	3.01092e+06	14.9178	0.00174151
01_Day10	Day10	1 CT A day10	CT	457.064	21	21	4	2	0	3	456.94	457	0.0602776	456.556	457	0.444474			0.190476	1	-1.04762	90.1571	14	10	0.416667	0.5	5	Aromatic	Lignin	C21H21O4N2P3	CHONP	1.69239e+06	14.3417	0.000978875
01_Day10	Day10	1 CT A day10	CT	475.082	21	20	9	2	1	0	474.952	475	0.0478279	474.553	475	0.44717			0.428571	0.952381	0.285714	52.1571	13	4	0.111111	0.407407	1	Lignin_Phenolics	Lignin	C21H20O9N2S	CHONS	12056773	16.3051	0.00697363
01_Day10	Day10	1 CT A day10	CT	523.084	21	20	14	2	0	0	522.942	523	0.0582376	522.502	523	0.497929			0.666667	0.952381	0.666667	41.3	13	-1	-0.6	0.333333	-3	Lignin_Phenolics	Tannin	C21H20O14N2	CHON	4978104	15.4206	0.00287933
01_Day10	Day10	1 CT A day10	CT	507.089	21	20	13	2	0	0	506.951	507	0.0487643	506.525	507	0.475011			0.619048	0.952381	0.571429	44.0143	13	0	-0.333333	0.36	-2	Lignin_Phenolics	Lignin	C21H20O13N2	CHON	2.42699e+06	14.7022	0.00140377
01_Day10	Day10	1 CT A day10	CT	491.077	21	20	10	2	1	0	490.943	491	0.0572271	490.53	491	0.470014			0.47619	0.952381	0.380952	49.4429	13	3	0	0.384615	0	Lignin_Phenolics	Lignin	C21H20O10N2S	CHONS	24676174	17.0213	0.0142727
01_Day10	Day10	1 CT A day10	CT	473.066	21	18	9	2	1	0	472.937	473	0.0627991	472.54	473	0.460447			0.428571	0.857143	0.380952	49.4429	14	5	0.222222	0.481481	2	Lignin_Phenolics	Lignin	C21H18O9N2S	CHONS	1.86333e+06	14.4379	0.00107775
01_Day10	Day10	1 CT A day10	CT	505.073	21	18	13	2	0	0	504.936	505	0.0641302	504.511	505	0.488682			0.619048	0.857143	0.666667	41.3	14	1	-0.166667	0.44	-1	Lignin_Phenolics	Lignin	C21H18O13N2	CHON	2.91113e+06	14.8841	0.00168379
01_Day10	Day10	1 CT A day10	CT	505.056	21	18	11	2	1	0	504.918	505	0.0816414	504.494	505	0.506179			0.52381	0.857143	0.571429	44.0143	14	3	0	0.44	0	Lignin_Phenolics	Lignin	C21H18O11N2S	CHONS	2.51381e+06	14.7373	0.00145399
01_Day10	Day10	1 CT A day10	CT	489.061	21	18	10	2	1	0	488.928	489	0.0723627	488.517	489	0.483455			0.47619	0.857143	0.47619	46.7286	14	4	0.125	0.461538	1	Lignin_Phenolics	Lignin	C21H18O10N2S	CHONS	6.42605e+06	15.6759	0.00371682
01_Day10	Day10	1 CT A day10	CT	409.013	21	15	3	0	2	1	408.901	409	0.0987307	408.557	409	0.442537			0.142857	0.714286	-0.47619	73.8714	15	12	0.6	0.636364	9	Aromatic	CondHC	C21H15O3PS2	CHOPS	22054342	16.909	0.0127562
01_Day10	Day10	1 CT A day10	CT	425.259	20	44	5	0	0	2	425.143	426	0.856708	424.786	425	0.21417			0.25	2.2	-2.2	123	0	-5	-0.538462	-0.290323	-7	Saturated	Lipid	C20H44O5P2	CHOP	1658464	14.3214	0.000959254
01_Day10	Day10	1 CT A day10	CT	421.228	20	40	5	0	0	2	421.113	422	0.886959	420.759	421	0.241033			0.25	2	-2	117.3	2	-3	-0.384615	-0.16129	-5	Aliphatics	Lipid	C20H40O5P2	CHOP	13931812	16.4497	0.00805815
01_Day10	Day10	1 CT A day10	CT	433.238	20	40	4	1	1	1	433.12	434	0.880285	432.756	433	0.244454			0.2	2	-1.6	105.9	2	-2	-0.384615	-0.2	-5	AliphaticsN	Lipid	C20H40O4NPS	CHONPS	1.58742e+06	14.2776	0.000918164
01_Day10	Day10	1 CT A day10	CT	737.142	20	40	23	2	0	2	736.942	737	0.0584091	736.322	737	0.678033			1.15	2	0.1	57.45	3	-20	3.42857	-2.77778	-24	AliphaticsN	Carb	C20H40O23N2P2	CHONP	17890798	16.6998	0.010348
01_Day10	Day10	1 CT A day10	CT	690.133	20	40	19	1	0	3	689.945	690	0.0545581	689.365	690	0.634667			0.95	2	-0.7	80.25	3	-16	6.66667	-1.61538	-20	AliphaticsN	Carb	C20H40O19NP3	CHONP	2.05013e+06	14.5334	0.00118579
01_Day10	Day10	1 CT A day10	CT	656.136	20	39	17	0	0	3	655.957	656	0.0428702	655.406	656	0.594402			0.85	1.95	-1	88.8	3	-14	0	-1	-17	Aliphatics	Carb	C20H39O17P3	CHOP	2880553	14.8735	0.00166611
01_Day10	Day10	1 CT A day10	CT	640.141	20	39	16	0	0	3	639.967	640	0.0333433	639.429	640	0.57143			0.8	1.95	-1.1	91.65	3	-13	-16	-0.888889	-16	Aliphatics	Carb	C20H39O16P3	CHOP	8346445	15.9373	0.00482758
01_Day10	Day10	1 CT A day10	CT	670.144	20	39	16	2	2	1	669.961	670	0.0387981	669.398	670	0.602104			0.8	1.95	-0.1	63.15	3	-13	18	-1.42857	-18	AliphaticsN	Carb	C20H39O16N2PS2	CHONPS	3946152	15.1883	0.00228245
01_Day10	Day10	1 CT A day10	CT	624.146	20	39	15	0	0	3	623.976	624	0.0239784	623.451	624	0.54862			0.75	1.95	-1.2	94.5	3	-12	-7.5	-0.789474	-15	Aliphatics	Carb	C20H39O15P3	CHOP	2374676	14.6804	0.00137351
01_Day10	Day10	1 CT A day10	CT	612.146	20	39	14	1	3	0	611.979	612	0.0207483	611.465	612	0.535303			0.7	1.95	-0.1	63.15	2	-12	-8	-1	-16	AliphaticsN	AminoSugar	C20H39O14NS3	CHONS	2.33743e+06	14.6646	0.00135197
01_Day10	Day10	1 CT A day10	CT	432.215	20	38	5	0	0	2	432.098	433	0.90227	431.734	432	0.265579			0.25	1.9	-1.9	114.45	3	-2	-0.307692	-0.0967742	-4	Aliphatics	Lipid	C20H38O5P2	CHOP	2.63668e+06	14.785	0.00152505
01_Day10	Day10	1 CT A day10	CT	431.222	20	38	4	1	1	1	431.104	432	0.895632	430.742	431	0.258107			0.2	1.9	-1.5	103.05	3	-1	-0.307692	-0.133333	-4	AliphaticsN	Lipid	C20H38O4NPS	CHONPS	5814837	15.5759	0.0033633
01_Day10	Day10	1 CT A day10	CT	640.133	20	38	16	1	0	3	639.959	640	0.041325	639.421	640	0.579405			0.8	1.9	-0.9	85.95	4	-12	0	-1	-16	AliphaticsN	Carb	C20H38O16NP3	CHONP	1.65512e+06	14.3194	0.000957319
01_Day10	Day10	1 CT A day10	CT	641.117	20	37	17	0	0	3	640.942	641	0.0575903	640.404	641	0.596497			0.85	1.85	-0.9	85.95	4	-13	0	-0.882353	-16	Aliphatics	Carb	C20H37O17P3	CHOP	12524323	16.3432	0.00724406
01_Day10	Day10	1 CT A day10	CT	492.21	20	36	9	2	1	0	492.076	493	0.923955	491.662	492	0.337695			0.45	1.8	-0.5	74.55	4	-5	-1	-0.28	-8	AliphaticsN	Protein	C20H36O9N2S	CHONS	2.004e+06	14.5107	0.00115911
01_Day10	Day10	1 CT A day10	CT	460.22	20	36	7	2	1	0	460.095	461	0.905027	459.708	460	0.291877			0.35	1.8	-0.7	80.25	4	-3	-0.6	-0.185185	-6	AliphaticsN	Protein	C20H36O7N2S	CHONS	1.64807e+06	14.3151	0.000953245
01_Day10	Day10	1 CT A day10	CT	495.202	20	36	10	2	1	0	495.067	496	0.933267	494.65	495	0.349521			0.5	1.8	-0.4	71.7	4	-6	-1.28571	-0.333333	-9	AliphaticsN	Protein	C20H36O10N2S	CHONS	1.71116e+06	14.3527	0.000989734
01_Day10	Day10	1 CT A day10	CT	490.194	20	34	9	2	1	0	490.061	491	0.939088	489.649	490	0.351133			0.45	1.7	-0.4	71.7	5	-4	-0.875	-0.2	-7	AliphaticsN	Protein	C20H34O9N2S	CHONS	1.46909e+06	14.2002	0.00084972
01_Day10	Day10	1 CT A day10	CT	461.196	20	34	8	2	1	0	461.071	462	0.929301	460.683	461	0.316971			0.4	1.7	-0.5	74.55	5	-3	-0.666667	-0.153846	-6	AliphaticsN	Protein	C20H34O8N2S	CHONS	2.4558e+06	14.714	0.00142043
01_Day10	Day10	1 CT A day10	CT	523.126	20	34	6	2	2	2	522.984	523	0.0164994	522.544	523	0.456226			0.3	1.7	-1.1	91.65	6	0	-0.75	-0.272727	-6	AliphaticsN	Lipid	C20H34O6N2P2S2	CHONPS	2258875	14.6304	0.00130653
01_Day10	Day10	1 CT A day10	CT	493.186	20	34	10	2	1	0	493.052	494	0.948362	492.637	493	0.362921			0.5	1.7	-0.3	68.85	5	-5	-1.14286	-0.25	-8	AliphaticsN	Protein	C20H34O10N2S	CHONS	1.62889e+06	14.3034	0.000942147
01_Day10	Day10	1 CT A day10	CT	399.167	20	32	4	0	2	0	399.058	400	0.941718	398.723	399	0.277248			0.2	1.6	-1	88.8	5	1	-0.0714286	0.0625	-1	Aliphatics	Lipid	C20H32O4S2	CHOS	4.06482e+06	15.2179	0.00235109
01_Day10	Day10	1 CT A day10	CT	619.075	20	31	16	0	0	3	618.906	619	0.0936312	618.386	619	0.61401			0.8	1.55	-0.7	80.25	7	-9	-12	-0.444444	-12	Aliphatics	Carb	C20H31O16P3	CHOP	5182248	15.4607	0.00299741
01_Day10	Day10	1 CT A day10	CT	617.132	20	30	20	2	0	0	616.964	617	0.036177	616.445	617	0.554923			1	1.5	0.8	37.5	7	-13	7.5	-0.625	-15	AliphaticsN	Carb	C20H30O20N2	CHON	6513306	15.6894	0.00376729
01_Day10	Day10	1 CT A day10	CT	452.175	20	28	9	2	0	0	452.052	453	0.947757	451.672	452	0.327844			0.45	1.4	-0.2	66	8	-1	-0.333333	0.111111	-3	Lignin_Phenolics	Lignin	C20H28O9N2	CHON	1.51493e+06	14.2309	0.000876235
01_Day10	Day10	1 CT A day10	CT	533.074	20	28	7	2	2	2	532.929	533	0.071204	532.481	533	0.519293			0.35	1.4	-0.7	80.25	9	2	-0.571429	-0.047619	-4	Lignin_Phenolics	Lignin	C20H28O7N2P2S2	CHONPS	1.64637e+06	14.3141	0.000952257
01_Day10	Day10	1 CT A day10	CT	484.165	20	28	11	2	0	0	484.033	485	0.966668	483.626	484	0.373645			0.55	1.4	0	60.3	8	-3	-0.714286	0.04	-5	Lignin_Phenolics	Lignin	C20H28O11N2	CHON	13697434	16.4327	0.00792258
01_Day10	Day10	1 CT A day10	CT	453.134	20	26	8	2	1	0	453.01	454	0.989778	452.629	453	0.370671			0.4	1.3	-0.1	63.15	9	1	-0.222222	0.153846	-2	Lignin_Phenolics	Lignin	C20H26O8N2S	CHONS	1.74564e+06	14.3726	0.00100968
01_Day10	Day10	1 CT A day10	CT	451.084	20	26	2	2	2	2	450.961	451	0.0390233	450.582	451	0.418193			0.1	1.3	-1.1	91.65	10	8	0.166667	0.230769	2	Lignin_Phenolics	UnsatHC	C20H26O2N2P2S2	CHONPS	19971148	16.8098	0.0115513
01_Day10	Day10	1 CT A day10	CT	449.078	20	25	2	2	1	3	448.955	449	0.0448074	448.578	449	0.422291			0.1	1.25	-1.4	100.2	11	9	0.25	0.307692	3	Lignin_Phenolics	UnsatHC	C20H25O2N2P3S	CHONPS	13580724	16.4242	0.00785508
01_Day10	Day10	1 CT A day10	CT	499.103	20	24	11	2	1	0	498.967	499	0.0331184	498.547	499	0.452652			0.55	1.2	0.3	51.75	10	-1	-0.666667	0.130435	-4	Lignin_Phenolics	Lignin	C20H24O11N2S	CHONS	3.5176e+06	15.0733	0.00203457
01_Day10	Day10	1 CT A day10	CT	481.1	20	23	10	1	1	0	480.969	481	0.0307603	480.565	481	0.435161			0.5	1.15	0.1	57.45	10	0	-0.25	0.230769	-2	Lignin_Phenolics	Lignin	C20H23O10NS	CHONS	3.43111e+06	15.0484	0.00198455
01_Day10	Day10	1 CT A day10	CT	373.094	20	22	3	0	2	0	372.992	373	0.00780869	372.679	373	0.321422			0.15	1.1	-0.6	77.4	10	7	0.333333	0.393939	5	Lignin_Phenolics	Lignin	C20H22O3S2	CHOS	2.0446e+06	14.5307	0.0011826
01_Day10	Day10	1 CT A day10	CT	513.082	20	22	12	2	1	0	512.942	513	0.0575508	512.511	513	0.488835			0.6	1.1	0.5	46.05	11	-1	-0.8	0.181818	-4	Lignin_Phenolics	Lignin	C20H22O12N2S	CHONS	1.56995e+06	14.2666	0.000908059
01_Day10	Day10	1 CT A day10	CT	479.085	20	21	10	1	1	0	478.954	479	0.0460149	478.551	479	0.448721			0.5	1.05	0.2	54.6	11	1	-0.125	0.307692	-1	Lignin_Phenolics	Lignin	C20H21O10NS	CHONS	5551317	15.5295	0.00321088
01_Day10	Day10	1 CT A day10	CT	476.085	20	20	9	2	1	0	475.955	476	0.0447408	475.555	476	0.444926			0.45	1	0.3	51.75	12	3	0	0.36	0	Lignin_Phenolics	Lignin	C20H20O9N2S	CHONS	3.5092e+06	15.0709	0.00202972
01_Day10	Day10	1 CT A day10	CT	461.066	20	18	9	2	1	0	460.94	461	0.0596983	460.553	461	0.447259			0.45	0.9	0.4	48.9	13	4	0.125	0.44	1	Lignin_Phenolics	Lignin	C20H18O9N2S	CHONS	3.36815e+06	15.0299	0.00194813
01_Day10	Day10	1 CT A day10	CT	477.079	20	18	12	2	0	0	476.949	477	0.0513059	476.548	477	0.452326			0.6	0.9	0.6	43.2	13	1	-0.166667	0.416667	-1	Lignin_Phenolics	Lignin	C20H18O12N2	CHON	4374228	15.2912	0.00253005
01_Day10	Day10	1 CT A day10	CT	477.061	20	18	10	2	1	0	476.931	477	0.0690531	476.53	477	0.470059			0.5	0.9	0.5	46.05	13	3	0	0.416667	0	Lignin_Phenolics	Lignin	C20H18O10N2S	CHONS	2.89147e+06	14.8773	0.00167242
01_Day10	Day10	1 CT A day10	CT	490.064	20	18	10	2	1	0	489.931	490	0.0693216	489.519	490	0.481257			0.5	0.9	0.5	46.05	13	3	0	0.416667	0	Lignin_Phenolics	Lignin	C20H18O10N2S	CHONS	2.53607e+06	14.7461	0.00146686
01_Day10	Day10	1 CT A day10	CT	459.05	20	16	9	2	1	0	458.925	459	0.0747968	458.539	459	0.460663			0.45	0.8	0.5	46.05	14	5	0.25	0.52	2	Aromatic	CondHC	C20H16O9N2S	CHONS	23070298	16.9541	0.0133438
01_Day10	Day10	1 CT A day10	CT	475.063	20	16	12	2	0	0	474.933	475	0.0665057	474.534	475	0.465832			0.6	0.8	0.7	40.35	14	2	0	0.5	0	Aromatic	CondHC	C20H16O12N2	CHON	1551552	14.2548	0.000897416
01_Day10	Day10	1 CT A day10	CT	410.016	20	15	3	0	2	1	409.904	410	0.0955977	409.56	410	0.440247			0.15	0.75	-0.5	74.55	14	11	0.571429	0.612903	8	Aromatic	CondHC	C20H15O3PS2	CHOPS	2.19571e+06	14.602	0.00127
01_Day10	Day10	1 CT A day10	CT	394.997	20	13	3	0	2	1	394.889	395	0.110576	394.557	395	0.442601			0.15	0.65	-0.4	71.7	15	12	0.642857	0.677419	9	Condensed_Aromatics	CondHC	C20H13O3PS2	CHOPS	21661088	16.891	0.0125288
01_Day10	Day10	1 CT A day10	CT	517.173	19	40	6	2	2	2	517.032	518	0.967765	516.598	517	0.402488			0.315789	2.10526	-1.47368	102.3	2	-4	-1.42857	-0.7	-10	Saturated	Protein	C19H40O6N2P2S2	CHONPS	1671150	14.329	0.000966592
01_Day10	Day10	1 CT A day10	CT	409.228	19	40	5	0	0	2	409.116	410	0.88374	408.772	409	0.227726			0.263158	2.10526	-2.10526	120.3	1	-4	-0.5	-0.241379	-6	Saturated	Lipid	C19H40O5P2	CHOP	1.62612e+06	14.3017	0.000940547
01_Day10	Day10	1 CT A day10	CT	422.231	19	40	5	0	0	2	422.116	423	0.883771	421.761	422	0.238688			0.263158	2.10526	-2.10526	120.3	1	-4	-0.5	-0.241379	-6	Saturated	Lipid	C19H40O5P2	CHOP	3.09208e+06	14.9444	0.00178846
01_Day10	Day10	1 CT A day10	CT	423.207	19	38	6	0	0	2	423.092	424	0.908325	422.736	423	0.264062			0.315789	2	-1.89474	114.3	2	-4	-0.545455	-0.214286	-6	Aliphatics	Protein	C19H38O6P2	CHOP	1.69311e+06	14.3421	0.000979292
01_Day10	Day10	1 CT A day10	CT	613.114	19	38	14	0	0	4	612.947	613	0.0532407	612.431	613	0.568609			0.736842	2	-1.57895	105.3	3	-11	-15	-1	-15	Aliphatics	Carb	C19H38O14P4	CHOP	525469952	20.0798	0.303931
01_Day10	Day10	1 CT A day10	CT	642.12	19	37	17	0	0	3	641.945	642	0.054655	641.406	642	0.594405			0.894737	1.94737	-0.947368	87.3	3	-14	17	-1.13333	-17	Aliphatics	Carb	C19H37O17P3	CHOP	4.14079e+06	15.2364	0.00239503
01_Day10	Day10	1 CT A day10	CT	578.141	19	37	13	0	0	3	577.983	578	0.0170168	577.497	578	0.502987			0.684211	1.94737	-1.36842	99.3	3	-10	-4.33333	-0.684211	-13	Aliphatics	AminoSugar	C19H37O13P3	CHOP	173008000	18.9688	0.100068
01_Day10	Day10	1 CT A day10	CT	582.135	19	37	13	1	3	0	581.977	582	0.023336	581.487	582	0.512664			0.684211	1.94737	-0.105263	63.3	2	-11	-7.5	-1	-15	AliphaticsN	AminoSugar	C19H37O13NS3	CHONS	2.72537e+06	14.8181	0.00157635
01_Day10	Day10	1 CT A day10	CT	359.208	19	36	2	0	2	0	359.111	360	0.889388	358.809	359	0.19133			0.105263	1.89474	-1.47368	102.3	2	0	-0.133333	-0.0625	-2	Aliphatics	Lipid	C19H36O2S2	CHOS	3.43796e+06	15.0504	0.00198851
01_Day10	Day10	1 CT A day10	CT	642.112	19	36	17	1	0	3	641.937	642	0.0628024	641.397	642	0.602546			0.894737	1.89474	-0.736842	81.3	4	-13	8.5	-1.30769	-17	AliphaticsN	Carb	C19H36O17NP3	CHONP	10554101	16.172	0.00610448
01_Day10	Day10	1 CT A day10	CT	658.098	19	35	18	1	1	2	657.919	658	0.0814303	657.365	658	0.634611			0.947368	1.84211	-0.210526	66.3	4	-14	6	-1.5	-18	AliphaticsN	Carb	C19H35O18NP2S	CHONPS	2.12834e+06	14.5709	0.00123103
01_Day10	Day10	1 CT A day10	CT	595.112	19	35	15	0	0	3	594.949	595	0.05059	594.449	595	0.550826			0.789474	1.84211	-1.05263	90.3	4	-11	-14	-0.764706	-14	Aliphatics	Carb	C19H35O15P3	CHOP	20642410	16.8429	0.0119396
01_Day10	Day10	1 CT A day10	CT	608.115	19	33	17	1	0	2	607.949	608	0.0505237	607.438	608	0.56169			0.894737	1.73684	-0.315789	69.3	5	-12	15	-0.866667	-15	AliphaticsN	Carb	C19H33O17NP2	CHONP	20153930	16.8189	0.011657
01_Day10	Day10	1 CT A day10	CT	460.184	19	32	8	2	1	0	460.059	461	0.941407	459.672	460	0.328226			0.421053	1.68421	-0.421053	72.3	5	-3	-0.75	-0.166667	-6	AliphaticsN	Protein	C19H32O8N2S	CHONS	1.86259e+06	14.4375	0.00107732
01_Day10	Day10	1 CT A day10	CT	493.116	19	32	5	2	2	2	492.981	493	0.018757	492.567	493	0.433258			0.263158	1.68421	-1.15789	93.3	6	1	-0.625	-0.238095	-5	AliphaticsN	Lipid	C19H32O5N2P2S2	CHONPS	4769995	15.3779	0.00275896
01_Day10	Day10	1 CT A day10	CT	355.177	19	32	2	0	2	0	355.08	356	0.919661	354.782	355	0.218214			0.105263	1.68421	-1.26316	96.3	4	2	0	0.0625	0	Aliphatics	Lipid	C19H32O2S2	CHOS	3.58053e+06	15.091	0.00207097
01_Day10	Day10	1 CT A day10	CT	607.147	19	32	20	2	0	0	606.982	607	0.0179745	606.472	607	0.528327			1.05263	1.68421	0.736842	39.3	5	-15	5.66667	-1	-17	AliphaticsN	Carb	C19H32O20N2	CHON	686425536	20.347	0.397028
01_Day10	Day10	1 CT A day10	CT	591.153	19	32	19	2	0	0	590.992	591	0.00811698	590.495	591	0.505025			1	1.68421	0.631579	42.3	5	-14	8	-0.866667	-16	AliphaticsN	Carb	C19H32O19N2	CHON	2583995	14.7648	0.00149458
01_Day10	Day10	1 CT A day10	CT	479.171	19	32	10	2	1	0	479.04	480	0.959937	478.637	479	0.362716			0.526316	1.68421	-0.210526	66.3	5	-5	-1.33333	-0.272727	-8	AliphaticsN	Protein	C19H32O10N2S	CHONS	1.63454e+06	14.3069	0.000945416
01_Day10	Day10	1 CT A day10	CT	523.09	19	30	7	2	2	2	522.947	523	0.0528325	522.507	523	0.492529			0.368421	1.57895	-0.842105	84.3	7	0	-1	-0.263158	-6	AliphaticsN	Protein	C19H30O7N2P2S2	CHONPS	4.23775e+06	15.2595	0.00245111
01_Day10	Day10	1 CT A day10	CT	507.095	19	30	6	2	2	2	506.957	507	0.0432618	506.53	507	0.469513			0.315789	1.57895	-0.947368	87.3	7	1	-0.714286	-0.2	-5	AliphaticsN	Protein	C19H30O6N2P2S2	CHONPS	3.56466e+06	15.0866	0.00206179
01_Day10	Day10	1 CT A day10	CT	353.162	19	30	2	0	2	0	353.065	354	0.934694	352.768	353	0.231552			0.105263	1.57895	-1.15789	93.3	5	3	0.0666667	0.125	1	Aliphatics	Lipid	C19H30O2S2	CHOS	1.84753e+06	14.4294	0.00106861
01_Day10	Day10	1 CT A day10	CT	637.122	19	30	22	2	0	0	636.948	637	0.051702	636.413	637	0.587251			1.15789	1.57895	1.05263	30.3	6	-16	3.6	-1.16667	-18	AliphaticsN	Carb	C19H30O22N2	CHON	12344257	16.3287	0.00713991
01_Day10	Day10	1 CT A day10	CT	605.114	19	30	18	2	1	0	604.949	605	0.0507898	604.441	605	0.559433			0.947368	1.57895	0.736842	39.3	6	-12	7.5	-0.857143	-15	AliphaticsN	Carb	C19H30O18N2S	CHONS	3.39255e+06	15.0371	0.00196225
01_Day10	Day10	1 CT A day10	CT	635.106	19	28	22	2	0	0	634.933	635	0.0668198	634.399	635	0.600674			1.15789	1.47368	1.15789	27.3	7	-15	3.4	-1	-17	Lignin_Phenolics	Other	C19H28O22N2	CHON	9538560	16.0709	0.00551709
01_Day10	Day10	1 CT A day10	CT	619.111	19	28	21	2	0	0	618.943	619	0.0573791	618.422	619	0.577789			1.10526	1.47368	1.05263	30.3	7	-14	4	-0.846154	-16	Lignin_Phenolics	Other	C19H28O21N2	CHON	9538346	16.0708	0.00551697
01_Day10	Day10	1 CT A day10	CT	603.116	19	28	20	2	0	0	602.952	603	0.0481341	602.445	603	0.555098			1.05263	1.47368	0.947368	33.3	7	-13	5	-0.714286	-15	Lignin_Phenolics	Tannin	C19H28O20N2	CHON	4.15705e+06	15.2403	0.00240443
01_Day10	Day10	1 CT A day10	CT	365.125	19	26	3	0	2	0	365.026	366	0.97443	364.719	365	0.281345			0.157895	1.36842	-0.842105	84.3	7	4	0.142857	0.225806	2	Lignin_Phenolics	Lignin	C19H26O3S2	CHOS	1.53374e+06	14.2432	0.000887112
01_Day10	Day10	1 CT A day10	CT	633.09	19	26	22	2	0	0	632.918	633	0.082073	632.386	633	0.614233			1.15789	1.36842	1.26316	24.3	8	-14	3.2	-0.833333	-16	Lignin_Phenolics	Other	C19H26O22N2	CHON	1.91902e+06	14.4673	0.00110996
01_Day10	Day10	1 CT A day10	CT	617.096	19	26	21	2	0	0	616.927	617	0.0726044	616.409	617	0.591319			1.10526	1.36842	1.15789	27.3	8	-13	3.75	-0.692308	-15	Lignin_Phenolics	Other	C19H26O21N2	CHON	3.21705e+06	14.984	0.00186074
01_Day10	Day10	1 CT A day10	CT	409.079	19	22	6	0	2	0	408.967	409	0.0328411	408.623	409	0.376702			0.315789	1.15789	-0.315789	69.3	9	3	0.0909091	0.285714	1	Lignin_Phenolics	Lignin	C19H22O6S2	CHOS	4.57468e+06	15.336	0.00264599
01_Day10	Day10	1 CT A day10	CT	345.099	19	22	2	0	2	0	345.005	346	0.995095	344.715	345	0.285176			0.105263	1.15789	-0.736842	81.3	9	7	0.333333	0.375	5	Lignin_Phenolics	UnsatHC	C19H22O2S2	CHOS	4.62204e+06	15.3463	0.00267339
01_Day10	Day10	1 CT A day10	CT	501.082	19	22	12	2	1	0	500.946	501	0.0544774	500.524	501	0.475674			0.631579	1.15789	0.526316	45.3	10	-2	-1.25	0.1	-5	Lignin_Phenolics	Lignin	C19H22O12N2S	CHONS	3.65099e+06	15.1105	0.00211173
01_Day10	Day10	1 CT A day10	CT	469.092	19	22	10	2	1	0	468.964	469	0.0357089	468.57	469	0.430016			0.526316	1.15789	0.315789	51.3	10	0	-0.5	0.181818	-3	Lignin_Phenolics	Lignin	C19H22O10N2S	CHONS	2.71008e+06	14.8125	0.00156751
01_Day10	Day10	1 CT A day10	CT	359.078	19	20	3	0	2	0	358.98	359	0.019633	358.679	359	0.321465			0.157895	1.05263	-0.526316	75.3	10	7	0.357143	0.419355	5	Lignin_Phenolics	Lignin	C19H20O3S2	CHOS	5.11729e+06	15.4481	0.00295984
01_Day10	Day10	1 CT A day10	CT	343.083	19	20	2	0	2	0	342.99	343	0.0101874	342.701	343	0.298575			0.105263	1.05263	-0.631579	78.3	10	8	0.4	0.4375	6	Lignin_Phenolics	UnsatHC	C19H20O2S2	CHOS	1.6408e+06	14.3107	0.000949035
01_Day10	Day10	1 CT A day10	CT	499.066	19	20	12	2	1	0	498.931	499	0.0694981	498.511	499	0.489001			0.631579	1.05263	0.631579	42.3	11	-1	-1	0.2	-4	Lignin_Phenolics	Lignin	C19H20O12N2S	CHONS	8.27714e+06	15.929	0.00478749
01_Day10	Day10	1 CT A day10	CT	341.068	19	18	2	0	2	0	340.975	341	0.025303	340.688	341	0.311996			0.105263	0.947368	-0.526316	75.3	11	9	0.466667	0.5	7	Aromatic	UnsatHC	C19H18O2S2	CHOS	1.56182e+06	14.2614	0.000903354
01_Day10	Day10	1 CT A day10	CT	494.077	19	18	13	2	0	0	493.942	494	0.0576059	493.527	494	0.472915			0.684211	0.947368	0.736842	39.3	12	-1	-0.75	0.333333	-3	Lignin_Phenolics	Tannin	C19H18O13N2	CHON	2.83685e+06	14.8582	0.00164083
01_Day10	Day10	1 CT A day10	CT	447.05	19	16	9	2	1	0	446.929	447	0.0713666	446.553	447	0.447146			0.473684	0.842105	0.526316	45.3	13	4	0.142857	0.478261	1	Lignin_Phenolics	Lignin	C19H16O9N2S	CHONS	1.44309e+06	14.1823	0.000834682
01_Day10	Day10	1 CT A day10	CT	460.054	19	16	9	2	1	0	459.928	460	0.0717983	459.541	460	0.458508			0.473684	0.842105	0.526316	45.3	13	4	0.142857	0.478261	1	Lignin_Phenolics	Lignin	C19H16O9N2S	CHONS	6.83612e+06	15.7377	0.00395401
01_Day10	Day10	1 CT A day10	CT	431.055	19	16	8	2	1	0	430.938	431	0.0620612	430.576	431	0.424396			0.421053	0.842105	0.421053	48.3	13	5	0.25	0.5	2	Aromatic	Lignin	C19H16O8N2S	CHONS	4.01049e+06	15.2044	0.00231967
01_Day10	Day10	1 CT A day10	CT	401.008	19	15	4	0	2	1	400.898	401	0.101607	400.561	401	0.438684			0.210526	0.789474	-0.421053	72.3	13	9	0.5	0.571429	6	Aromatic	CondHC	C19H15O4PS2	CHOPS	11115600	16.2239	0.00642925
01_Day10	Day10	1 CT A day10	CT	413.019	19	15	3	2	2	1	412.906	413	0.0936975	412.559	413	0.440871			0.157895	0.789474	-0.210526	66.3	14	11	0.545455	0.6	6	Aromatic	CondHC	C19H15O3N2PS2	CHONPS	9108150	16.0247	0.00526815
01_Day10	Day10	1 CT A day10	CT	399.01	19	13	6	0	1	1	398.901	399	0.0989937	398.566	399	0.434391			0.315789	0.684211	-0.210526	66.3	14	8	0.545455	0.642857	6	Aromatic	CondHC	C19H13O6PS	CHOPS	11897355	16.2918	0.00688142
01_Day10	Day10	1 CT A day10	CT	335.03	19	13	2	0	1	1	334.939	335	0.0611962	334.657	335	0.342814			0.105263	0.684211	-0.631579	78.3	14	12	0.666667	0.6875	10	Condensed_Aromatics	CondHC	C19H13O2PS	CHOPS	7648075	15.85	0.00442364
01_Day10	Day10	1 CT A day10	CT	397.228	18	40	5	0	0	2	397.12	398	0.880497	396.786	397	0.214396			0.277778	2.22222	-2.22222	123.633	0	-5	-0.636364	-0.333333	-7	Saturated	Lipid	C18H40O5P2	CHOP	9453583	16.0619	0.00546794
01_Day10	Day10	1 CT A day10	CT	571.148	18	39	14	0	0	3	570.992	571	0.00771	570.512	571	0.487803			0.777778	2.16667	-1.44444	101.467	1	-13	-16	-1.125	-16	Saturated	Carb	C18H39O14P3	CHOP	1.97502e+06	14.4961	0.00114235
01_Day10	Day10	1 CT A day10	CT	395.212	18	38	5	0	0	2	395.104	396	0.895577	394.772	395	0.227783			0.277778	2.11111	-2.11111	120.467	1	-4	-0.545455	-0.259259	-6	Saturated	Lipid	C18H38O5P2	CHOP	7165403	15.7848	0.00414446
01_Day10	Day10	1 CT A day10	CT	614.117	18	38	14	0	0	4	613.95	614	0.0499777	613.434	614	0.566189			0.777778	2.11111	-1.66667	107.8	2	-12	0	-1.28571	-16	Saturated	Carb	C18H38O14P4	CHOP	152177024	18.8406	0.0880191
01_Day10	Day10	1 CT A day10	CT	439.141	18	37	2	0	0	5	439.021	440	0.978749	438.652	439	0.34788			0.111111	2.05556	-3.22222	152.133	3	1	-0.363636	-0.25	-4	Saturated	Lipid	C18H37O2P5	CHOP	1.84926e+06	14.4303	0.00106961
01_Day10	Day10	1 CT A day10	CT	469.152	18	36	4	2	2	2	469.024	470	0.97605	468.63	469	0.370407			0.222222	2	-1.55556	104.633	3	-1	-0.875	-0.5	-7	AliphaticsN	Lipid	C18H36O4N2P2S2	CHONPS	2398801	14.6905	0.00138746
01_Day10	Day10	1 CT A day10	CT	375.215	18	36	2	2	2	0	375.112	376	0.887598	374.797	375	0.202994			0.111111	2	-1.22222	95.1333	2	0	-0.333333	-0.230769	-4	AliphaticsN	Lipid	C18H36O2N2S2	CHONS	1.34721e+06	14.1135	0.000779225
01_Day10	Day10	1 CT A day10	CT	645.132	18	36	19	2	0	2	644.956	645	0.0442763	644.413	645	0.586558			1.05556	2	-0.111111	63.4667	3	-16	4	-2.33333	-20	AliphaticsN	Carb	C18H36O19N2P2	CHONP	28707424	17.1727	0.0166043
01_Day10	Day10	1 CT A day10	CT	647.083	18	36	17	0	0	4	646.907	647	0.0933551	646.363	647	0.637277			0.944444	2	-1.22222	95.1333	3	-14	6	-1.72727	-18	Aliphatics	Carb	C18H36O17P4	CHOP	2.31219e+06	14.6537	0.00133737
01_Day10	Day10	1 CT A day10	CT	599.098	18	36	14	0	0	4	598.935	599	0.0650243	598.431	599	0.568611			0.777778	2	-1.55556	104.633	3	-11	0	-1.14286	-15	Aliphatics	Carb	C18H36O14P4	CHOP	17100468	16.6546	0.0098909
01_Day10	Day10	1 CT A day10	CT	659.101	18	35	18	1	1	2	658.921	659	0.0785038	658.367	659	0.632528			1	1.94444	-0.222222	66.6333	3	-15	4.75	-2	-19	AliphaticsN	Carb	C18H35O18NP2S	CHONPS	22480806	16.9282	0.0130029
01_Day10	Day10	1 CT A day10	CT	596.115	18	35	15	0	0	3	595.952	596	0.0475837	595.451	596	0.548663			0.833333	1.94444	-1.11111	91.9667	3	-12	0	-1	-15	Aliphatics	Carb	C18H35O15P3	CHOP	7535498	15.8351	0.00435853
01_Day10	Day10	1 CT A day10	CT	584.115	18	35	14	1	3	0	583.956	584	0.0443937	583.465	584	0.535386			0.777778	1.94444	0.111111	57.1333	2	-12	0	-1.28571	-16	AliphaticsN	Carb	C18H35O14NS3	CHONS	4305059	15.2753	0.00249004
01_Day10	Day10	1 CT A day10	CT	499.126	18	34	6	2	2	2	498.99	499	0.00981749	498.571	499	0.42937			0.333333	1.88889	-1.22222	95.1333	4	-2	-1.33333	-0.555556	-8	AliphaticsN	Protein	C18H34O6N2P2S2	CHONPS	6145185	15.6312	0.00355437
01_Day10	Day10	1 CT A day10	CT	483.131	18	34	5	2	2	2	483	483	0.000345058	482.594	483	0.406453			0.277778	1.88889	-1.33333	98.3	4	-1	-1	-0.473684	-7	AliphaticsN	Lipid	C18H34O5N2P2S2	CHONPS	3.7644e+06	15.1411	0.00217732
01_Day10	Day10	1 CT A day10	CT	613.158	18	34	21	2	0	0	612.991	613	0.00913049	612.475	613	0.524536			1.16667	1.88889	0.777778	38.1333	3	-18	4	-1.72727	-20	AliphaticsN	Carb	C18H34O21N2	CHON	1.6525e+06	14.3178	0.000955804
01_Day10	Day10	1 CT A day10	CT	585.116	18	34	17	0	2	0	584.957	585	0.042985	584.465	585	0.534819			0.944444	1.88889	0.222222	53.9667	2	-15	17	-1.13333	-17	Aliphatics	Carb	C18H34O17S2	CHOS	2.20723e+06	14.6072	0.00127666
01_Day10	Day10	1 CT A day10	CT	612.102	18	34	16	1	0	3	611.935	612	0.0651097	611.42	612	0.579627			0.888889	1.88889	-0.777778	82.4667	4	-12	8	-1.33333	-16	AliphaticsN	Carb	C18H34O16NP3	CHONP	10961042	16.2099	0.00633986
01_Day10	Day10	1 CT A day10	CT	374.183	18	33	3	1	2	0	374.081	375	0.919123	373.766	374	0.233652			0.166667	1.83333	-1.11111	91.9667	3	0	-0.25	-0.111111	-3	AliphaticsN	Lipid	C18H33O3NS2	CHONS	1472166	14.2022	0.0008515
01_Day10	Day10	1 CT A day10	CT	627.111	18	33	18	2	1	1	626.94	627	0.0596264	626.413	627	0.58676			1	1.83333	0.333333	50.8	4	-14	4.5	-1.8	-18	AliphaticsN	Carb	C18H33O18N2PS	CHONPS	4.65006e+06	15.3524	0.00268959
01_Day10	Day10	1 CT A day10	CT	593.124	18	33	16	1	0	2	592.962	593	0.0379347	592.464	593	0.5365			0.888889	1.83333	-0.444444	72.9667	4	-12	15	-1	-15	AliphaticsN	Carb	C18H33O16NP2	CHONP	3.22358e+06	14.986	0.00186452
01_Day10	Day10	1 CT A day10	CT	481.116	18	32	5	2	2	2	480.984	481	0.0155135	480.58	481	0.419927			0.277778	1.77778	-1.22222	95.1333	5	0	-0.857143	-0.368421	-6	AliphaticsN	Lipid	C18H32O5N2P2S2	CHONPS	1.60072e+06	14.286	0.000925852
01_Day10	Day10	1 CT A day10	CT	375.149	18	32	2	0	3	0	375.047	376	0.953037	374.732	375	0.268378			0.111111	1.77778	-1.22222	95.1333	3	1	-0.153846	-0.0714286	-2	Aliphatics	Lipid	C18H32O2S3	CHOS	1.40377e+06	14.1547	0.00081194
01_Day10	Day10	1 CT A day10	CT	343.177	18	32	2	0	2	0	343.084	344	0.916327	342.795	343	0.204793			0.111111	1.77778	-1.33333	98.3	3	1	-0.0714286	0	-1	Aliphatics	Lipid	C18H32O2S2	CHOS	5552493	15.5298	0.00321156
01_Day10	Day10	1 CT A day10	CT	611.142	18	32	21	2	0	0	610.976	611	0.024031	610.462	611	0.537742			1.16667	1.77778	0.888889	34.9667	4	-17	3.8	-1.54545	-19	AliphaticsN	Carb	C18H32O21N2	CHON	7680020	15.8541	0.00444212
01_Day10	Day10	1 CT A day10	CT	611.125	18	32	19	2	1	0	610.958	611	0.0417285	610.445	611	0.555425			1.05556	1.77778	0.777778	38.1333	4	-15	4.5	-1.54545	-18	AliphaticsN	Carb	C18H32O19N2S	CHONS	2.44226e+06	14.7084	0.0014126
01_Day10	Day10	1 CT A day10	CT	467.188	18	32	12	2	0	0	467.061	468	0.939171	466.668	467	0.331877			0.666667	1.77778	-0.111111	63.4667	4	-8	-2.5	-0.4	-10	AliphaticsN	AminoSugar	C18H32O12N2	CHON	1519124	14.2336	0.00087866
01_Day10	Day10	1 CT A day10	CT	613.067	18	31	17	0	2	1	612.9	613	0.100466	612.384	613	0.615794			0.944444	1.72222	0.111111	57.1333	4	-13	8	-1.15385	-16	Aliphatics	Carb	C18H31O17PS2	CHOPS	3.40916e+06	15.042	0.00197185
01_Day10	Day10	1 CT A day10	CT	543.08	18	30	9	2	2	2	542.932	543	0.0683974	542.475	543	0.524897			0.5	1.66667	-0.666667	79.3	6	-3	-3	-0.6	-9	AliphaticsN	Protein	C18H30O9N2P2S2	CHONPS	2.3762e+06	14.681	0.00137439
01_Day10	Day10	1 CT A day10	CT	495.095	18	30	6	2	2	2	494.96	495	0.040209	494.544	495	0.456373			0.333333	1.66667	-1	88.8	6	0	-1	-0.333333	-6	AliphaticsN	Protein	C18H30O6N2P2S2	CHONPS	4.94954e+06	15.4148	0.00286281
01_Day10	Day10	1 CT A day10	CT	479.1	18	30	5	2	2	2	478.969	479	0.0306633	478.567	479	0.433383			0.277778	1.66667	-1.11111	91.9667	6	1	-0.714286	-0.263158	-5	AliphaticsN	Lipid	C18H30O5N2P2S2	CHONPS	2.05129e+06	14.534	0.00118646
01_Day10	Day10	1 CT A day10	CT	371.155	18	30	4	0	0	2	371.054	372	0.946494	370.742	371	0.258477			0.222222	1.66667	-1.77778	110.967	5	1	-0.0833333	0.0714286	-1	Aliphatics	Lipid	C18H30O4P2	CHOP	1.55061e+06	14.2542	0.000896873
01_Day10	Day10	1 CT A day10	CT	357.156	18	30	3	0	2	0	357.059	358	0.940851	356.759	357	0.241068			0.166667	1.66667	-1.11111	91.9667	4	1	-0.0769231	0.0344828	-1	Aliphatics	Lipid	C18H30O3S2	CHOS	5.37906e+06	15.498	0.00311124
01_Day10	Day10	1 CT A day10	CT	341.162	18	30	2	0	2	0	341.069	342	0.931446	340.782	341	0.218218			0.111111	1.66667	-1.22222	95.1333	4	2	0	0.0666667	0	Aliphatics	Lipid	C18H30O2S2	CHOS	4540395	15.3285	0.00262616
01_Day10	Day10	1 CT A day10	CT	638.125	18	30	22	2	0	0	637.952	638	0.0484728	637.415	638	0.584865			1.22222	1.66667	1.11111	28.6333	5	-17	3.16667	-1.6	-19	AliphaticsN	Carb	C18H30O22N2	CHON	5.49981e+06	15.5202	0.00318108
01_Day10	Day10	1 CT A day10	CT	593.132	18	30	20	2	0	0	592.97	593	0.0295707	592.472	593	0.528143			1.11111	1.66667	0.888889	34.9667	5	-15	4.25	-1.16667	-17	AliphaticsN	Carb	C18H30O20N2	CHON	9588767	16.0761	0.00554613
01_Day10	Day10	1 CT A day10	CT	577.137	18	30	19	2	0	0	576.98	577	0.0203133	576.495	577	0.50544			1.05556	1.66667	0.777778	38.1333	5	-14	5.33333	-1	-16	AliphaticsN	Carb	C18H30O19N2	CHON	593486592	20.2015	0.343272
01_Day10	Day10	1 CT A day10	CT	561.142	18	30	18	2	0	0	560.989	561	0.0108089	560.518	561	0.482491			1	1.66667	0.666667	41.3	5	-13	7.5	-0.857143	-15	AliphaticsN	Carb	C18H30O18N2	CHON	1.79204e+06	14.3989	0.00103651
01_Day10	Day10	1 CT A day10	CT	577.119	18	30	17	2	1	0	576.962	577	0.037989	576.477	577	0.523101			0.944444	1.66667	0.666667	41.3	5	-12	7.5	-1	-15	AliphaticsN	Carb	C18H30O17N2S	CHONS	2.06313e+06	14.5397	0.00119331
01_Day10	Day10	1 CT A day10	CT	639.057	18	29	17	2	2	1	638.883	639	0.116729	638.346	639	0.653905			0.944444	1.61111	0.555556	44.4667	6	-11	4	-1.66667	-16	AliphaticsN	Carb	C18H29O17N2PS2	CHONPS	1.88505e+06	14.4495	0.00109031
01_Day10	Day10	1 CT A day10	CT	481.086	18	28	9	0	1	2	480.955	481	0.0452982	480.55	481	0.449687			0.5	1.55556	-1	88.8	6	-3	-1	-0.142857	-6	Aliphatics	Protein	C18H28O9P2S	CHOPS	1.75789e+06	14.3796	0.00101676
01_Day10	Day10	1 CT A day10	CT	465.091	18	28	8	0	1	2	464.964	465	0.0360401	464.573	465	0.426984			0.444444	1.55556	-1.11111	91.9667	6	-2	-0.714286	-0.0909091	-5	Aliphatics	Protein	C18H28O8P2S	CHOPS	22867364	16.9452	0.0132265
01_Day10	Day10	1 CT A day10	CT	493.079	18	28	6	2	2	2	492.945	493	0.0553112	492.53	493	0.469781			0.333333	1.55556	-0.888889	85.6333	7	1	-0.833333	-0.222222	-5	AliphaticsN	Protein	C18H28O6N2P2S2	CHONPS	2.54535e+06	14.7498	0.00147223
01_Day10	Day10	1 CT A day10	CT	387.131	18	28	5	0	2	0	387.025	388	0.974831	386.7	387	0.300244			0.277778	1.55556	-0.777778	82.4667	5	0	-0.181818	0.037037	-2	Aliphatics	Lipid	C18H28O5S2	CHOS	2.28289e+06	14.641	0.00132042
01_Day10	Day10	1 CT A day10	CT	339.146	18	28	2	0	2	0	339.053	340	0.946513	338.768	339	0.231591			0.111111	1.55556	-1.11111	91.9667	5	3	0.0714286	0.133333	1	Aliphatics	Lipid	C18H28O2S2	CHOS	2.1546e+06	14.5831	0.00124622
01_Day10	Day10	1 CT A day10	CT	589.101	18	26	20	2	0	0	588.94	589	0.0599726	588.445	589	0.555156			1.11111	1.44444	1.11111	28.6333	7	-13	3.75	-0.833333	-15	Lignin_Phenolics	Other	C18H26O20N2	CHON	28218154	17.1555	0.0163214
01_Day10	Day10	1 CT A day10	CT	573.106	18	26	19	2	0	0	572.95	573	0.0504944	572.468	573	0.532233			1.05556	1.44444	1	31.8	7	-12	4.66667	-0.692308	-14	Lignin_Phenolics	Tannin	C18H26O19N2	CHON	4423059	15.3023	0.00255829
01_Day10	Day10	1 CT A day10	CT	367.104	18	24	4	0	2	0	367.004	368	0.995612	366.696	367	0.304191			0.222222	1.33333	-0.666667	79.3	7	3	0.0833333	0.214286	1	Lignin_Phenolics	Lignin	C18H24O4S2	CHOS	3293120	15.0073	0.00190474
01_Day10	Day10	1 CT A day10	CT	335.114	18	24	2	0	2	0	335.023	336	0.976864	334.741	335	0.258553			0.111111	1.33333	-0.888889	85.6333	7	5	0.214286	0.266667	3	Lignin_Phenolics	UnsatHC	C18H24O2S2	CHOS	1.4918e+06	14.2155	0.000862858
01_Day10	Day10	1 CT A day10	CT	587.085	18	24	20	2	0	0	586.925	587	0.0750316	586.431	587	0.56852			1.11111	1.33333	1.22222	25.4667	8	-12	3.5	-0.666667	-14	Lignin_Phenolics	Other	C18H24O20N2	CHON	14086290	16.4607	0.0081475
01_Day10	Day10	1 CT A day10	CT	471.073	18	22	9	2	0	2	470.944	471	0.0557169	470.548	471	0.451689			0.5	1.22222	-0.444444	72.9667	10	1	-0.6	0.157895	-3	Lignin_Phenolics	Lignin	C18H22O9N2P2	CHONP	2.40652e+06	14.6937	0.00139193
01_Day10	Day10	1 CT A day10	CT	349.094	18	22	3	0	2	0	348.999	349	0.0012543	348.705	349	0.294694			0.166667	1.22222	-0.666667	79.3	8	5	0.230769	0.310345	3	Lignin_Phenolics	Lignin	C18H22O3S2	CHOS	2.67516e+06	14.7995	0.00154731
01_Day10	Day10	1 CT A day10	CT	333.099	18	22	2	0	2	0	333.008	334	0.991881	332.728	333	0.271876			0.111111	1.22222	-0.777778	82.4667	8	6	0.285714	0.333333	4	Lignin_Phenolics	UnsatHC	C18H22O2S2	CHOS	1.31016e+06	14.0857	0.000757796
01_Day10	Day10	1 CT A day10	CT	379.068	18	20	5	0	2	0	378.965	379	0.0352546	378.646	379	0.35389			0.277778	1.11111	-0.333333	69.8	9	4	0.181818	0.333333	2	Lignin_Phenolics	Lignin	C18H20O5S2	CHOS	5.85983e+06	15.5836	0.00338932
01_Day10	Day10	1 CT A day10	CT	347.078	18	20	3	0	2	0	346.984	347	0.0163667	346.692	347	0.308112			0.166667	1.11111	-0.555556	76.1333	9	6	0.307692	0.37931	4	Lignin_Phenolics	Lignin	C18H20O3S2	CHOS	63818840	17.9716	0.0369128
01_Day10	Day10	1 CT A day10	CT	331.083	18	20	2	0	2	0	330.993	331	0.00695194	330.715	331	0.285252			0.111111	1.11111	-0.666667	79.3	9	7	0.357143	0.4	5	Lignin_Phenolics	UnsatHC	C18H20O2S2	CHOS	2.75156e+06	14.8277	0.0015915
01_Day10	Day10	1 CT A day10	CT	500.07	18	20	12	2	1	0	499.934	500	0.0664836	499.513	500	0.48683			0.666667	1.11111	0.666667	41.3	10	-2	-1.66667	0.111111	-5	Lignin_Phenolics	Tannin	C18H20O12N2S	CHONS	1813799	14.4109	0.0010491
01_Day10	Day10	1 CT A day10	CT	360.073	18	19	3	1	2	0	359.975	360	0.0247447	359.673	360	0.327413			0.166667	1.05556	-0.333333	69.8	10	7	0.333333	0.407407	4	Lignin_Phenolics	Lignin	C18H19O3NS2	CHONS	1.34379e+06	14.111	0.000777247
01_Day10	Day10	1 CT A day10	CT	345.063	18	18	3	0	2	0	344.969	345	0.0314773	344.678	345	0.321528			0.166667	1	-0.444444	72.9667	10	7	0.384615	0.448276	5	Lignin_Phenolics	Lignin	C18H18O3S2	CHOS	13843158	16.4433	0.00800687
01_Day10	Day10	1 CT A day10	CT	329.068	18	18	2	0	2	0	328.978	329	0.0220517	328.701	329	0.298658			0.111111	1	-0.555556	76.1333	10	8	0.428571	0.466667	6	Lignin_Phenolics	UnsatHC	C18H18O2S2	CHOS	8081074	15.905	0.00467409
01_Day10	Day10	1 CT A day10	CT	501.063	18	18	15	2	0	0	500.927	501	0.0730826	500.506	501	0.494264			0.833333	1	1	31.8	11	-4	-6	0.176471	-6	Lignin_Phenolics	Tannin	C18H18O15N2	CHON	2.58449e+06	14.765	0.00149487
01_Day10	Day10	1 CT A day10	CT	391.032	18	16	6	0	2	0	390.925	391	0.0749023	390.596	391	0.403594			0.333333	0.888889	0	60.3	11	5	0.3	0.461538	3	Lignin_Phenolics	Lignin	C18H16O6S2	CHOS	2.64843e+06	14.7895	0.00153185
01_Day10	Day10	1 CT A day10	CT	343.047	18	16	3	0	2	0	342.953	343	0.0466042	342.665	343	0.334961			0.166667	0.888889	-0.333333	69.8	11	8	0.461538	0.517241	6	Aromatic	Lignin	C18H16O3S2	CHOS	8.04693e+06	15.9008	0.00465434
01_Day10	Day10	1 CT A day10	CT	451.063	18	16	12	2	0	0	450.94	451	0.0600543	450.561	451	0.439206			0.666667	0.888889	0.777778	38.1333	12	0	-0.5	0.4	-2	Lignin_Phenolics	Tannin	C18H16O12N2	CHON	1.68864e+06	14.3394	0.000976711
01_Day10	Day10	1 CT A day10	CT	402.011	18	15	4	0	2	1	401.901	402	0.0986081	401.563	402	0.436528			0.222222	0.833333	-0.444444	72.9667	12	8	0.454545	0.538462	5	Aromatic	Lignin	C18H15O4PS2	CHOPS	2549111	14.7513	0.0014744
01_Day10	Day10	1 CT A day10	CT	414.022	18	15	3	2	2	1	413.909	414	0.0905859	413.561	414	0.438603			0.166667	0.833333	-0.222222	66.6333	13	10	0.5	0.565217	5	Aromatic	Lignin	C18H15O3N2PS2	CHONPS	1.39878e+06	14.1511	0.00080905
01_Day10	Day10	1 CT A day10	CT	357.026	18	14	4	0	2	0	356.929	357	0.0710996	356.629	357	0.371207			0.222222	0.777778	-0.111111	63.4667	12	8	0.5	0.571429	6	Aromatic	CondHC	C18H14O4S2	CHOS	2808278	14.8481	0.00162431
01_Day10	Day10	1 CT A day10	CT	341.031	18	14	3	0	2	0	340.938	341	0.0617366	340.652	341	0.348399			0.166667	0.777778	-0.222222	66.6333	12	9	0.538462	0.586207	7	Aromatic	CondHC	C18H14O3S2	CHOS	2.19848e+06	14.6033	0.0012716
01_Day10	Day10	1 CT A day10	CT	400.013	18	13	6	0	1	1	399.904	400	0.0960228	399.568	400	0.432264			0.333333	0.722222	-0.222222	66.6333	13	7	0.5	0.615385	5	Aromatic	CondHC	C18H13O6PS	CHOPS	2.05854e+06	14.5375	0.00119066
01_Day10	Day10	1 CT A day10	CT	415.016	18	13	6	2	1	1	414.903	415	0.0971318	414.554	415	0.445984			0.333333	0.722222	0.111111	57.1333	14	8	0.5	0.636364	4	Aromatic	CondHC	C18H13O6N2PS	CHONPS	5.87295e+06	15.5859	0.00339691
01_Day10	Day10	1 CT A day10	CT	339.015	18	12	3	0	2	0	338.923	339	0.0768922	338.638	339	0.36186			0.166667	0.666667	-0.111111	63.4667	13	10	0.615385	0.655172	8	Aromatic	CondHC	C18H12O3S2	CHOS	2.04347e+06	14.5302	0.00118194
01_Day10	Day10	1 CT A day10	CT	398.231	17	40	5	0	0	2	398.123	399	0.877406	397.788	398	0.212149			0.294118	2.35294	-2.35294	127.359	-1	-6	-0.8	-0.44	-8	Saturated	Lipid	C17H40O5P2	CHOP	2.00324e+06	14.5103	0.00115868
01_Day10	Day10	1 CT A day10	CT	461.183	17	40	4	2	2	2	461.057	462	0.94254	460.67	461	0.330199			0.235294	2.35294	-1.88235	113.947	0	-4	-1.42857	-0.888889	-10	Saturated	Lipid	C17H40O4N2P2S2	CHONPS	1.72518e+06	14.3608	0.00099784
01_Day10	Day10	1 CT A day10	CT	445.188	17	40	3	2	2	2	445.067	446	0.933138	444.693	445	0.307352			0.176471	2.35294	-2	117.3	0	-3	-1.125	-0.789474	-9	Saturated	Lipid	C17H40O3N2P2S2	CHONPS	2.47875e+06	14.7233	0.00143371
01_Day10	Day10	1 CT A day10	CT	477.141	17	39	5	0	0	5	477.011	478	0.988582	476.61	477	0.389655			0.294118	2.29412	-3.17647	150.829	1	-4	-1.28571	-0.684211	-9	Saturated	Lipid	C17H39O5P5	CHOP	2.33444e+06	14.6633	0.00135024
01_Day10	Day10	1 CT A day10	CT	396.215	17	38	5	0	0	2	396.107	397	0.892549	395.774	396	0.225598			0.294118	2.23529	-2.23529	124.006	0	-5	-0.7	-0.36	-7	Saturated	Lipid	C17H38O5P2	CHOP	1.47864e+06	14.2066	0.000855245
01_Day10	Day10	1 CT A day10	CT	475.162	17	38	5	2	2	2	475.033	476	0.967106	474.633	475	0.366515			0.294118	2.23529	-1.64706	107.241	1	-4	-1.66667	-0.882353	-10	Saturated	Lipid	C17H38O5N2P2S2	CHONPS	5.61788e+06	15.5415	0.00324938
01_Day10	Day10	1 CT A day10	CT	459.167	17	38	4	2	2	2	459.042	460	0.957654	458.656	459	0.343618			0.235294	2.23529	-1.76471	110.594	1	-3	-1.28571	-0.777778	-9	Saturated	Lipid	C17H38O4N2P2S2	CHONPS	3.25696e+06	14.9963	0.00188382
01_Day10	Day10	1 CT A day10	CT	635.091	17	35	19	0	0	3	634.918	635	0.0818537	634.384	635	0.615695			1.11765	2.05882	-0.705882	80.4176	2	-17	4	-2.33333	-20	Saturated	Carb	C17H35O19P3	CHOP	1883136	14.4484	0.0010892
01_Day10	Day10	1 CT A day10	CT	586.12	17	34	17	0	2	0	585.96	586	0.0398494	585.467	586	0.532527			1	2	0.235294	53.5941	1	-16	9	-1.46154	-18	Aliphatics	Carb	C17H34O17S2	CHOS	2.24341e+06	14.6235	0.00129758
01_Day10	Day10	1 CT A day10	CT	413.203	17	34	11	0	0	0	413.09	414	0.909827	412.743	413	0.257155			0.647059	2	-0.705882	80.4176	1	-10	-1.66667	-0.391304	-10	Aliphatics	AminoSugar	C17H34O11	CHO	2142961	14.5777	0.00123949
01_Day10	Day10	1 CT A day10	CT	346.188	17	33	2	1	2	0	346.094	347	0.906296	345.803	346	0.197293			0.117647	1.94118	-1.29412	97.1824	2	0	-0.25	-0.153846	-3	AliphaticsN	Lipid	C17H33O2NS2	CHONS	1.721e+06	14.3584	0.000995428
01_Day10	Day10	1 CT A day10	CT	585.091	17	33	16	0	0	3	584.931	585	0.0686847	584.44	585	0.560497			0.941176	1.94118	-0.941176	87.1235	3	-13	8	-1.33333	-16	Aliphatics	Carb	C17H33O16P3	CHOP	1958897	14.4879	0.00113302
01_Day10	Day10	1 CT A day10	CT	485.11	17	32	6	2	2	2	484.978	485	0.0217363	484.57	485	0.429508			0.352941	1.88235	-1.17647	93.8294	4	-2	-1.6	-0.625	-8	AliphaticsN	Protein	C17H32O6N2P2S2	CHONPS	11473520	16.2556	0.00663627
01_Day10	Day10	1 CT A day10	CT	347.172	17	32	3	0	2	0	347.077	348	0.922554	346.786	347	0.214378			0.176471	1.88235	-1.29412	97.1824	2	-1	-0.25	-0.111111	-3	Aliphatics	Lipid	C17H32O3S2	CHOS	1.9201e+06	14.4679	0.00111059
01_Day10	Day10	1 CT A day10	CT	331.177	17	32	2	0	2	0	331.087	332	0.913126	330.808	331	0.191505			0.117647	1.88235	-1.41176	100.535	2	0	-0.153846	-0.0714286	-2	Aliphatics	Lipid	C17H32O2S2	CHOS	3.48681e+06	15.0645	0.00201677
01_Day10	Day10	1 CT A day10	CT	437.16	17	30	9	2	1	0	437.041	438	0.95929	436.673	437	0.326756			0.529412	1.76471	-0.235294	67.0059	4	-5	-1.6	-0.368421	-8	AliphaticsN	Protein	C17H30O9N2S	CHONS	2551822	14.7523	0.00147597
01_Day10	Day10	1 CT A day10	CT	483.095	17	30	6	2	2	2	482.963	483	0.0367943	482.557	483	0.442872			0.352941	1.76471	-1.05882	90.4765	5	-1	-1.4	-0.5	-7	AliphaticsN	Protein	C17H30O6N2P2S2	CHONPS	9582755	16.0755	0.00554266
01_Day10	Day10	1 CT A day10	CT	345.156	17	30	3	0	2	0	345.062	346	0.937583	344.772	345	0.227713			0.176471	1.76471	-1.17647	93.8294	3	0	-0.166667	-0.037037	-2	Aliphatics	Lipid	C17H30O3S2	CHOS	5.75153e+06	15.565	0.00332668
01_Day10	Day10	1 CT A day10	CT	329.161	17	30	2	0	2	0	329.072	330	0.928226	328.795	329	0.204911			0.117647	1.76471	-1.29412	97.1824	3	1	-0.0769231	0	-1	Aliphatics	Lipid	C17H30O2S2	CHOS	4410053	15.2994	0.00255077
01_Day10	Day10	1 CT A day10	CT	342.165	17	30	2	0	2	0	342.072	343	0.928416	341.784	342	0.216031			0.117647	1.76471	-1.29412	97.1824	3	1	-0.0769231	0	-1	Aliphatics	Lipid	C17H30O2S2	CHOS	1.34904e+06	14.1149	0.000780281
01_Day10	Day10	1 CT A day10	CT	594.135	17	30	20	2	0	0	593.973	594	0.0266286	593.474	594	0.526044			1.17647	1.76471	0.941176	33.4765	4	-16	3.6	-1.6	-18	AliphaticsN	Carb	C17H30O20N2	CHON	4186444	15.2474	0.00242144
01_Day10	Day10	1 CT A day10	CT	565.137	17	30	19	2	0	0	564.983	565	0.0169654	564.508	565	0.492005			1.11765	1.76471	0.823529	36.8294	4	-15	4.25	-1.36364	-17	AliphaticsN	Carb	C17H30O19N2	CHON	2052361	14.5345	0.00118708
01_Day10	Day10	1 CT A day10	CT	627.075	17	29	19	2	1	1	626.904	627	0.0960365	626.377	627	0.62314			1.11765	1.70588	0.705882	40.1824	5	-14	3	-2.42857	-18	AliphaticsN	Carb	C17H29O19N2PS	CHONPS	4.49339e+06	15.3181	0.00259897
01_Day10	Day10	1 CT A day10	CT	466.094	17	28	8	0	1	2	465.967	466	0.0329619	465.575	466	0.424749			0.470588	1.64706	-1.17647	93.8294	5	-3	-1	-0.2	-6	Aliphatics	Protein	C17H28O8P2S	CHOPS	2.9867e+06	14.9097	0.00172751
01_Day10	Day10	1 CT A day10	CT	497.074	17	28	7	2	2	2	496.939	497	0.0614565	496.521	497	0.479284			0.411765	1.64706	-0.823529	83.7706	6	-1	-1.75	-0.466667	-7	AliphaticsN	Protein	C17H28O7N2P2S2	CHONPS	7.20369e+06	15.7901	0.00416661
01_Day10	Day10	1 CT A day10	CT	465.084	17	28	5	2	2	2	464.957	465	0.0425111	464.567	465	0.433449			0.294118	1.64706	-1.05882	90.4765	6	1	-0.833333	-0.294118	-5	AliphaticsN	Lipid	C17H28O5N2P2S2	CHONPS	3.01866e+06	14.9203	0.00174599
01_Day10	Day10	1 CT A day10	CT	327.146	17	28	2	0	2	0	327.057	328	0.943319	326.782	327	0.218309			0.117647	1.64706	-1.17647	93.8294	4	2	0	0.0714286	0	Aliphatics	Lipid	C17H28O2S2	CHOS	3217199	14.984	0.00186082
01_Day10	Day10	1 CT A day10	CT	579.116	17	28	20	2	0	0	578.959	579	0.0414679	578.472	579	0.528259			1.17647	1.64706	1.05882	30.1235	5	-15	3.4	-1.4	-17	AliphaticsN	Carb	C17H28O20N2	CHON	13051349	16.3844	0.00754889
01_Day10	Day10	1 CT A day10	CT	563.121	17	28	19	2	0	0	562.968	563	0.0321213	562.495	563	0.505467			1.11765	1.64706	0.941176	33.4765	5	-14	4	-1.18182	-16	AliphaticsN	Carb	C17H28O19N2	CHON	5.95777e+06	15.6002	0.00344597
01_Day10	Day10	1 CT A day10	CT	592.084	17	28	16	2	2	0	591.923	592	0.0774776	591.425	592	0.575168			0.941176	1.64706	0.823529	36.8294	5	-11	5	-1.4	-15	AliphaticsN	Carb	C17H28O16N2S2	CHONS	1.72873e+06	14.3629	0.000999898
01_Day10	Day10	1 CT A day10	CT	482.071	17	26	9	1	2	1	481.94	482	0.0600342	481.535	482	0.465251			0.529412	1.52941	-0.352941	70.3588	6	-3	-1.75	-0.294118	-7	AliphaticsN	Protein	C17H26O9NPS2	CHONPS	1.94143e+06	14.4789	0.00112292
01_Day10	Day10	1 CT A day10	CT	511.053	17	26	8	2	2	2	510.914	511	0.085941	510.484	511	0.51552			0.470588	1.52941	-0.588235	77.0647	7	-1	-2.33333	-0.428571	-7	AliphaticsN	Protein	C17H26O8N2P2S2	CHONPS	2.69259e+06	14.806	0.00155739
01_Day10	Day10	1 CT A day10	CT	357.12	17	26	4	0	2	0	357.023	358	0.977259	356.723	357	0.277445			0.235294	1.52941	-0.823529	83.7706	5	1	-0.0909091	0.0769231	-1	Aliphatics	Lipid	C17H26O4S2	CHOS	3.1539e+06	14.9641	0.00182421
01_Day10	Day10	1 CT A day10	CT	341.125	17	26	3	0	2	0	341.032	342	0.967891	340.745	341	0.254632			0.176471	1.52941	-0.941176	87.1235	5	2	0	0.111111	0	Aliphatics	Lipid	C17H26O3S2	CHOS	4967396	15.4184	0.00287314
01_Day10	Day10	1 CT A day10	CT	357.102	17	26	2	0	3	0	357.005	358	0.995125	356.705	357	0.295296			0.117647	1.52941	-0.941176	87.1235	5	3	0	0.0769231	0	Aliphatics	Lipid	C17H26O2S3	CHOS	1379557	14.1373	0.000797935
01_Day10	Day10	1 CT A day10	CT	325.13	17	26	2	0	2	0	325.042	326	0.958438	324.768	325	0.231734			0.117647	1.52941	-1.05882	90.4765	5	3	0.0769231	0.142857	1	Aliphatics	Lipid	C17H26O2S2	CHOS	3.3796e+06	15.0333	0.00195476
01_Day10	Day10	1 CT A day10	CT	577.101	17	26	20	2	0	0	576.944	577	0.0564872	576.458	577	0.541584			1.17647	1.52941	1.17647	26.7706	6	-14	3.2	-1.2	-16	AliphaticsN	Carb	C17H26O20N2	CHON	18101006	16.7115	0.0104696
01_Day10	Day10	1 CT A day10	CT	561.106	17	26	19	2	0	0	560.953	561	0.0470998	560.481	561	0.518751			1.11765	1.52941	1.05882	30.1235	6	-13	3.75	-1	-15	AliphaticsN	Carb	C17H26O19N2	CHON	5905947	15.5915	0.00341599
01_Day10	Day10	1 CT A day10	CT	444.116	17	24	9	2	1	0	443.995	444	0.00481879	443.622	444	0.378132			0.529412	1.41176	0.117647	56.9471	7	-2	-1	-0.0526316	-5	Lignin_Phenolics	Lignin	C17H24O9N2S	CHONS	3.72921e+06	15.1317	0.00215697
01_Day10	Day10	1 CT A day10	CT	355.104	17	24	4	0	2	0	355.008	356	0.992326	354.709	355	0.290818			0.235294	1.41176	-0.705882	80.4176	6	2	0	0.153846	0	Lignin_Phenolics	Lignin	C17H24O4S2	CHOS	1.61699e+06	14.2961	0.000935266
01_Day10	Day10	1 CT A day10	CT	339.109	17	24	3	0	2	0	339.017	340	0.982968	338.732	339	0.268015			0.176471	1.41176	-0.823529	83.7706	6	3	0.0833333	0.185185	1	Lignin_Phenolics	Lignin	C17H24O3S2	CHOS	4375137	15.2914	0.00253058
01_Day10	Day10	1 CT A day10	CT	323.115	17	24	2	0	2	0	323.026	324	0.973525	322.755	323	0.245127			0.117647	1.41176	-0.941176	87.1235	6	4	0.153846	0.214286	2	Lignin_Phenolics	UnsatHC	C17H24O2S2	CHOS	1.88056e+06	14.4471	0.00108772
01_Day10	Day10	1 CT A day10	CT	575.085	17	24	20	2	0	0	574.928	575	0.0716747	574.445	575	0.555077			1.17647	1.41176	1.29412	23.4176	7	-13	3	-1	-15	Lignin_Phenolics	Other	C17H24O20N2	CHON	4.12167e+06	15.2318	0.00238397
01_Day10	Day10	1 CT A day10	CT	588.088	17	24	20	2	0	0	587.928	588	0.0719937	587.434	588	0.566326			1.17647	1.41176	1.29412	23.4176	7	-13	3	-1	-15	Lignin_Phenolics	Other	C17H24O20N2	CHON	4.57981e+06	15.3372	0.00264896
01_Day10	Day10	1 CT A day10	CT	464.087	17	23	12	1	1	0	463.96	464	0.039725	463.57	464	0.429825			0.705882	1.35294	0.352941	50.2412	7	-5	-2.33333	-0.111111	-7	Lignin_Phenolics	Tannin	C17H23O12NS	CHONS	3.79096e+06	15.1481	0.00219269
01_Day10	Day10	1 CT A day10	CT	369.084	17	22	5	0	2	0	368.983	369	0.0168788	368.673	369	0.327121			0.294118	1.29412	-0.470588	73.7118	7	2	0	0.2	0	Lignin_Phenolics	Lignin	C17H22O5S2	CHOS	2.96944e+06	14.9039	0.00171752
01_Day10	Day10	1 CT A day10	CT	337.094	17	22	3	0	2	0	337.002	338	0.998007	336.719	337	0.28136			0.176471	1.29412	-0.705882	80.4176	7	4	0.166667	0.259259	2	Lignin_Phenolics	Lignin	C17H22O3S2	CHOS	2.11222e+06	14.5632	0.00122171
01_Day10	Day10	1 CT A day10	CT	321.099	17	22	2	0	2	0	321.011	322	0.988636	320.741	321	0.258544			0.117647	1.29412	-0.823529	83.7706	7	5	0.230769	0.285714	3	Lignin_Phenolics	UnsatHC	C17H22O2S2	CHOS	1.73499e+06	14.3665	0.00100352
01_Day10	Day10	1 CT A day10	CT	494.087	17	22	16	0	0	0	493.952	494	0.0476202	493.537	494	0.462937			0.941176	1.29412	0.588235	43.5353	7	-9	-9	-0.111111	-9	Lignin_Phenolics	Tannin	C17H22O16	CHO	1.56889e+06	14.2659	0.000907444
01_Day10	Day10	1 CT A day10	CT	399.04	17	20	5	0	3	0	398.931	399	0.0686307	398.596	399	0.404054			0.294118	1.17647	-0.235294	67.0059	8	3	0	0.217391	0	Lignin_Phenolics	Lignin	C17H20O5S3	CHOS	2119188	14.5665	0.00122574
01_Day10	Day10	1 CT A day10	CT	335.078	17	20	3	0	2	0	334.987	335	0.0131412	334.705	335	0.294799			0.176471	1.17647	-0.588235	77.0647	8	5	0.25	0.333333	3	Lignin_Phenolics	Lignin	C17H20O3S2	CHOS	9423700	16.0587	0.00545066
01_Day10	Day10	1 CT A day10	CT	348.082	17	20	3	0	2	0	347.987	348	0.0132632	347.694	348	0.305852			0.176471	1.17647	-0.588235	77.0647	8	5	0.25	0.333333	3	Lignin_Phenolics	Lignin	C17H20O3S2	CHOS	12268823	16.3226	0.00709628
01_Day10	Day10	1 CT A day10	CT	319.083	17	20	2	0	2	0	318.996	319	0.00375228	318.728	319	0.271966			0.117647	1.17647	-0.705882	80.4176	8	6	0.307692	0.357143	4	Lignin_Phenolics	UnsatHC	C17H20O2S2	CHOS	416216736	19.8467	0.240739
01_Day10	Day10	1 CT A day10	CT	365.052	17	18	5	0	2	0	364.953	365	0.0471078	364.646	365	0.353962			0.294118	1.05882	-0.235294	67.0059	9	4	0.2	0.36	2	Lignin_Phenolics	Lignin	C17H18O5S2	CHOS	5.15331e+06	15.4551	0.00298067
01_Day10	Day10	1 CT A day10	CT	349.057	17	18	4	0	2	0	348.962	349	0.0376299	348.669	349	0.331039			0.235294	1.05882	-0.352941	70.3588	9	5	0.272727	0.384615	3	Lignin_Phenolics	Lignin	C17H18O4S2	CHOS	11998674	16.3003	0.00694002
01_Day10	Day10	1 CT A day10	CT	333.062	17	18	3	0	2	0	332.972	333	0.0282513	332.692	333	0.308215			0.176471	1.05882	-0.470588	73.7118	9	6	0.333333	0.407407	4	Lignin_Phenolics	Lignin	C17H18O3S2	CHOS	41640396	17.5446	0.0240848
01_Day10	Day10	1 CT A day10	CT	346.066	17	18	3	0	2	0	345.972	346	0.0284049	345.681	346	0.319299			0.176471	1.05882	-0.470588	73.7118	9	6	0.333333	0.407407	4	Lignin_Phenolics	Lignin	C17H18O3S2	CHOS	2.16002e+06	14.5856	0.00124935
01_Day10	Day10	1 CT A day10	CT	317.068	17	18	2	0	2	0	316.981	317	0.0188418	316.715	317	0.285361			0.117647	1.05882	-0.588235	77.0647	9	7	0.384615	0.428571	5	Lignin_Phenolics	UnsatHC	C17H18O2S2	CHOS	7546094	15.8365	0.00436465
01_Day10	Day10	1 CT A day10	CT	330.071	17	18	2	0	2	0	329.981	330	0.0188976	329.704	330	0.296347			0.117647	1.05882	-0.588235	77.0647	9	7	0.384615	0.428571	5	Lignin_Phenolics	UnsatHC	C17H18O2S2	CHOS	2.01279e+06	14.515	0.0011642
01_Day10	Day10	1 CT A day10	CT	347.042	17	16	4	0	2	0	346.947	347	0.052742	346.656	347	0.344457			0.235294	0.941176	-0.235294	67.0059	10	6	0.363636	0.461538	4	Lignin_Phenolics	Lignin	C17H16O4S2	CHOS	8811600	15.9916	0.00509662
01_Day10	Day10	1 CT A day10	CT	331.047	17	16	3	0	2	0	330.957	331	0.0433152	330.678	331	0.321585			0.176471	0.941176	-0.352941	70.3588	10	7	0.416667	0.481481	5	Lignin_Phenolics	Lignin	C17H16O3S2	CHOS	7.6391e+06	15.8488	0.00441845
01_Day10	Day10	1 CT A day10	CT	344.05	17	16	3	0	2	0	343.957	344	0.0434923	343.667	344	0.332692			0.176471	0.941176	-0.352941	70.3588	10	7	0.416667	0.481481	5	Lignin_Phenolics	Lignin	C17H16O3S2	CHOS	1.45461e+06	14.1902	0.000841346
01_Day10	Day10	1 CT A day10	CT	315.052	17	16	2	0	2	0	314.966	315	0.033953	314.701	315	0.298778			0.117647	0.941176	-0.470588	73.7118	10	8	0.461538	0.5	6	Aromatic	UnsatHC	C17H16O2S2	CHOS	7.71973e+06	15.8593	0.00446508
01_Day10	Day10	1 CT A day10	CT	345.026	17	14	4	0	2	0	344.932	345	0.0679411	344.642	345	0.357961			0.235294	0.823529	-0.117647	63.6529	11	7	0.454545	0.538462	5	Aromatic	Lignin	C17H14O4S2	CHOS	3.66357e+06	15.1139	0.002119
01_Day10	Day10	1 CT A day10	CT	329.031	17	14	3	0	2	0	328.942	329	0.0584622	328.665	329	0.335038			0.176471	0.823529	-0.235294	67.0059	11	8	0.5	0.555556	6	Aromatic	Lignin	C17H14O3S2	CHOS	4.09873e+06	15.2262	0.0023707
01_Day10	Day10	1 CT A day10	CT	313.036	17	14	2	0	2	0	312.951	313	0.0490923	312.688	313	0.312223			0.117647	0.823529	-0.352941	70.3588	11	9	0.538462	0.571429	7	Aromatic	UnsatHC	C17H14O2S2	CHOS	4.42098e+06	15.3019	0.00255709
01_Day10	Day10	1 CT A day10	CT	311.021	17	12	2	0	2	0	310.936	311	0.0641753	310.674	311	0.325611			0.117647	0.705882	-0.235294	67.0059	12	10	0.615385	0.642857	8	Aromatic	CondHC	C17H12O2S2	CHOS	3.22551e+06	14.9866	0.00186563
01_Day10	Day10	1 CT A day10	CT	289.062	17	10	3	2	0	0	288.983	289	0.0168299	288.74	289	0.259808			0.176471	0.588235	0.117647	56.9471	14	11	0.75	0.777778	9	Condensed_Aromatics	CondHC	C17H10O3N2	CHON	1.41013e+06	14.1592	0.000815617
01_Day10	Day10	1 CT A day10	CT	353.193	16	37	2	0	0	3	353.097	354	0.902968	352.8	353	0.199854			0.125	2.3125	-3	145.8	0	-2	-0.454545	-0.333333	-5	Saturated	Lipid	C16H37O2P3	CHOP	1613037	14.2936	0.000932979
01_Day10	Day10	1 CT A day10	CT	461.147	16	36	5	2	2	2	461.021	462	0.978945	460.633	461	0.366574			0.3125	2.25	-1.625	106.612	1	-4	-2	-1	-10	Saturated	Protein	C16H36O5N2P2S2	CHONPS	1.90539e+06	14.4602	0.00110208
01_Day10	Day10	1 CT A day10	CT	575.098	16	36	14	0	0	4	574.941	575	0.058529	574.458	575	0.541942			0.875	2.25	-1.75	110.175	1	-13	8.5	-2	-17	Saturated	Carb	C16H36O14P4	CHOP	4.09198e+06	15.2245	0.0023668
01_Day10	Day10	1 CT A day10	CT	320.227	16	35	3	1	1	0	320.139	321	0.860717	319.87	320	0.129891			0.1875	2.1875	-1.5	103.05	0	-3	-0.454545	-0.28	-5	Saturated	Lipid	C16H35O3NS	CHONS	1.47343e+06	14.2031	0.00085223
01_Day10	Day10	1 CT A day10	CT	513.141	16	35	14	0	1	1	513.001	514	0.998663	512.57	513	0.429996			0.875	2.1875	-0.625	78.1125	0	-14	0	-1.28571	-16	Saturated	Carb	C16H35O14PS	CHOPS	1.5738e+06	14.269	0.000910283
01_Day10	Day10	1 CT A day10	CT	573.091	16	33	16	0	0	3	572.935	573	0.0653591	572.453	573	0.547085			1	2.0625	-1	88.8	2	-14	5.66667	-1.8	-17	Saturated	Carb	C16H33O16P3	CHOP	2.48155e+06	14.7244	0.00143533
01_Day10	Day10	1 CT A day10	CT	495.131	16	33	13	0	1	1	494.996	495	0.00417505	494.58	495	0.42037			0.8125	2.0625	-0.625	78.1125	1	-12	-14	-1	-14	Saturated	Carb	C16H33O13PS	CHOPS	1.46795e+06	14.1994	0.00084906
01_Day10	Day10	1 CT A day10	CT	397.155	16	32	7	0	0	2	397.047	398	0.953254	396.713	397	0.287092			0.4375	2	-1.75	110.175	2	-5	-1	-0.333333	-7	Aliphatics	Protein	C16H32O7P2	CHOP	2.06233e+06	14.5393	0.00119285
01_Day10	Day10	1 CT A day10	CT	486.114	16	32	6	2	2	2	485.981	486	0.0187914	485.573	486	0.427406			0.375	2	-1.25	95.925	3	-3	-2.25	-0.857143	-9	AliphaticsN	Protein	C16H32O6N2P2S2	CHONPS	3739470	15.1345	0.00216291
01_Day10	Day10	1 CT A day10	CT	471.095	16	30	6	2	2	2	470.966	471	0.0335828	470.57	471	0.429573			0.375	1.875	-1.125	92.3625	4	-2	-2	-0.714286	-8	AliphaticsN	Protein	C16H30O6N2P2S2	CHONPS	10447996	16.1619	0.00604311
01_Day10	Day10	1 CT A day10	CT	455.1	16	30	5	2	2	2	454.976	455	0.024233	454.593	455	0.406778			0.3125	1.875	-1.25	95.925	4	-1	-1.4	-0.6	-7	AliphaticsN	Protein	C16H30O5N2P2S2	CHONPS	10434924	16.1607	0.00603555
01_Day10	Day10	1 CT A day10	CT	333.156	16	30	3	0	2	0	333.066	334	0.934426	332.786	333	0.214469			0.1875	1.875	-1.25	95.925	2	-1	-0.272727	-0.12	-3	Aliphatics	Lipid	C16H30O3S2	CHOS	1.86057e+06	14.4364	0.00107615
01_Day10	Day10	1 CT A day10	CT	346.16	16	30	3	0	2	0	346.066	347	0.934475	345.775	346	0.225449			0.1875	1.875	-1.25	95.925	2	-1	-0.272727	-0.12	-3	Aliphatics	Lipid	C16H30O3S2	CHOS	1.47319e+06	14.2029	0.000852093
01_Day10	Day10	1 CT A day10	CT	349.134	16	30	2	0	3	0	349.038	350	0.961589	348.745	349	0.255062			0.125	1.875	-1.25	95.925	2	0	-0.272727	-0.166667	-3	Aliphatics	Lipid	C16H30O2S3	CHOS	2.19542e+06	14.6019	0.00126983
01_Day10	Day10	1 CT A day10	CT	317.161	16	30	2	0	2	0	317.075	318	0.925003	316.808	317	0.191601			0.125	1.875	-1.375	99.4875	2	0	-0.166667	-0.0769231	-2	Aliphatics	Lipid	C16H30O2S2	CHOS	3.54483e+06	15.081	0.00205033
01_Day10	Day10	1 CT A day10	CT	346.152	16	29	3	1	2	0	346.057	347	0.942606	345.766	346	0.233573			0.1875	1.8125	-1	88.8	3	0	-0.3	-0.130435	-3	AliphaticsN	Lipid	C16H29O3NS2	CHONS	6251430	15.6483	0.00361582
01_Day10	Day10	1 CT A day10	CT	330.157	16	29	2	1	2	0	330.067	331	0.933167	329.789	330	0.210688			0.125	1.8125	-1.125	92.3625	3	1	-0.181818	-0.0833333	-2	AliphaticsN	Lipid	C16H29O2NS2	CHONS	37355404	17.436	0.0216063
01_Day10	Day10	1 CT A day10	CT	453.084	16	28	5	2	2	2	452.961	453	0.0393444	452.58	453	0.420195			0.3125	1.75	-1.125	92.3625	5	0	-1.2	-0.466667	-6	AliphaticsN	Protein	C16H28O5N2P2S2	CHONPS	11579100	16.2647	0.00669734
01_Day10	Day10	1 CT A day10	CT	347.136	16	28	4	0	2	0	347.041	348	0.958883	346.749	347	0.250676			0.25	1.75	-1	88.8	3	-1	-0.3	-0.0833333	-3	Aliphatics	Lipid	C16H28O4S2	CHOS	3436642	15.05	0.00198775
01_Day10	Day10	1 CT A day10	CT	437.089	16	28	4	2	2	2	436.97	437	0.0298819	436.603	437	0.397288			0.25	1.75	-1.25	95.925	5	1	-0.833333	-0.375	-5	AliphaticsN	Lipid	C16H28O4N2P2S2	CHONPS	1.88671e+06	14.4503	0.00109127
01_Day10	Day10	1 CT A day10	CT	331.141	16	28	3	0	2	0	331.051	332	0.949479	330.772	331	0.227827			0.1875	1.75	-1.125	92.3625	3	0	-0.181818	-0.04	-2	Aliphatics	Lipid	C16H28O3S2	CHOS	4256847	15.264	0.00246216
01_Day10	Day10	1 CT A day10	CT	315.146	16	28	2	0	2	0	315.06	316	0.940088	314.795	315	0.204992			0.125	1.75	-1.25	95.925	3	1	-0.0833333	0	-1	Aliphatics	Lipid	C16H28O2S2	CHOS	5.35431e+06	15.4934	0.00309693
01_Day10	Day10	1 CT A day10	CT	580.12	16	28	20	2	0	0	579.962	580	0.0384042	579.474	580	0.526038			1.25	1.75	1.125	28.2375	4	-16	3	-2	-18	AliphaticsN	Carb	C16H28O20N2	CHON	4.12959e+06	15.2337	0.00238855
01_Day10	Day10	1 CT A day10	CT	551.121	16	28	19	2	0	0	550.971	551	0.0288711	550.508	551	0.49213			1.1875	1.75	1	31.8	4	-15	3.4	-1.66667	-17	AliphaticsN	Carb	C16H28O19N2	CHON	7105495	15.7764	0.00410981
01_Day10	Day10	1 CT A day10	CT	360.131	16	27	4	1	2	0	360.033	361	0.967179	359.73	360	0.269896			0.25	1.6875	-0.75	81.675	4	0	-0.333333	-0.0909091	-3	AliphaticsN	Lipid	C16H27O4NS2	CHONS	1.74956e+06	14.3749	0.00101194
01_Day10	Day10	1 CT A day10	CT	344.136	16	27	3	1	2	0	344.042	345	0.957726	343.753	344	0.246998			0.1875	1.6875	-0.875	85.2375	4	1	-0.2	-0.0434783	-2	AliphaticsN	Lipid	C16H27O3NS2	CHONS	2.4689e+06	14.7193	0.00142801
01_Day10	Day10	1 CT A day10	CT	515.048	16	26	9	2	2	2	514.908	515	0.092083	514.475	515	0.52502			0.5625	1.625	-0.5	74.55	6	-3	-9	-0.818182	-9	AliphaticsN	AminoSugar	C16H26O9N2P2S2	CHONPS	1.67098e+06	14.3289	0.000966494
01_Day10	Day10	1 CT A day10	CT	483.058	16	26	7	2	2	2	482.927	483	0.0732132	482.521	483	0.47926			0.4375	1.625	-0.75	81.675	6	-1	-2.33333	-0.538462	-7	AliphaticsN	Protein	C16H26O7N2P2S2	CHONPS	15646874	16.5658	0.00905014
01_Day10	Day10	1 CT A day10	CT	467.063	16	26	6	2	2	2	466.936	467	0.0639177	466.543	467	0.456519			0.375	1.625	-0.875	85.2375	6	0	-1.5	-0.428571	-6	AliphaticsN	Protein	C16H26O6N2P2S2	CHONPS	9166831	16.0311	0.00530209
01_Day10	Day10	1 CT A day10	CT	361.115	16	26	5	0	2	0	361.017	362	0.983489	360.713	361	0.287033			0.3125	1.625	-0.75	81.675	4	-1	-0.333333	-0.0434783	-3	Aliphatics	Protein	C16H26O5S2	CHOS	1.53933e+06	14.2469	0.000890345
01_Day10	Day10	1 CT A day10	CT	345.12	16	26	4	0	2	0	345.026	346	0.973983	344.736	345	0.264083			0.25	1.625	-0.875	85.2375	4	0	-0.2	0	-2	Aliphatics	Lipid	C16H26O4S2	CHOS	2.96726e+06	14.9032	0.00171626
01_Day10	Day10	1 CT A day10	CT	329.125	16	26	3	0	2	0	329.035	330	0.964583	328.759	329	0.241238			0.1875	1.625	-1	88.8	4	1	-0.0909091	0.04	-1	Aliphatics	Lipid	C16H26O3S2	CHOS	3.72601e+06	15.1308	0.00215512
01_Day10	Day10	1 CT A day10	CT	313.13	16	26	2	0	2	0	313.045	314	0.955215	312.782	313	0.218425			0.125	1.625	-1.125	92.3625	4	2	0	0.0769231	0	Aliphatics	Lipid	C16H26O2S2	CHOS	3.94791e+06	15.1887	0.00228347
01_Day10	Day10	1 CT A day10	CT	549.106	16	26	19	2	0	0	548.956	549	0.0438095	548.495	549	0.505374			1.1875	1.625	1.125	28.2375	5	-14	3.2	-1.44444	-16	AliphaticsN	Carb	C16H26O19N2	CHON	3.5139e+06	15.0722	0.00203244
01_Day10	Day10	1 CT A day10	CT	562.109	16	26	19	2	0	0	561.956	562	0.0440154	561.483	562	0.51651			1.1875	1.625	1.125	28.2375	5	-14	3.2	-1.44444	-16	AliphaticsN	Carb	C16H26O19N2	CHON	1.73448e+06	14.3662	0.00100322
01_Day10	Day10	1 CT A day10	CT	484.078	16	25	12	1	0	2	483.946	484	0.0542544	483.539	484	0.461158			0.75	1.5625	-0.5	74.55	6	-6	-9	-0.428571	-9	AliphaticsN	Carb	C16H25O12NP2	CHONP	4706694	15.3645	0.00272235
01_Day10	Day10	1 CT A day10	CT	343.104	16	24	4	0	2	0	343.011	344	0.98912	342.722	343	0.277525			0.25	1.5	-0.75	81.675	5	1	-0.1	0.0833333	-1	Aliphatics	Lipid	C16H24O4S2	CHOS	2.93206e+06	14.8912	0.0016959
01_Day10	Day10	1 CT A day10	CT	327.109	16	24	3	0	2	0	327.02	328	0.979693	326.745	327	0.254653			0.1875	1.5	-0.875	85.2375	5	2	0	0.12	0	Aliphatics	Lipid	C16H24O3S2	CHOS	2.25924e+06	14.6305	0.00130674
01_Day10	Day10	1 CT A day10	CT	311.114	16	24	2	0	2	0	311.03	312	0.970314	310.768	311	0.231829			0.125	1.5	-1	88.8	5	3	0.0833333	0.153846	1	Aliphatics	Lipid	C16H24O2S2	CHOS	1470137	14.2009	0.000850326
01_Day10	Day10	1 CT A day10	CT	357.084	16	22	5	0	2	0	356.986	357	0.0137543	356.686	357	0.31391			0.3125	1.375	-0.5	74.55	6	1	-0.111111	0.130435	-1	Lignin_Phenolics	Lignin	C16H22O5S2	CHOS	2.50621e+06	14.7343	0.00144959
01_Day10	Day10	1 CT A day10	CT	341.089	16	22	4	0	2	0	340.996	341	0.00422673	340.709	341	0.290937			0.25	1.375	-0.625	78.1125	6	2	0	0.166667	0	Lignin_Phenolics	Lignin	C16H22O4S2	CHOS	3.45289e+06	15.0547	0.00199715
01_Day10	Day10	1 CT A day10	CT	325.094	16	22	3	0	2	0	325.005	326	0.9948	324.732	325	0.268066			0.1875	1.375	-0.75	81.675	6	3	0.0909091	0.2	1	Lignin_Phenolics	Lignin	C16H22O3S2	CHOS	2530189	14.7438	0.00146346
01_Day10	Day10	1 CT A day10	CT	309.099	16	22	2	0	2	0	309.015	310	0.985433	308.755	309	0.245254			0.125	1.375	-0.875	85.2375	6	4	0.166667	0.230769	2	Lignin_Phenolics	UnsatHC	C16H22O2S2	CHOS	3.26858e+06	14.9999	0.00189054
01_Day10	Day10	1 CT A day10	CT	338.089	16	21	3	1	2	0	337.997	338	0.00304972	337.713	338	0.287239			0.1875	1.3125	-0.5	74.55	7	4	0.1	0.217391	1	Lignin_Phenolics	Lignin	C16H21O3NS2	CHONS	1.30012e+06	14.078	0.000751991
01_Day10	Day10	1 CT A day10	CT	355.068	16	20	5	0	2	0	354.971	355	0.0287097	354.673	355	0.327171			0.3125	1.25	-0.375	70.9875	7	2	0	0.217391	0	Lignin_Phenolics	Lignin	C16H20O5S2	CHOS	11866712	16.2892	0.0068637
01_Day10	Day10	1 CT A day10	CT	339.073	16	20	4	0	2	0	338.981	339	0.0192885	338.696	339	0.304305			0.25	1.25	-0.5	74.55	7	3	0.1	0.25	1	Lignin_Phenolics	Lignin	C16H20O4S2	CHOS	3.9471e+06	15.1885	0.002283
01_Day10	Day10	1 CT A day10	CT	323.078	16	20	3	0	2	0	322.99	323	0.00991678	322.719	323	0.281488			0.1875	1.25	-0.625	78.1125	7	4	0.181818	0.28	2	Lignin_Phenolics	Lignin	C16H20O3S2	CHOS	3.62136e+06	15.1024	0.00209459
01_Day10	Day10	1 CT A day10	CT	336.082	16	20	3	0	2	0	335.99	336	0.00998454	335.708	336	0.292486			0.1875	1.25	-0.625	78.1125	7	4	0.181818	0.28	2	Lignin_Phenolics	Lignin	C16H20O3S2	CHOS	2.44892e+06	14.7112	0.00141645
01_Day10	Day10	1 CT A day10	CT	307.083	16	20	2	0	2	0	306.999	307	0.00055921	306.741	307	0.258686			0.125	1.25	-0.75	81.675	7	5	0.25	0.307692	3	Lignin_Phenolics	UnsatHC	C16H20O2S2	CHOS	2.31834e+06	14.6564	0.00134093
01_Day10	Day10	1 CT A day10	CT	320.087	16	20	2	0	2	0	319.999	320	0.000627074	319.73	320	0.269684			0.125	1.25	-0.75	81.675	7	5	0.25	0.307692	3	Lignin_Phenolics	UnsatHC	C16H20O2S2	CHOS	64927608	17.9888	0.0375541
01_Day10	Day10	1 CT A day10	CT	369.047	16	18	6	0	2	0	368.947	369	0.0532941	368.636	369	0.363506			0.375	1.125	-0.125	63.8625	8	2	0	0.272727	0	Lignin_Phenolics	Lignin	C16H18O6S2	CHOS	3.16757e+06	14.9685	0.00183212
01_Day10	Day10	1 CT A day10	CT	353.052	16	18	5	0	2	0	352.956	353	0.0438398	352.659	353	0.340607			0.3125	1.125	-0.25	67.425	8	3	0.111111	0.304348	1	Lignin_Phenolics	Lignin	C16H18O5S2	CHOS	6001874	15.6076	0.00347148
01_Day10	Day10	1 CT A day10	CT	337.057	16	18	4	0	2	0	336.966	337	0.0344141	336.682	337	0.317736			0.25	1.125	-0.375	70.9875	8	4	0.2	0.333333	2	Lignin_Phenolics	Lignin	C16H18O4S2	CHOS	6.18927e+06	15.6383	0.00357987
01_Day10	Day10	1 CT A day10	CT	350.061	16	18	4	0	2	0	349.965	350	0.0345986	349.671	350	0.328851			0.25	1.125	-0.375	70.9875	8	4	0.2	0.333333	2	Lignin_Phenolics	Lignin	C16H18O4S2	CHOS	2.08194e+06	14.5488	0.00120419
01_Day10	Day10	1 CT A day10	CT	321.062	16	18	3	0	2	0	320.975	321	0.0250146	320.705	321	0.294892			0.1875	1.125	-0.5	74.55	8	5	0.272727	0.36	3	Lignin_Phenolics	Lignin	C16H18O3S2	CHOS	5.08116e+06	15.441	0.00293894
01_Day10	Day10	1 CT A day10	CT	334.066	16	18	3	0	2	0	333.975	334	0.025119	333.694	334	0.305926			0.1875	1.125	-0.5	74.55	8	5	0.272727	0.36	3	Lignin_Phenolics	Lignin	C16H18O3S2	CHOS	7.17889e+06	15.7867	0.00415227
01_Day10	Day10	1 CT A day10	CT	305.067	16	18	2	0	2	0	304.984	305	0.015631	304.728	305	0.272063			0.125	1.125	-0.625	78.1125	8	6	0.333333	0.384615	4	Lignin_Phenolics	UnsatHC	C16H18O2S2	CHOS	5.98377e+06	15.6046	0.00346101
01_Day10	Day10	1 CT A day10	CT	318.071	16	18	2	0	2	0	317.984	318	0.0158276	317.717	318	0.28319			0.125	1.125	-0.625	78.1125	8	6	0.333333	0.384615	4	Lignin_Phenolics	UnsatHC	C16H18O2S2	CHOS	1.38106e+06	14.1384	0.000798806
01_Day10	Day10	1 CT A day10	CT	429.079	16	18	12	2	0	0	428.962	429	0.0382848	428.601	429	0.398958			0.75	1.125	0.75	38.925	9	-3	-2.5	0.125	-5	Lignin_Phenolics	Tannin	C16H18O12N2	CHON	2587490	14.7662	0.0014966
01_Day10	Day10	1 CT A day10	CT	367.032	16	16	6	0	2	0	366.932	367	0.0683934	366.623	367	0.376911			0.375	1	0	60.3	9	3	0.125	0.363636	1	Lignin_Phenolics	Lignin	C16H16O6S2	CHOS	2.90501e+06	14.8819	0.00168026
01_Day10	Day10	1 CT A day10	CT	335.042	16	16	4	0	2	0	334.951	335	0.0494822	334.669	335	0.33111			0.25	1	-0.25	67.425	9	5	0.3	0.416667	3	Lignin_Phenolics	Lignin	C16H16O4S2	CHOS	6.36603e+06	15.6665	0.00368211
01_Day10	Day10	1 CT A day10	CT	348.045	16	16	4	0	2	0	347.95	348	0.0496406	347.658	348	0.342199			0.25	1	-0.25	67.425	9	5	0.3	0.416667	3	Lignin_Phenolics	Lignin	C16H16O4S2	CHOS	1.47074e+06	14.2013	0.000850672
01_Day10	Day10	1 CT A day10	CT	319.047	16	16	3	0	2	0	318.96	319	0.0401032	318.692	319	0.308286			0.1875	1	-0.375	70.9875	9	6	0.363636	0.44	4	Lignin_Phenolics	Lignin	C16H16O3S2	CHOS	16684698	16.63	0.00965042
01_Day10	Day10	1 CT A day10	CT	303.052	16	16	2	0	2	0	302.969	303	0.0307391	302.715	303	0.285477			0.125	1	-0.5	74.55	9	7	0.416667	0.461538	5	Lignin_Phenolics	UnsatHC	C16H16O2S2	CHOS	46598188	17.6571	0.0269524
01_Day10	Day10	1 CT A day10	CT	316.055	16	16	2	0	2	0	315.969	316	0.0309067	315.703	316	0.296575			0.125	1	-0.5	74.55	9	7	0.416667	0.461538	5	Lignin_Phenolics	UnsatHC	C16H16O2S2	CHOS	1.64328e+06	14.3122	0.000950472
01_Day10	Day10	1 CT A day10	CT	427.045	16	16	10	2	1	0	426.929	427	0.0711942	426.57	427	0.430158			0.625	1	0.75	38.925	10	0	-1	0.25	-3	Lignin_Phenolics	Lignin	C16H16O10N2S	CHONS	1.60377e+06	14.2879	0.000927617
01_Day10	Day10	1 CT A day10	CT	349.021	16	14	5	0	2	0	348.926	349	0.0740252	348.633	349	0.367404			0.3125	0.875	0	60.3	10	5	0.333333	0.478261	3	Lignin_Phenolics	Lignin	C16H14O5S2	CHOS	2.31521e+06	14.655	0.00133912
01_Day10	Day10	1 CT A day10	CT	333.026	16	14	4	0	2	0	332.935	333	0.0645928	332.655	333	0.344526			0.25	0.875	-0.125	63.8625	10	6	0.4	0.5	4	Aromatic	Lignin	C16H14O4S2	CHOS	8681923	15.9768	0.00502162
01_Day10	Day10	1 CT A day10	CT	317.031	16	14	3	0	2	0	316.945	317	0.055215	316.678	317	0.321703			0.1875	0.875	-0.25	67.425	10	7	0.454545	0.52	5	Aromatic	Lignin	C16H14O3S2	CHOS	15611110	16.5635	0.00902945
01_Day10	Day10	1 CT A day10	CT	333.008	16	14	2	0	3	0	332.918	333	0.082345	332.638	333	0.362263			0.125	0.875	-0.25	67.425	10	8	0.454545	0.5	5	Aromatic	UnsatHC	C16H14O2S3	CHOS	3.39347e+06	15.0374	0.00196278
01_Day10	Day10	1 CT A day10	CT	301.036	16	14	2	0	2	0	300.954	301	0.0458396	300.701	301	0.298883			0.125	0.875	-0.375	70.9875	10	8	0.5	0.538462	6	Aromatic	UnsatHC	C16H14O2S2	CHOS	12021292	16.3022	0.00695311
01_Day10	Day10	1 CT A day10	CT	331.01	16	12	4	0	2	0	330.92	331	0.0797141	330.642	331	0.357953			0.25	0.75	0	60.3	11	7	0.5	0.583333	5	Aromatic	CondHC	C16H12O4S2	CHOS	1.37964e+06	14.1373	0.000797981
01_Day10	Day10	1 CT A day10	CT	315.016	16	12	3	0	2	0	314.93	315	0.0703291	314.665	315	0.335123			0.1875	0.75	-0.125	63.8625	11	8	0.545455	0.6	6	Aromatic	CondHC	C16H12O3S2	CHOS	1.88855e+06	14.4513	0.00109234
01_Day10	Day10	1 CT A day10	CT	465.142	15	36	6	2	2	2	465.015	466	0.984908	464.624	465	0.375895			0.4	2.4	-1.6	105.9	0	-6	-4	-1.5	-12	Saturated	Other	C15H36O6N2P2S2	CHONPS	2.41451e+06	14.697	0.00139655
01_Day10	Day10	1 CT A day10	CT	353.165	15	32	5	0	0	2	353.069	354	0.931364	352.772	353	0.228226			0.333333	2.13333	-2.13333	121.1	1	-4	-0.75	-0.333333	-6	Saturated	Protein	C15H32O5P2	CHOP	1.93918e+06	14.4778	0.00112162
01_Day10	Day10	1 CT A day10	CT	445.116	15	32	5	2	2	2	444.994	445	0.00564961	444.62	445	0.379803			0.333333	2.13333	-1.46667	102.1	2	-3	-2.25	-1	-9	Saturated	Protein	C15H32O5N2P2S2	CHONPS	1.97083e+06	14.494	0.00113992
01_Day10	Day10	1 CT A day10	CT	461.082	15	30	8	0	0	4	460.956	461	0.0438782	460.569	461	0.431452			0.533333	2	-2.26667	124.9	3	-5	-3	-0.714286	-9	Aliphatics	Protein	C15H30O8P4	CHOP	2.37794e+06	14.6817	0.0013754
01_Day10	Day10	1 CT A day10	CT	491.085	15	30	8	2	2	2	490.951	491	0.0492366	490.538	491	0.46203			0.533333	2	-0.933333	86.9	3	-5	-11	-1.4	-11	AliphaticsN	Protein	C15H30O8N2P2S2	CHONPS	4.22075e+06	15.2555	0.00244128
01_Day10	Day10	1 CT A day10	CT	351.149	15	30	5	0	0	2	351.054	352	0.946481	350.758	351	0.241648			0.333333	2	-2	117.3	2	-3	-0.625	-0.238095	-5	Aliphatics	Protein	C15H30O5P2	CHOP	1.52612e+06	14.2382	0.000882704
01_Day10	Day10	1 CT A day10	CT	443.1	15	30	5	2	2	2	442.979	443	0.0209621	442.607	443	0.393421			0.333333	2	-1.33333	98.3	3	-2	-2	-0.846154	-8	AliphaticsN	Protein	C15H30O5N2P2S2	CHONPS	4.76413e+06	15.3766	0.00275557
01_Day10	Day10	1 CT A day10	CT	456.103	15	30	5	2	2	2	455.979	456	0.0212599	455.595	456	0.404649			0.333333	2	-1.33333	98.3	3	-2	-2	-0.846154	-8	AliphaticsN	Protein	C15H30O5N2P2S2	CHONPS	2.30213e+06	14.6493	0.00133155
01_Day10	Day10	1 CT A day10	CT	621.031	15	30	18	0	0	4	620.862	621	0.138057	620.34	621	0.66008			1.2	2	-0.933333	86.9	3	-15	2.71429	-5	-19	Aliphatics	Carb	C15H30O18P4	CHOP	1.71254e+06	14.3535	0.00099053
01_Day10	Day10	1 CT A day10	CT	525.142	15	30	18	2	0	0	524.999	525	0.00109234	524.557	525	0.442514			1.2	2	0.8	37.5	2	-16	3.6	-2.25	-18	AliphaticsN	Carb	C15H30O18N2	CHON	1.67331e+06	14.3303	0.000967839
01_Day10	Day10	1 CT A day10	CT	331.16	15	29	2	1	2	0	331.07	332	0.930085	330.792	331	0.20845			0.133333	1.93333	-1.2	94.5	2	0	-0.3	-0.181818	-3	AliphaticsN	Lipid	C15H29O2NS2	CHONS	3.25743e+06	14.9964	0.00188409
01_Day10	Day10	1 CT A day10	CT	381.123	15	28	7	0	0	2	381.02	382	0.980461	380.699	381	0.300824			0.466667	1.86667	-1.6	105.9	3	-4	-1	-0.263158	-6	Aliphatics	Protein	C15H28O7P2	CHOP	1646800	14.3143	0.000952508
01_Day10	Day10	1 CT A day10	CT	454.088	15	28	5	2	2	2	453.964	454	0.0362191	453.582	454	0.417914			0.333333	1.86667	-1.2	94.5	4	-1	-1.75	-0.692308	-7	AliphaticsN	Protein	C15H28O5N2P2S2	CHONPS	3.66596e+06	15.1146	0.00212038
01_Day10	Day10	1 CT A day10	CT	319.141	15	28	3	0	2	0	319.054	320	0.946222	318.786	319	0.214484			0.2	1.86667	-1.2	94.5	2	-1	-0.3	-0.130435	-3	Aliphatics	Lipid	C15H28O3S2	CHOS	1.54565e+06	14.251	0.000894
01_Day10	Day10	1 CT A day10	CT	303.146	15	28	2	0	2	0	303.063	304	0.936892	302.808	303	0.191709			0.133333	1.86667	-1.33333	98.3	2	0	-0.181818	-0.0833333	-2	Aliphatics	Lipid	C15H28O2S2	CHOS	3507266	15.0703	0.0020286
01_Day10	Day10	1 CT A day10	CT	552.125	15	28	19	2	0	0	551.974	552	0.0256365	551.51	552	0.489739			1.26667	1.86667	1.06667	29.9	3	-16	3	-2.42857	-18	AliphaticsN	Carb	C15H28O19N2	CHON	2.05894e+06	14.5377	0.00119089
01_Day10	Day10	1 CT A day10	CT	447.136	15	28	15	0	0	0	447.014	448	0.986189	446.638	447	0.36204			1	1.86667	0.133333	56.5	2	-13	0	-0.733333	-13	Aliphatics	Carb	C15H28O15	CHO	1.89419e+06	14.4543	0.0010956
01_Day10	Day10	1 CT A day10	CT	393.124	15	27	6	1	2	0	393.017	394	0.982879	392.687	393	0.31333			0.4	1.8	-0.533333	75.5	3	-3	-1	-0.333333	-6	AliphaticsN	Protein	C15H27O6NS2	CHONS	2.43856e+06	14.7069	0.00141046
01_Day10	Day10	1 CT A day10	CT	316.159	15	27	4	1	1	0	316.073	317	0.927276	315.807	316	0.193032			0.266667	1.8	-0.933333	86.9	3	-1	-0.333333	-0.0909091	-3	AliphaticsN	Lipid	C15H27O4NS	CHONS	6366247	15.6665	0.00368223
01_Day10	Day10	1 CT A day10	CT	487.053	15	26	8	2	2	2	486.92	487	0.0795274	486.511	487	0.488932			0.533333	1.73333	-0.666667	79.3	5	-3	-9	-1	-9	AliphaticsN	Protein	C15H26O8N2P2S2	CHONPS	3.41814e+06	15.0446	0.00197705
01_Day10	Day10	1 CT A day10	CT	484.062	15	26	7	2	2	2	483.93	484	0.0701416	483.523	484	0.477032			0.466667	1.73333	-0.8	83.1	5	-2	-4	-0.818182	-8	AliphaticsN	Protein	C15H26O7N2P2S2	CHONPS	4.53671e+06	15.3277	0.00262403
01_Day10	Day10	1 CT A day10	CT	333.12	15	26	4	0	2	0	333.029	334	0.970746	332.749	333	0.250758			0.266667	1.73333	-0.933333	86.9	3	-1	-0.333333	-0.0909091	-3	Aliphatics	Lipid	C15H26O4S2	CHOS	2.32009e+06	14.6571	0.00134194
01_Day10	Day10	1 CT A day10	CT	317.125	15	26	3	0	2	0	317.039	318	0.961366	316.772	317	0.227934			0.2	1.73333	-1.06667	90.7	3	0	-0.2	-0.0434783	-2	Aliphatics	Lipid	C15H26O3S2	CHOS	5.00863e+06	15.4267	0.00289699
01_Day10	Day10	1 CT A day10	CT	301.13	15	26	2	0	2	0	301.048	302	0.951979	300.795	301	0.205102			0.133333	1.73333	-1.2	94.5	3	1	-0.0909091	0	-1	Aliphatics	Lipid	C15H26O2S2	CHOS	5.57933e+06	15.5346	0.00322708
01_Day10	Day10	1 CT A day10	CT	521.111	15	26	18	2	0	0	520.969	521	0.0312034	520.531	521	0.469236			1.2	1.73333	1.06667	29.9	4	-14	3.2	-1.75	-16	AliphaticsN	Carb	C15H26O18N2	CHON	1.93769e+06	14.477	0.00112076
01_Day10	Day10	1 CT A day10	CT	469.043	15	24	7	2	2	2	468.915	469	0.0850726	468.521	469	0.479338			0.466667	1.6	-0.666667	79.3	6	-1	-3.5	-0.636364	-7	AliphaticsN	Protein	C15H24O7N2P2S2	CHONPS	2.47096e+06	14.7201	0.0014292
01_Day10	Day10	1 CT A day10	CT	345.102	15	24	5	0	0	2	345.008	346	0.991716	344.718	345	0.2818			0.333333	1.6	-1.6	105.9	5	0	-0.25	0.047619	-2	Aliphatics	Protein	C15H24O5P2	CHOP	1.61123e+06	14.2925	0.000931934
01_Day10	Day10	1 CT A day10	CT	331.104	15	24	4	0	2	0	331.014	332	0.985847	330.736	331	0.264165			0.266667	1.6	-0.8	83.1	4	0	-0.222222	0	-2	Aliphatics	Lipid	C15H24O4S2	CHOS	2.78074e+06	14.8382	0.00160838
01_Day10	Day10	1 CT A day10	CT	315.109	15	24	3	0	2	0	315.024	316	0.976489	314.759	315	0.241362			0.2	1.6	-0.933333	86.9	4	1	-0.1	0.0434783	-1	Aliphatics	Lipid	C15H24O3S2	CHOS	3.45427e+06	15.0551	0.00199795
01_Day10	Day10	1 CT A day10	CT	299.114	15	24	2	0	2	0	299.033	300	0.967096	298.781	299	0.218524			0.133333	1.6	-1.06667	90.7	4	2	0	0.0833333	0	Aliphatics	Lipid	C15H24O2S2	CHOS	2.98348e+06	14.9086	0.00172564
01_Day10	Day10	1 CT A day10	CT	345.075	15	23	3	0	2	1	344.981	345	0.0186376	344.691	345	0.308699			0.2	1.53333	-1.2	94.5	5	2	-0.111111	0.047619	-1	Aliphatics	Lipid	C15H23O3PS2	CHOPS	1.65858e+06	14.3215	0.000959324
01_Day10	Day10	1 CT A day10	CT	389.102	15	22	8	2	1	0	388.996	389	0.00363105	388.669	389	0.330701			0.533333	1.46667	0.133333	56.5	6	-2	-1.25	-0.125	-5	Lignin_Phenolics	Lignin	C15H22O8N2S	CHONS	3.66988e+06	15.1157	0.00212266
01_Day10	Day10	1 CT A day10	CT	361.078	15	22	6	0	2	0	360.98	361	0.0199068	360.677	361	0.32342			0.4	1.46667	-0.4	71.7	5	-1	-0.428571	0	-3	Lignin_Phenolics	Lignin	C15H22O6S2	CHOS	1.39493e+06	14.1484	0.000806829
01_Day10	Day10	1 CT A day10	CT	329.089	15	22	4	0	2	0	328.999	329	0.000967385	328.722	329	0.277591			0.266667	1.46667	-0.666667	79.3	5	1	-0.111111	0.0909091	-1	Lignin_Phenolics	Lignin	C15H22O4S2	CHOS	2.00978e+06	14.5135	0.00116246
01_Day10	Day10	1 CT A day10	CT	313.094	15	22	3	0	2	0	313.008	314	0.991568	312.745	313	0.254746			0.2	1.46667	-0.8	83.1	5	2	0	0.130435	0	Lignin_Phenolics	Lignin	C15H22O3S2	CHOS	3.21113e+06	14.9821	0.00185732
01_Day10	Day10	1 CT A day10	CT	297.099	15	22	2	0	2	0	297.018	298	0.982191	296.768	297	0.231925			0.133333	1.46667	-0.933333	86.9	5	3	0.0909091	0.166667	1	Lignin_Phenolics	Lignin	C15H22O2S2	CHOS	2244133	14.6238	0.00129801
01_Day10	Day10	1 CT A day10	CT	470.071	15	22	14	1	0	1	469.943	470	0.0574814	469.547	470	0.452611			0.933333	1.46667	0.266667	52.7	6	-8	10	-0.5	-10	Lignin_Phenolics	Tannin	C15H22O14NP	CHONP	2299225	14.6481	0.00132987
01_Day10	Day10	1 CT A day10	CT	359.063	15	20	6	0	2	0	358.965	359	0.0349086	358.663	359	0.336728			0.4	1.33333	-0.266667	67.9	6	0	-0.285714	0.1	-2	Lignin_Phenolics	Lignin	C15H20O6S2	CHOS	16467303	16.6169	0.00952467
01_Day10	Day10	1 CT A day10	CT	343.068	15	20	5	0	2	0	342.975	343	0.0254607	342.686	343	0.313835			0.333333	1.33333	-0.4	71.7	6	1	-0.125	0.142857	-1	Lignin_Phenolics	Lignin	C15H20O5S2	CHOS	2.5199e+06	14.7397	0.00145751
01_Day10	Day10	1 CT A day10	CT	327.073	15	20	4	0	2	0	326.984	327	0.0160485	326.709	327	0.290978			0.266667	1.33333	-0.533333	75.5	6	2	0	0.181818	0	Lignin_Phenolics	Lignin	C15H20O4S2	CHOS	2.84394e+06	14.8607	0.00164493
01_Day10	Day10	1 CT A day10	CT	311.078	15	20	3	0	2	0	310.993	311	0.00669062	310.732	311	0.268175			0.2	1.33333	-0.666667	79.3	6	3	0.1	0.217391	1	Lignin_Phenolics	Lignin	C15H20O3S2	CHOS	2.32082e+06	14.6574	0.00134236
01_Day10	Day10	1 CT A day10	CT	356.063	15	19	5	1	2	0	355.966	356	0.033741	355.667	356	0.333039			0.333333	1.26667	-0.133333	64.1	7	2	-0.142857	0.157895	-1	Lignin_Phenolics	Lignin	C15H19O5NS2	CHONS	272634656	19.4236	0.157692
01_Day10	Day10	1 CT A day10	CT	357.047	15	18	6	0	2	0	356.95	357	0.0501035	356.65	357	0.350228			0.4	1.2	-0.133333	64.1	7	1	-0.142857	0.2	-1	Lignin_Phenolics	Lignin	C15H18O6S2	CHOS	1.98601e+06	14.5016	0.00114871
01_Day10	Day10	1 CT A day10	CT	341.052	15	18	5	0	2	0	340.959	341	0.0405747	340.673	341	0.327255			0.333333	1.2	-0.266667	67.9	7	2	0	0.238095	0	Lignin_Phenolics	Lignin	C15H18O5S2	CHOS	3.00181e+06	14.9147	0.00173625
01_Day10	Day10	1 CT A day10	CT	309.062	15	18	3	0	2	0	308.978	309	0.0217651	308.718	309	0.281555			0.2	1.2	-0.533333	75.5	7	4	0.2	0.304348	2	Lignin_Phenolics	Lignin	C15H18O3S2	CHOS	8773084	15.9872	0.00507434
01_Day10	Day10	1 CT A day10	CT	293.067	15	18	2	0	2	0	292.988	293	0.0123675	292.741	293	0.258713			0.133333	1.2	-0.666667	79.3	7	5	0.272727	0.333333	3	Lignin_Phenolics	Lignin	C15H18O2S2	CHOS	6463955	15.6818	0.00373875
01_Day10	Day10	1 CT A day10	CT	354.048	15	17	5	1	2	0	353.951	354	0.0488523	353.654	354	0.346456			0.333333	1.13333	0	60.3	8	3	0	0.263158	0	Lignin_Phenolics	Lignin	C15H17O5NS2	CHONS	1.49851e+06	14.22	0.000866739
01_Day10	Day10	1 CT A day10	CT	291.079	15	17	4	0	0	1	291	291	9.15199e-05	290.755	291	0.244765			0.266667	1.13333	-0.933333	86.9	8	4	0.3	0.416667	3	Lignin_Phenolics	Lignin	C15H17O4P	CHOP	2238877	14.6215	0.00129496
01_Day10	Day10	1 CT A day10	CT	339.037	15	16	5	0	2	0	338.944	339	0.0556544	338.659	339	0.34064			0.333333	1.06667	-0.133333	64.1	8	3	0.125	0.333333	1	Lignin_Phenolics	Lignin	C15H16O5S2	CHOS	4308563	15.2761	0.00249207
01_Day10	Day10	1 CT A day10	CT	323.042	15	16	4	0	2	0	322.954	323	0.0462843	322.682	323	0.317825			0.266667	1.06667	-0.266667	67.9	8	4	0.222222	0.363636	2	Lignin_Phenolics	Lignin	C15H16O4S2	CHOS	22780390	16.9414	0.0131762
01_Day10	Day10	1 CT A day10	CT	307.047	15	16	3	0	2	0	306.963	307	0.0369022	306.705	307	0.294998			0.2	1.06667	-0.4	71.7	8	5	0.3	0.391304	3	Lignin_Phenolics	Lignin	C15H16O3S2	CHOS	18066430	16.7096	0.0104496
01_Day10	Day10	1 CT A day10	CT	320.05	15	16	3	0	2	0	319.963	320	0.0370257	319.694	320	0.306052			0.2	1.06667	-0.4	71.7	8	5	0.3	0.391304	3	Lignin_Phenolics	Lignin	C15H16O3S2	CHOS	2632048	14.7833	0.00152237
01_Day10	Day10	1 CT A day10	CT	304.055	15	16	2	0	2	0	303.972	304	0.0276223	303.717	304	0.283204			0.133333	1.06667	-0.533333	75.5	8	6	0.363636	0.416667	4	Lignin_Phenolics	Lignin	C15H16O2S2	CHOS	7.02596e+06	15.7651	0.00406381
01_Day10	Day10	1 CT A day10	CT	321.026	15	14	4	0	2	0	320.939	321	0.0614075	320.669	321	0.331254			0.266667	0.933333	-0.133333	64.1	9	5	0.333333	0.454545	3	Lignin_Phenolics	Lignin	C15H14O4S2	CHOS	2.73977e+06	14.8234	0.00158468
01_Day10	Day10	1 CT A day10	CT	334.03	15	14	4	0	2	0	333.939	334	0.061452	333.658	334	0.342229			0.266667	0.933333	-0.133333	64.1	9	5	0.333333	0.454545	3	Lignin_Phenolics	Lignin	C15H14O4S2	CHOS	1.3426e+06	14.1101	0.000776558
01_Day10	Day10	1 CT A day10	CT	305.031	15	14	3	0	2	0	304.948	305	0.0519862	304.692	305	0.308388			0.2	0.933333	-0.266667	67.9	9	6	0.4	0.478261	4	Lignin_Phenolics	Lignin	C15H14O3S2	CHOS	7443989	15.8229	0.0043056
01_Day10	Day10	1 CT A day10	CT	318.035	15	14	3	0	2	0	317.948	318	0.0521377	317.681	318	0.31947			0.2	0.933333	-0.266667	67.9	9	6	0.4	0.478261	4	Lignin_Phenolics	Lignin	C15H14O3S2	CHOS	2.36128e+06	14.6747	0.00136576
01_Day10	Day10	1 CT A day10	CT	302.04	15	14	2	0	2	0	301.957	302	0.0427916	301.703	302	0.296678			0.133333	0.933333	-0.4	71.7	9	7	0.454545	0.5	5	Aromatic	Lignin	C15H14O2S2	CHOS	2.43844e+06	14.7069	0.00141039
01_Day10	Day10	1 CT A day10	CT	466.089	14	31	8	1	2	2	465.962	466	0.0377371	465.57	466	0.42952			0.571429	2.21429	-1.28571	96.9429	1	-7	-12	-1.6	-12	Saturated	Other	C14H31O8NP2S2	CHONPS	7577294	15.8407	0.0043827
01_Day10	Day10	1 CT A day10	CT	325.178	14	31	6	0	0	1	325.09	326	0.910141	324.817	325	0.183477			0.428571	2.21429	-1.71429	109.157	0	-6	-1	-0.4	-7	Saturated	Protein	C14H31O6P	CHOP	4.37648e+06	15.2918	0.00253135
01_Day10	Day10	1 CT A day10	CT	463.09	14	30	7	2	2	2	462.963	463	0.0365985	462.574	463	0.42586			0.5	2.14286	-1.14286	92.8714	2	-5	-11	-1.66667	-11	Saturated	Protein	C14H30O7N2P2S2	CHONPS	10662724	16.1823	0.00616731
01_Day10	Day10	1 CT A day10	CT	493.073	14	29	9	2	1	3	492.939	493	0.0608877	492.525	493	0.475353			0.642857	2.07143	-1.28571	96.9429	3	-6	12	-2.14286	-12	Saturated	AminoSugar	C14H29O9N2P3S	CHONPS	7524547	15.8337	0.00435219
01_Day10	Day10	1 CT A day10	CT	338.147	14	29	4	1	2	0	338.054	339	0.945591	337.77	338	0.229829			0.285714	2.07143	-1	88.8	1	-3	-0.857143	-0.444444	-6	Saturated	Lipid	C14H29O4NS2	CHONS	1.36106e+06	14.1238	0.000787238
01_Day10	Day10	1 CT A day10	CT	387.097	14	28	6	0	3	0	386.992	387	0.00803036	386.667	387	0.333415			0.428571	2	-0.714286	80.6571	1	-5	-1.6	-0.625	-8	Aliphatics	Protein	C14H28O6S3	CHOS	2.87782e+06	14.8725	0.00166453
01_Day10	Day10	1 CT A day10	CT	478.08	14	28	11	1	0	3	477.95	478	0.0500978	477.548	478	0.45196			0.785714	2	-1.28571	96.9429	3	-8	12	-1.44444	-12	AliphaticsN	Carb	C14H28O11NP3	CHONP	1.78121e+06	14.3928	0.00103025
01_Day10	Day10	1 CT A day10	CT	320.136	14	27	3	1	2	0	320.049	321	0.951302	319.78	320	0.220401			0.214286	1.92857	-1	88.8	2	-1	-0.5	-0.263158	-4	AliphaticsN	Lipid	C14H27O3NS2	CHONS	2.99559e+06	14.9127	0.00173264
[truncated: 87,691 more rows]

## Sheet: polymer_peaks_KMD
Samples	Day	Names	Treatment	Mass	NM(CAT)	NKM(CAT)	KMD(CAT)	raw_intensity	log_intensity	intensity_minmax_norm			CT Oligomers m/z
[truncated: 29,740 more rows]

[truncated: 1 more sheets: biochemical_classes]
